# Supplementary material for: Tackling global inequalities in maternal hypertensive disorders: trends and the impact of public health emergencies, 1990–2021
Source: Front Public Health. 2025 Oct 13;13:1696754. doi: 10.3389/fpubh.2025.1696754 (PMC12554675; doi:10.3389/fpubh.2025.1696754)
Supplement: Supplementary file 2 [file Table_1.csv]

Supplementary Table1 Global and regional counts of pregnant women across age groups (1990 vs. 2021)
Regions	Age group	The number of pregnants in 1990	The number of pregnants in 2021
Global	10-14 years	274925.431 ( 131556.074,546013.988 )	276229.123 ( 130839.799,549781.096 )
Global	15-19 years	15004354.498 ( 14203759.849,15871254.548 )	10479098.33 ( 9324401.866,11814185.1 )
Global	20-24 years	44726876.54 ( 42517795.651,47133116.984 )	32780958.101 ( 29495841.537,36547894.406 )
Global	25-29 years	37816853.561 ( 36181180.695,39567349.368 )	37344663.634 ( 34405415.657,40577025.699 )
Global	30-34 years	20409926.686 ( 19532525.123,21368451.166 )	28699124.472 ( 26192988.966,31368386.724 )
Global	35-39 years	9639321.096 ( 9148245.697,10175169.051 )	14484687.656 ( 12938435.465,16276921.491 )
Global	40-44 years	3079531.48 ( 2876544.123,3297432.243 )	4397259.149 ( 3840731.367,5023816.771 )
Global	45-49 years	774921.006 ( 696029.199,859219.492 )	854314.085 ( 722326.126,997965.053 )
Global	50-54 years	60163.778 ( 57465.508,62958.235 )	67015.377 ( 63389.55,70849.405 )
High-middle SDI	10-14 years	11854.607 ( 5618.677,23570.724 )	6009.368 ( 2855.027,11836.365 )
High-middle SDI	15-19 years	1371179.948 ( 1277825.659,1475969.977 )	389086.151 ( 346050.723,436750.211 )
High-middle SDI	20-24 years	7061960.245 ( 6403000.192,7774970.135 )	2071748.883 ( 1809014.96,2343175.295 )
High-middle SDI	25-29 years	5892588.892 ( 5487041.062,6321612.964 )	3656168.495 ( 3323837.992,4033155.173 )
High-middle SDI	30-34 years	2575095.169 ( 2380044.039,2791469.296 )	3389496.886 ( 3018653.836,3823278.834 )
High-middle SDI	35-39 years	951334.785 ( 863166.78,1046156.115 )	1650194.996 ( 1448875.087,1872469.88 )
High-middle SDI	40-44 years	215206.371 ( 197049.005,235757.8 )	420520.745 ( 368772.924,480034.952 )
High-middle SDI	45-49 years	38289.341 ( 32784.369,45104.305 )	58409.743 ( 46511.963,72794.873 )
High-middle SDI	50-54 years	3323.053 ( 3139.23,3509.875 )	5489.206 ( 5097.978,5891.878 )
High SDI	10-14 years	10108.693 ( 4826.416,19968.921 )	4635.687 ( 2191.375,9011.975 )
High SDI	15-19 years	899156.196 ( 853616.028,945179.404 )	239489.648 ( 214176.14,267875.571 )
High SDI	20-24 years	3074763.565 ( 2929936.29,3227083.498 )	1267841.013 ( 1128637.835,1413260.548 )
High SDI	25-29 years	4529912.33 ( 4350377.331,4712497.831 )	2784311.172 ( 2566099.228,3019876.054 )
High SDI	30-34 years	2781932.354 ( 2666420.161,2904790.831 )	3473776.628 ( 3207682.999,3759680.426 )
High SDI	35-39 years	942529.724 ( 896387.88,991452.874 )	1966727.429 ( 1779691.158,2174628.94 )
High SDI	40-44 years	168561.809 ( 159893.912,177453.866 )	448872.534 ( 399313.917,502966.235 )
High SDI	45-49 years	12378.716 ( 10927.703,13972.302 )	31137.93 ( 26457.175,36318.538 )
High SDI	50-54 years	927.989 ( 881.906,973.664 )	2844.677 ( 2691.338,2999.184 )
Low-middle SDI	10-14 years	100513.791 ( 47340.006,202218.043 )	79470.972 ( 37043.71,160696.477 )
Low-middle SDI	15-19 years	5397439.6 ( 4961797.59,5853676.504 )	3297738.507 ( 2869761.732,3783163.24 )
Low-middle SDI	20-24 years	12504658.159 ( 11634726.134,13329623.656 )	11359620.676 ( 9870416.294,13067163.883 )
Low-middle SDI	25-29 years	9748521.847 ( 9153350.207,10353311.976 )	11735966.153 ( 10511663.335,13081512.769 )
Low-middle SDI	30-34 years	5730411.939 ( 5329365.75,6145521.439 )	7827685.463 ( 6873348.481,8918169.722 )
Low-middle SDI	35-39 years	2950808.155 ( 2707136.071,3215538.565 )	3643273.615 ( 3077227.323,4318264.22 )
Low-middle SDI	40-44 years	1041975.964 ( 928848.425,1160895.116 )	1103251.517 ( 913108.664,1339357.489 )
Low-middle SDI	45-49 years	295016.983 ( 249689.629,346535.682 )	254002.738 ( 204787.37,312025.393 )
Low-middle SDI	50-54 years	22343.58 ( 20958.726,23725.718 )	19736.445 ( 18163.574,21375.628 )
Low SDI	10-14 years	95241.687 ( 44814.55,191447.526 )	147971.54 ( 69293.207,300025.11 )
Low SDI	15-19 years	3508547.434 ( 3303647.582,3722209.61 )	4487959.35 ( 3886269.544,5222004.466 )
Low SDI	20-24 years	6276175.319 ( 5979073.896,6577862.813 )	10612724.912 ( 9526087.919,11855590.969 )
Low SDI	25-29 years	5217167.343 ( 4979176.598,5468165.608 )	8914612.375 ( 8142830.428,9771341.98 )
Low SDI	30-34 years	3597735.709 ( 3423231.433,3777186.897 )	6515646.866 ( 5875454.187,7224939.811 )
Low SDI	35-39 years	2177695.228 ( 2046405.409,2310573.949 )	3717491.969 ( 3245789.703,4227092.955 )
Low SDI	40-44 years	838779.178 ( 778091.808,902661.706 )	1418634.517 ( 1212317.246,1645545.221 )
Low SDI	45-49 years	243061.083 ( 215094.982,271356.76 )	370522.614 ( 305152.652,444176.011 )
Low SDI	50-54 years	18615.621 ( 17605.475,19637.884 )	26714.312 ( 24757.053,28760.653 )
Middle SDI	10-14 years	57062.283 ( 27039.096,113140.477 )	37955.738 ( 18030.653,75145.785 )
Middle SDI	15-19 years	3816842.335 ( 3549958.134,4090212.978 )	2054463.594 ( 1823643.357,2308468.362 )
Middle SDI	20-24 years	15763560.743 ( 14557678.44,17014365.513 )	7452524.858 ( 6618584.484,8436143.296 )
Middle SDI	25-29 years	12389514.523 ( 11610636.824,13184126.229 )	10236391.671 ( 9311950.938,11252438.563 )
Middle SDI	30-34 years	5699087.651 ( 5343260.499,6050732.207 )	7475868.61 ( 6646861.719,8346142.893 )
Middle SDI	35-39 years	2605398.751 ( 2413905.3,2799517.667 )	3501088.233 ( 3013696.564,4033385.153 )
Middle SDI	40-44 years	812155.795 ( 746116.671,877762.456 )	1005050.475 ( 856797.122,1179569.677 )
Middle SDI	45-49 years	185683.381 ( 166610.715,206293.542 )	140332.947 ( 115693.434,167450.906 )
Middle SDI	50-54 years	14916.786 ( 14026.604,15787.539 )	12231.806 ( 11411.569,13038.927 )
