# Supplementary material for: Tackling global inequalities in maternal hypertensive disorders: trends and the impact of public health emergencies, 1990–2021
Source: Front Public Health. 2025 Oct 13;13:1696754. doi: 10.3389/fpubh.2025.1696754 (PMC12554675; doi:10.3389/fpubh.2025.1696754)
Supplement: Supplementary file 3 [file Table_2.csv]

Supplementary Table 2 Disease burden of maternal hypertensive disorders across 204 countries and territories (1990-2021)
Year	Regions	Age groups	ASR_Incidence	Number_Incidence	ASR_Maternal mortality	Number_Maternal mortality	ASR_DALYs	Number_DALYs
1990	Afghanistan	10-14 years	8402.429 ( 2813.886,25000.429 )	43.473 ( 28.498,62.544 )	603.747 ( 265.472,1121.833 )	3.124 ( 1.374,5.714 )	46860.187 ( 10549.602,177132.375 )	242.448 ( 106.844,443.134 )
1990	Afghanistan	15-19 years	6142.014 ( 3441.025,10046.059 )	5391.964 ( 3270.988,8048.229 )	69.166 ( 41.527,103.822 )	60.788 ( 37.389,91.613 )	5089.539 ( 2907.69,8391.6 )	4468.015 ( 2764.008,6722.787 )
1990	Afghanistan	20-24 years	4521.346 ( 2545.591,7386.373 )	6858.242 ( 3951.791,10907.208 )	54.045 ( 33.938,79.833 )	81.959 ( 51.444,119.148 )	3710.511 ( 2292.568,5528.818 )	5628.32 ( 3558.995,8164.22 )
1990	Afghanistan	25-29 years	4915.67 ( 3062.905,7552.234 )	4252.636 ( 2688.029,6431.26 )	59.411 ( 35.029,89.527 )	51.418 ( 31.382,78.416 )	3801.558 ( 2317.628,5871.614 )	3288.798 ( 2033.968,5000.093 )
1990	Afghanistan	30-34 years	7399.896 ( 4577.21,11504.323 )	3200.769 ( 2037.393,4815.895 )	74.227 ( 44.717,113.213 )	32.152 ( 18.714,49.079 )	4359.459 ( 2495.685,6827.842 )	1885.651 ( 1110.871,2858.245 )
1990	Afghanistan	35-39 years	10099.944 ( 6212.64,16056.828 )	5163.613 ( 3303.977,7816.068 )	119.441 ( 71.517,186.116 )	61.122 ( 36.299,94.147 )	6400.915 ( 3693.085,10290.455 )	3272.479 ( 1964.04,5009.14 )
1990	Afghanistan	40-44 years	16444.324 ( 9511.066,27573.164 )	3357.142 ( 2134.517,5041.866 )	299.171 ( 176.963,471.213 )	61.077 ( 35.669,95.481 )	14466.07 ( 7780.28,25243.338 )	2953.277 ( 1746.086,4615.848 )
1990	Afghanistan	45-49 years	18776.464 ( 10717.569,31375 )	1334.338 ( 896.869,1845.597 )	711.825 ( 336.628,1270.143 )	50.511 ( 24.888,91.174 )	30713.587 ( 12894.107,66775.417 )	2182.643 ( 1079.007,3927.984 )
1990	Afghanistan	50-54 years	21661.323 ( 14960.302,31795.485 )	130.306 ( 92.324,186.119 )	1496.96 ( 667.563,2754.879 )	9.015 ( 3.97,16.848 )	57383.763 ( 24678.12,110096.11 )	345.199 ( 152.295,644.461 )
1990	Albania	10-14 years	11462.081 ( 4013.791,33550.478 )	1.434 ( 0.954,2.078 )	22.394 ( 11.535,39.285 )	0.003 ( 0.001,0.005 )	1850.858 ( 538.699,6221.589 )	0.232 ( 0.128,0.385 )
1990	Albania	15-19 years	5584.279 ( 3053.278,9278.831 )	156.431 ( 93.087,238.147 )	4.663 ( 2.67,7.423 )	0.131 ( 0.076,0.207 )	394.543 ( 222.07,672.87 )	11.052 ( 6.77,17.27 )
1990	Albania	20-24 years	5042.714 ( 2927.328,8273.312 )	1240.076 ( 767.23,1911.314 )	1.602 ( 1.014,2.437 )	0.394 ( 0.253,0.602 )	162.277 ( 97.644,255.084 )	39.906 ( 25.592,58.93 )
1990	Albania	25-29 years	5208.243 ( 3201.806,7975.47 )	1525.015 ( 979.915,2228.835 )	1.822 ( 1.142,2.68 )	0.533 ( 0.343,0.775 )	171.818 ( 109.506,260.051 )	50.31 ( 33.514,72.674 )
1990	Albania	30-34 years	5439.603 ( 3097.475,8667.079 )	874.646 ( 530.82,1303.558 )	1.937 ( 1.2,2.961 )	0.311 ( 0.195,0.473 )	170.559 ( 104.052,266.137 )	27.425 ( 17.832,40.028 )
1990	Albania	35-39 years	6945.805 ( 3900.224,11690.561 )	342.865 ( 215.766,510.304 )	2.187 ( 1.311,3.449 )	0.108 ( 0.067,0.166 )	188.339 ( 104.655,322.215 )	9.297 ( 5.79,14.065 )
1990	Albania	40-44 years	10846.083 ( 5607.713,20442.949 )	112.479 ( 68.7,174.848 )	3.057 ( 1.877,4.786 )	0.032 ( 0.019,0.05 )	258.374 ( 118.667,502.551 )	2.679 ( 1.454,4.298 )
1990	Albania	45-49 years	18181.705 ( 9909.683,31910.255 )	18.173 ( 12.213,25.305 )	4.993 ( 2.512,8.824 )	0.005 ( 0.003,0.009 )	413.488 ( 208.29,778.53 )	0.413 ( 0.257,0.617 )
1990	Albania	50-54 years	26420.312 ( 18528.691,36808.649 )	2.377 ( 1.71,3.222 )	28.404 ( 15.255,50.843 )	0.003 ( 0.001,0.005 )	1339.665 ( 747.228,2225.624 )	0.121 ( 0.069,0.195 )
1990	Algeria	10-14 years	17198.211 ( 5891.202,49686.495 )	36.03 ( 23.539,51.398 )	2071.598 ( 948.638,3719.811 )	4.332 ( 2.001,7.442 )	160594.223 ( 38929.815,558481.258 )	336.439 ( 155.552,577.719 )
1990	Algeria	15-19 years	7691.838 ( 4309.314,12493.566 )	2513.784 ( 1518.058,3773.016 )	111.325 ( 67.103,164.497 )	36.38 ( 22.19,53.509 )	8167.831 ( 4655.577,12962.697 )	2669.344 ( 1640.038,3914.692 )
1990	Algeria	20-24 years	5536.268 ( 2998.656,9320.682 )	11266.078 ( 6580.445,17646.851 )	26.306 ( 16.502,37.49 )	53.546 ( 34.179,76.453 )	1840.209 ( 1089.54,2806.893 )	3744.75 ( 2390.958,5314.292 )
1990	Algeria	25-29 years	5754.374 ( 3507.143,8980.933 )	12239.889 ( 7783.019,18280.576 )	28.348 ( 17.586,41.517 )	60.288 ( 37.538,87.151 )	1841.25 ( 1121.387,2759.289 )	3916.446 ( 2488.572,5616.498 )
1990	Algeria	30-34 years	8716.925 ( 5388.29,13898.642 )	14624.183 ( 9441.8,22243.184 )	31.904 ( 19.496,48.479 )	53.535 ( 32.857,82.628 )	1938.13 ( 1161.345,3077.041 )	3251.556 ( 2035.004,4924.451 )
1990	Algeria	35-39 years	11595.279 ( 6920.678,18577.544 )	12944.254 ( 8172.689,19488.809 )	37.024 ( 22.61,55.468 )	41.327 ( 26.213,61.911 )	2083.786 ( 1271.948,3238.858 )	2326.21 ( 1502.054,3397.73 )
1990	Algeria	40-44 years	16056.718 ( 9405.991,24494.631 )	6007.308 ( 3728.219,8618.005 )	45.78 ( 26.598,72.473 )	17.12 ( 9.887,27.208 )	2366.326 ( 1349.944,3895.972 )	885.315 ( 535.072,1370.729 )
1990	Algeria	45-49 years	18998.193 ( 11416.648,28195.33 )	1174.226 ( 803.071,1526.342 )	75.889 ( 33.918,137.138 )	4.686 ( 2.124,8.386 )	3449.925 ( 1436.648,6833.419 )	213.23 ( 101.057,369.924 )
1990	Algeria	50-54 years	21969.615 ( 14893.764,30926.116 )	118.662 ( 82.525,162.539 )	132.595 ( 66.048,229.121 )	0.715 ( 0.361,1.221 )	5288.201 ( 2693.595,9128.92 )	28.563 ( 14.925,47.979 )
1990	American Samoa	10-14 years	15861.623 ( 5520.835,45582.83 )	0.36 ( 0.242,0.506 )	18.643 ( 8.395,33.952 )	0 ( 0,0.001 )	1602.713 ( 409.759,5665.995 )	0.036 ( 0.018,0.063 )
1990	American Samoa	15-19 years	11689.103 ( 6660.192,19478.302 )	14.824 ( 9.242,22.522 )	7.858 ( 4.223,13.066 )	0.01 ( 0.005,0.016 )	687.472 ( 354.994,1133.223 )	0.872 ( 0.493,1.31 )
1990	American Samoa	20-24 years	10584.907 ( 5891.287,17313.025 )	57.038 ( 33.457,87.947 )	6.345 ( 3.488,9.963 )	0.034 ( 0.018,0.053 )	539.655 ( 306.277,832.78 )	2.908 ( 1.739,4.23 )
1990	American Samoa	25-29 years	11972.902 ( 7315.611,18403.406 )	70.113 ( 44.5,103.491 )	6.358 ( 3.427,10.282 )	0.037 ( 0.02,0.06 )	527.925 ( 310.009,847.786 )	3.091 ( 1.886,4.767 )
1990	American Samoa	30-34 years	15201.285 ( 9660.587,23093.622 )	53.056 ( 35.775,75.831 )	10.405 ( 5.712,16.29 )	0.036 ( 0.021,0.056 )	763.088 ( 441.053,1182.703 )	2.663 ( 1.633,3.884 )
1990	American Samoa	35-39 years	20381.915 ( 13014.815,29892.821 )	31.295 ( 21.652,42.21 )	25.744 ( 14.456,40.039 )	0.04 ( 0.022,0.062 )	1571.205 ( 873.245,2549.077 )	2.412 ( 1.453,3.599 )
1990	American Samoa	40-44 years	30643.815 ( 18998.108,44999.327 )	10.164 ( 7.223,12.901 )	59.843 ( 32.609,98.504 )	0.02 ( 0.011,0.032 )	3158.644 ( 1590.764,5711.958 )	1.048 ( 0.605,1.638 )
1990	American Samoa	45-49 years	35483.599 ( 20867.842,58284.489 )	1.15 ( 0.875,1.384 )	376.791 ( 174.366,672.779 )	0.012 ( 0.006,0.022 )	16535.033 ( 5817.054,39701.196 )	0.536 ( 0.244,0.943 )
1990	American Samoa	50-54 years	53377.431 ( 43455.213,62923.929 )	0.125 ( 0.105,0.144 )	931.392 ( 461.12,1642.023 )	0.002 ( 0.001,0.004 )	35943.927 ( 17606.757,62171.367 )	0.084 ( 0.042,0.142 )
1990	Andorra	10-14 years	9541.586 ( 3172.413,30432.511 )	0.04 ( 0.025,0.062 )	0.807 ( 0.343,1.553 )	0 ( 0,0 )	162.248 ( 46.954,521.622 )	0.001 ( 0,0.001 )
1990	Andorra	15-19 years	5737.445 ( 3186.883,9721.412 )	1.046 ( 0.657,1.568 )	1.506 ( 0.749,2.721 )	0 ( 0,0 )	166.688 ( 64.621,327.024 )	0.03 ( 0.013,0.053 )
1990	Andorra	20-24 years	5950.275 ( 3172.51,10091.469 )	6.179 ( 3.647,9.454 )	1.065 ( 0.531,1.888 )	0.001 ( 0.001,0.002 )	136.163 ( 63.118,248.674 )	0.141 ( 0.073,0.233 )
1990	Andorra	25-29 years	6226.92 ( 3719.363,9930.689 )	14.024 ( 8.938,20.913 )	1.193 ( 0.57,2.173 )	0.003 ( 0.001,0.005 )	142.563 ( 71.986,248.279 )	0.321 ( 0.173,0.523 )
1990	Andorra	30-34 years	6634.418 ( 3822.107,11089.53 )	12.11 ( 7.506,18.698 )	1.305 ( 0.598,2.405 )	0.002 ( 0.001,0.004 )	148.602 ( 76.172,252.874 )	0.271 ( 0.15,0.426 )
1990	Andorra	35-39 years	8210.33 ( 4714.43,13771.764 )	5.608 ( 3.531,8.577 )	1.932 ( 0.947,3.554 )	0.001 ( 0.001,0.002 )	190.611 ( 90.751,357.052 )	0.13 ( 0.068,0.222 )
1990	Andorra	40-44 years	12160.15 ( 6826.112,21685.151 )	1.583 ( 1.001,2.477 )	3.391 ( 1.688,6.106 )	0 ( 0,0.001 )	282.811 ( 116.797,547.239 )	0.037 ( 0.017,0.063 )
1990	Andorra	45-49 years	19117.411 ( 10097.157,35674.211 )	0.13 ( 0.091,0.179 )	12.292 ( 4.648,25.962 )	0 ( 0,0 )	716.358 ( 262.994,1764.011 )	0.005 ( 0.002,0.009 )
1990	Andorra	50-54 years	32506.686 ( 24953.357,42493.631 )	0.016 ( 0.013,0.021 )	23.432 ( 10.312,47.348 )	0 ( 0,0 )	1051.087 ( 515.605,1985.839 )	0.001 ( 0,0.001 )
1990	Angola	10-14 years	8407.971 ( 2916.537,24078.136 )	179.252 ( 122.105,246.923 )	270.043 ( 120.318,506.632 )	5.756 ( 2.492,10.872 )	21022.691 ( 4658.213,82463 )	448.188 ( 195.024,845.664 )
1990	Angola	15-19 years	14896.943 ( 9164.186,23486.606 )	13351.215 ( 8788.333,19560.61 )	74.573 ( 42.466,119.176 )	66.888 ( 38.69,107.429 )	5558.055 ( 3076.089,9507.92 )	4981.343 ( 2949.928,7918.586 )
1990	Angola	20-24 years	17844.746 ( 10847.713,27221.66 )	22860.272 ( 14676.963,33045.268 )	79.484 ( 47.572,122.563 )	101.954 ( 61.815,155.791 )	5566.955 ( 3245.349,8878.089 )	7131.629 ( 4390.96,10777.404 )
1990	Angola	25-29 years	21686.186 ( 15005.462,29861.19 )	25358.001 ( 18145.182,33777.602 )	99.792 ( 55.757,156.793 )	116.888 ( 67.741,188.844 )	6497.284 ( 3681.978,10693.88 )	7597.377 ( 4452.39,12096.424 )
1990	Angola	30-34 years	24335.424 ( 17306.284,32312.877 )	21034.301 ( 15550.709,26790.759 )	87.224 ( 49.387,135.247 )	75.493 ( 43.322,118.303 )	5301.035 ( 3055.55,8568.761 )	4581.945 ( 2745.59,7104.4 )
1990	Angola	35-39 years	25783.048 ( 18283.408,34022.95 )	14483.748 ( 10771.703,18043.416 )	123.204 ( 70.523,192.396 )	69.274 ( 41.183,110.171 )	6766.378 ( 3928.573,11200.904 )	3801.045 ( 2314.526,5940.184 )
1990	Angola	40-44 years	25774.284 ( 17488.289,34630.157 )	5277.517 ( 3828.58,6589.541 )	178.78 ( 96.438,300.808 )	36.665 ( 19.725,62.054 )	8820.958 ( 4543.786,15868.516 )	1806.171 ( 994.737,3019.514 )
1990	Angola	45-49 years	26513.904 ( 16623.137,38977.1 )	1325.52 ( 976.078,1638.643 )	302.803 ( 125.133,583.247 )	15.165 ( 6.474,29.455 )	13251.83 ( 4967.186,30411.651 )	662.504 ( 291.663,1278.542 )
1990	Angola	50-54 years	35670.056 ( 28117.418,43825.425 )	134.489 ( 108.756,160.788 )	700.196 ( 317.076,1285.746 )	2.638 ( 1.201,4.674 )	27022.12 ( 12206.892,48982.852 )	101.883 ( 47.215,179.71 )
1990	Antigua and Barbuda	10-14 years	8872.714 ( 3207.138,24411.628 )	0.502 ( 0.352,0.675 )	10.967 ( 8.43,13.643 )	0.001 ( 0,0.001 )	929.315 ( 375.93,2339.568 )	0.053 ( 0.041,0.065 )
1990	Antigua and Barbuda	15-19 years	10436.756 ( 6538.656,16506.903 )	20.542 ( 13.681,30.491 )	6.288 ( 4.618,8.191 )	0.012 ( 0.009,0.016 )	554.425 ( 397.58,782.437 )	1.091 ( 0.832,1.445 )
1990	Antigua and Barbuda	20-24 years	8480.279 ( 4818.61,13846.624 )	30.46 ( 18.6,46.107 )	5.814 ( 4.39,7.631 )	0.021 ( 0.016,0.027 )	477.55 ( 345.165,663.629 )	1.715 ( 1.332,2.21 )
1990	Antigua and Barbuda	25-29 years	8574.77 ( 5297.715,13026.241 )	27.136 ( 17.75,39.013 )	7.51 ( 5.606,9.836 )	0.024 ( 0.018,0.031 )	559.099 ( 399.453,758.779 )	1.769 ( 1.338,2.272 )
1990	Antigua and Barbuda	30-34 years	10560.7 ( 6390.766,16858.968 )	21.881 ( 14.244,32.48 )	9.787 ( 7.258,13.054 )	0.02 ( 0.015,0.027 )	672.981 ( 479.519,934.784 )	1.394 ( 1.069,1.801 )
1990	Antigua and Barbuda	35-39 years	15012.29 ( 9023.571,24630.85 )	11.791 ( 7.83,17.432 )	16.434 ( 12.194,22.053 )	0.013 ( 0.01,0.017 )	1020.173 ( 691.531,1493.098 )	0.801 ( 0.6,1.057 )
1990	Antigua and Barbuda	40-44 years	19595.522 ( 11519.435,31750.278 )	2.826 ( 1.946,3.826 )	32.865 ( 24.153,42.637 )	0.005 ( 0.003,0.006 )	1759.768 ( 1123.431,2682.201 )	0.254 ( 0.19,0.323 )
1990	Antigua and Barbuda	45-49 years	19842.157 ( 11547.526,33273.46 )	0.292 ( 0.213,0.382 )	51.369 ( 36.214,70.129 )	0.001 ( 0.001,0.001 )	2382.441 ( 1372.536,4066.807 )	0.035 ( 0.025,0.047 )
1990	Antigua and Barbuda	50-54 years	32491.975 ( 26125.118,41691.719 )	0.035 ( 0.029,0.044 )	182.318 ( 136.06,241.495 )	0 ( 0,0 )	7124.151 ( 5200.9,9576.811 )	0.008 ( 0.006,0.01 )
1990	Argentina	10-14 years	11590.79 ( 3622.914,35694.35 )	333.755 ( 202.004,501.788 )	34.879 ( 25.751,46.476 )	1.005 ( 0.738,1.344 )	2831.278 ( 1080.519,7653.126 )	81.526 ( 60.247,107.587 )
1990	Argentina	15-19 years	7792.91 ( 4512.1,12456.425 )	7445.986 ( 4501.101,11406.879 )	11.064 ( 7.975,14.693 )	10.569 ( 7.563,13.955 )	888.104 ( 626.593,1201.988 )	848.568 ( 625.066,1100.712 )
1990	Argentina	20-24 years	8552.844 ( 4824.767,13989.004 )	15506.794 ( 9134.143,24269.4 )	8.315 ( 5.717,11.291 )	15.077 ( 10.412,20.317 )	659.263 ( 452.078,929.501 )	1195.281 ( 855.864,1612.584 )
1990	Argentina	25-29 years	9863.089 ( 6091.602,14910.923 )	18169.82 ( 11588.493,26618.183 )	8.547 ( 5.812,12.016 )	15.747 ( 10.717,22.22 )	645.531 ( 444.909,912.727 )	1189.199 ( 846.382,1629.351 )
1990	Argentina	30-34 years	11204.935 ( 6765.695,17602.204 )	14304.041 ( 8989.231,21532.077 )	12.164 ( 8.594,17.05 )	15.526 ( 11.024,21.73 )	826.062 ( 580.003,1150.369 )	1054.537 ( 770.62,1407.201 )
1990	Argentina	35-39 years	13910.883 ( 8091.394,22243.501 )	9244.545 ( 5688.971,13995.716 )	19.636 ( 13.908,27.251 )	13.047 ( 9.283,17.978 )	1189.295 ( 813.254,1642.594 )	790.351 ( 571.79,1033.528 )
1990	Argentina	40-44 years	18810.676 ( 11400.059,27910.385 )	3600.658 ( 2321.213,5024.154 )	32.787 ( 23.29,44.406 )	6.277 ( 4.465,8.456 )	1769.656 ( 1205.546,2479.639 )	338.74 ( 245.466,446.36 )
1990	Argentina	45-49 years	23424.984 ( 15214.375,32683.04 )	447.755 ( 323.639,557.29 )	67.62 ( 46.975,92.451 )	1.293 ( 0.89,1.772 )	3162.178 ( 2043.459,4787.615 )	60.443 ( 43.468,81.635 )
1990	Argentina	50-54 years	32205.557 ( 24177.522,39623.558 )	51.034 ( 39.304,61.098 )	36.492 ( 26.408,49.177 )	0.058 ( 0.043,0.078 )	1689.121 ( 1224.611,2228.993 )	2.677 ( 1.991,3.437 )
1990	Armenia	10-14 years	6011.037 ( 2093.328,18327.445 )	0.956 ( 0.648,1.424 )	4.692 ( 3.432,6.344 )	0.001 ( 0.001,0.001 )	420.423 ( 158.99,1130.269 )	0.067 ( 0.049,0.088 )
1990	Armenia	15-19 years	2469.28 ( 1475.997,3997.41 )	300.902 ( 192.663,452.032 )	1.57 ( 1.127,2.098 )	0.191 ( 0.136,0.257 )	136.219 ( 91.223,193.576 )	16.599 ( 11.907,21.89 )
1990	Armenia	20-24 years	1771.031 ( 1046.353,2865.868 )	567.776 ( 351.195,873.558 )	2.633 ( 1.975,3.427 )	0.844 ( 0.628,1.104 )	194.03 ( 138.553,263.787 )	62.204 ( 46.503,80.406 )
1990	Armenia	25-29 years	2654.033 ( 1678.639,4171.529 )	536.154 ( 358.298,790.048 )	6.237 ( 4.631,8.16 )	1.26 ( 0.922,1.641 )	416.66 ( 288.269,576.385 )	84.171 ( 61.53,109.162 )
1990	Armenia	30-34 years	4849.066 ( 2790.969,8209.597 )	444.311 ( 280.194,686.2 )	12.945 ( 9.331,17.098 )	1.186 ( 0.856,1.551 )	799.525 ( 539.647,1130.046 )	73.259 ( 54.177,94.455 )
1990	Armenia	35-39 years	9490.287 ( 5414.587,16359.848 )	249.537 ( 161.067,380.317 )	26.915 ( 19.722,35.709 )	0.708 ( 0.513,0.942 )	1526.561 ( 985.028,2262.495 )	40.139 ( 29.301,52.596 )
1990	Armenia	40-44 years	14872.4 ( 8123.452,24918.776 )	58.276 ( 36.089,85.595 )	66.911 ( 47.965,89.134 )	0.262 ( 0.188,0.352 )	3368.63 ( 2109.421,5081.852 )	13.2 ( 9.371,17.456 )
1990	Armenia	45-49 years	42806.265 ( 23752.871,74375.253 )	9.095 ( 6.2,12.729 )	176.518 ( 125.873,246.547 )	0.038 ( 0.027,0.052 )	7965.253 ( 4698.868,13563.972 )	1.692 ( 1.227,2.321 )
1990	Armenia	50-54 years	57547.4 ( 42785.441,78734.666 )	1.767 ( 1.348,2.353 )	328.672 ( 220.374,459.57 )	0.01 ( 0.007,0.014 )	13058.937 ( 8664.462,18766.217 )	0.401 ( 0.273,0.561 )
1990	Australia	10-14 years	9826.319 ( 3857.88,26350.828 )	10.476 ( 7.834,13.85 )	2.219 ( 1.563,3.044 )	0.002 ( 0.002,0.003 )	271.694 ( 102.218,737.583 )	0.29 ( 0.208,0.388 )
1990	Australia	15-19 years	8360.785 ( 5798.077,11613.215 )	1222.849 ( 894.548,1607.356 )	1.687 ( 1.209,2.229 )	0.247 ( 0.175,0.32 )	212.926 ( 134.88,329.396 )	31.143 ( 20.81,45.591 )
1990	Australia	20-24 years	8684.936 ( 6015.493,12173.421 )	4406.746 ( 3244.204,5830.831 )	1.331 ( 0.968,1.796 )	0.675 ( 0.493,0.899 )	187.342 ( 118,301.676 )	95.058 ( 63.639,144.497 )
1990	Australia	25-29 years	8919.184 ( 6498.354,11820.577 )	8306.341 ( 6228.026,10706.902 )	1.361 ( 0.99,1.831 )	1.267 ( 0.921,1.713 )	184.069 ( 123.697,269.225 )	171.422 ( 118.551,243.86 )
1990	Australia	30-34 years	10201.334 ( 7334.108,13596.192 )	7106.777 ( 5309.619,9100.453 )	1.234 ( 0.877,1.652 )	0.86 ( 0.609,1.145 )	183.326 ( 115.272,282.801 )	127.714 ( 83.452,189.29 )
1990	Australia	35-39 years	13666.299 ( 9727.603,19121.92 )	3163.58 ( 2376.053,4178.103 )	1.838 ( 1.312,2.504 )	0.425 ( 0.302,0.575 )	248.396 ( 155.99,410.048 )	57.501 ( 38.102,89.595 )
1990	Australia	40-44 years	19309.047 ( 13648.192,25922.863 )	700.105 ( 537.412,866.762 )	5.059 ( 3.492,6.942 )	0.183 ( 0.127,0.251 )	456.868 ( 259.618,763.056 )	16.565 ( 10.223,25.514 )
1990	Australia	45-49 years	26048.13 ( 18919.935,35140.078 )	37.544 ( 30.433,45.23 )	22.378 ( 16.025,30.745 )	0.032 ( 0.023,0.045 )	1238.003 ( 815.023,1813.901 )	1.784 ( 1.311,2.335 )
1990	Australia	50-54 years	35461.46 ( 28696.919,43545.331 )	3.952 ( 3.281,4.722 )	127.961 ( 97.768,162.584 )	0.014 ( 0.011,0.018 )	5182.235 ( 3915.685,6727.081 )	0.578 ( 0.448,0.73 )
1990	Austria	10-14 years	6101.25 ( 2264.229,17310.634 )	0.983 ( 0.695,1.374 )	4.005 ( 2.954,5.281 )	0.001 ( 0,0.001 )	374.992 ( 148.385,970.06 )	0.06 ( 0.046,0.077 )
1990	Austria	15-19 years	1767.532 ( 1528.34,2015.986 )	99.507 ( 91.084,107.529 )	0.872 ( 0.646,1.127 )	0.049 ( 0.036,0.063 )	80.815 ( 59.947,106.719 )	4.55 ( 3.573,5.692 )
1990	Austria	20-24 years	3090.905 ( 2824.653,3380.983 )	867.386 ( 831.913,903.167 )	0.831 ( 0.626,1.086 )	0.233 ( 0.176,0.301 )	90.52 ( 62.349,129.542 )	25.402 ( 18.363,34.605 )
1990	Austria	25-29 years	3794.937 ( 3550.427,4032.02 )	1326.169 ( 1285.804,1363.021 )	1.065 ( 0.797,1.379 )	0.372 ( 0.278,0.484 )	108.63 ( 73.229,150.005 )	37.962 ( 26.52,50.709 )
1990	Austria	30-34 years	4895.849 ( 4522.645,5270.498 )	861.259 ( 831.086,888.535 )	1.698 ( 1.268,2.175 )	0.299 ( 0.221,0.381 )	151.833 ( 103.052,215.517 )	26.71 ( 18.937,36.333 )
1990	Austria	35-39 years	7542.772 ( 6782.246,8392.086 )	407.431 ( 391.621,423.788 )	3.293 ( 2.49,4.271 )	0.178 ( 0.135,0.231 )	258.273 ( 169.566,375.379 )	13.951 ( 9.791,18.956 )
1990	Austria	40-44 years	13140.172 ( 11461.625,15180.995 )	121.404 ( 113.435,129.381 )	7.112 ( 5.22,9.443 )	0.066 ( 0.048,0.087 )	481.518 ( 283.545,798.577 )	4.449 ( 2.806,6.806 )
1990	Austria	45-49 years	27579.994 ( 22502.92,33876.356 )	10.929 ( 10.252,11.607 )	56.037 ( 41.328,75.325 )	0.022 ( 0.016,0.03 )	2695.768 ( 1766.891,4070.822 )	1.068 ( 0.805,1.395 )
1990	Austria	50-54 years	44462.619 ( 36955.197,52881.842 )	1.42 ( 1.211,1.643 )	129.791 ( 93.453,174.926 )	0.004 ( 0.003,0.006 )	5339.457 ( 3835.164,7234.397 )	0.171 ( 0.126,0.225 )
1990	Azerbaijan	10-14 years	6814.33 ( 2493.885,20147.196 )	2.008 ( 1.417,2.904 )	20.484 ( 12.105,33.241 )	0.006 ( 0.004,0.01 )	1648.839 ( 521.182,5337.651 )	0.486 ( 0.296,0.769 )
1990	Azerbaijan	15-19 years	3392.468 ( 2028.389,5437.377 )	577.956 ( 382.3,830.32 )	5.309 ( 3.486,7.902 )	0.905 ( 0.592,1.339 )	412.91 ( 247.06,666.989 )	70.345 ( 46.565,101.853 )
1990	Azerbaijan	20-24 years	2190.237 ( 1326,3454.366 )	1537.106 ( 990.906,2270.317 )	5.459 ( 3.931,7.301 )	3.831 ( 2.743,5.109 )	387.385 ( 263.072,543 )	271.866 ( 196.591,356.876 )
1990	Azerbaijan	25-29 years	2773.769 ( 1828.315,4203.49 )	1781.917 ( 1232.889,2565.462 )	7.995 ( 5.852,10.524 )	5.136 ( 3.773,6.8 )	527.238 ( 372.902,722.896 )	338.707 ( 251.459,441.196 )
1990	Azerbaijan	30-34 years	4989.52 ( 2939.242,8276.235 )	1401.203 ( 896.425,2140.363 )	14.351 ( 10.3,19.352 )	4.029 ( 2.906,5.439 )	881.621 ( 598.525,1263.353 )	247.585 ( 182.541,326.723 )
1990	Azerbaijan	35-39 years	9542.309 ( 5317.216,16269.227 )	730.065 ( 455.47,1105.99 )	26.535 ( 18.547,36.246 )	2.03 ( 1.408,2.754 )	1505.229 ( 945.72,2262.874 )	115.162 ( 81.01,153.831 )
1990	Azerbaijan	40-44 years	15631.22 ( 8306.84,26512.185 )	193.043 ( 118.676,284.674 )	50.628 ( 33.6,71.945 )	0.625 ( 0.42,0.897 )	2597.731 ( 1553.196,4156.245 )	32.081 ( 22.19,44.628 )
1990	Azerbaijan	45-49 years	19155.138 ( 11265.49,30939.906 )	19.134 ( 13.211,26.078 )	122.43 ( 75.605,190.862 )	0.122 ( 0.075,0.188 )	5400.848 ( 2874.169,9684.929 )	5.395 ( 3.371,8.163 )
1990	Azerbaijan	50-54 years	26146.486 ( 19526.74,34965.537 )	3.858 ( 2.955,5.02 )	262.887 ( 160.396,415.986 )	0.039 ( 0.024,0.062 )	10235.549 ( 6168.735,16584.693 )	1.51 ( 0.934,2.381 )
1990	Bahrain	10-14 years	6139.361 ( 2093.525,17698.95 )	0.288 ( 0.187,0.409 )	51.719 ( 26.383,90.245 )	0.002 ( 0.001,0.004 )	4077.267 ( 1115.437,14260.756 )	0.191 ( 0.1,0.33 )
1990	Bahrain	15-19 years	10362.527 ( 5800.296,17144.633 )	44.612 ( 26.921,67.846 )	33.998 ( 19.378,57.358 )	0.146 ( 0.084,0.234 )	2581.313 ( 1403.517,4426.715 )	11.113 ( 6.514,17.518 )
1990	Bahrain	20-24 years	6934.282 ( 3766.259,11899.929 )	204.053 ( 118.287,327.13 )	10.04 ( 6.229,15.015 )	0.295 ( 0.183,0.434 )	757.379 ( 459.693,1158.667 )	22.287 ( 14.438,31.852 )
1990	Bahrain	25-29 years	7532.59 ( 4549.974,11630.676 )	338.672 ( 213.448,501.166 )	7.903 ( 5.141,11.307 )	0.355 ( 0.233,0.513 )	580.587 ( 378.325,830.799 )	26.104 ( 17.748,35.799 )
1990	Bahrain	30-34 years	11100.297 ( 6780.762,17185.383 )	377.573 ( 241.403,554.355 )	8.183 ( 5.158,11.928 )	0.279 ( 0.174,0.409 )	597.954 ( 381.578,888.163 )	20.339 ( 13.585,28.65 )
1990	Bahrain	35-39 years	15135.902 ( 8958.296,23670.995 )	233.486 ( 145.985,344.711 )	13.754 ( 8.602,20.269 )	0.212 ( 0.132,0.312 )	895.778 ( 563.539,1345.783 )	13.818 ( 9.183,19.598 )
1990	Bahrain	40-44 years	19183.997 ( 11558.004,27315.613 )	85.423 ( 55.19,112.973 )	23.552 ( 14.568,34.854 )	0.105 ( 0.064,0.156 )	1338.533 ( 800.204,2052.376 )	5.96 ( 3.821,8.488 )
1990	Bahrain	45-49 years	22668.663 ( 14479.019,30889.453 )	24.776 ( 17.565,30.371 )	37.523 ( 19.202,65.204 )	0.041 ( 0.021,0.072 )	1845.92 ( 934.121,3529.739 )	2.018 ( 1.133,3.471 )
1990	Bahrain	50-54 years	26267.478 ( 17917.46,35662.71 )	2.328 ( 1.629,3.076 )	82.929 ( 44.056,138.269 )	0.007 ( 0.004,0.012 )	3449.65 ( 1869.247,5732.974 )	0.306 ( 0.17,0.494 )
1990	Bangladesh	10-14 years	3267.887 ( 1124.169,9495.886 )	471.597 ( 319.109,657.479 )	182.861 ( 97.151,301.534 )	26.384 ( 14.202,42.906 )	14215.028 ( 3895.329,48152.94 )	2051.408 ( 1105.737,3334.029 )
1990	Bangladesh	15-19 years	7449.591 ( 4748.042,10890.392 )	84432.717 ( 56446.703,117524.234 )	105.717 ( 78.275,137.453 )	1198.098 ( 887.598,1549.689 )	7735.281 ( 5474.42,10480.558 )	87670.693 ( 65082.189,113101.496 )
1990	Bangladesh	20-24 years	8016.223 ( 5272.64,11821.781 )	105873.736 ( 72773.123,148860.144 )	97.306 ( 73.461,124.295 )	1285.029 ( 970.234,1640.497 )	6646.311 ( 4800.534,8898.509 )	87780.715 ( 66257.106,112050.227 )
1990	Bangladesh	25-29 years	8362.523 ( 5648.639,11939.465 )	74098.127 ( 51874.059,101742.736 )	103.567 ( 73.477,135.821 )	917.176 ( 653.071,1195.552 )	6569.19 ( 4527.695,8896.424 )	58207.873 ( 41579.915,75811.309 )
1990	Bangladesh	30-34 years	10469.594 ( 6862.406,15820.545 )	50841.543 ( 35342.583,72285.013 )	102.118 ( 69.089,139.131 )	495.748 ( 336.844,671.398 )	5992.76 ( 3891.73,8595.526 )	29101.524 ( 20043.088,39273.471 )
1990	Bangladesh	35-39 years	14347.722 ( 9054.872,22292.495 )	33848.534 ( 23143.404,48240.159 )	144.833 ( 103.248,198.923 )	341.638 ( 246.807,463.722 )	7782.988 ( 5218.318,11438.749 )	18361.294 ( 13337.533,24753.041 )
1990	Bangladesh	40-44 years	17915.729 ( 10311.588,29731.987 )	11380.731 ( 7464.927,16548.331 )	275.613 ( 184.733,385.168 )	175.149 ( 117.316,245.349 )	13404.789 ( 7918.641,21372.184 )	8515.216 ( 5732.588,11895.403 )
1990	Bangladesh	45-49 years	19141.745 ( 10752.407,31771.116 )	3046.928 ( 2025.194,4279.056 )	105.309 ( 65.465,162.56 )	16.765 ( 10.501,25.949 )	4713.631 ( 2513.976,8446.757 )	750.302 ( 473.502,1137.642 )
1990	Bangladesh	50-54 years	25820.059 ( 17688.51,35755.652 )	298.376 ( 209.696,402.064 )	29.645 ( 16.829,46.912 )	0.343 ( 0.199,0.543 )	1393.678 ( 844.014,2133.46 )	16.105 ( 10.006,23.99 )
1990	Barbados	10-14 years	19667.564 ( 7209.445,53033.675 )	2.48 ( 1.752,3.276 )	101.715 ( 81.974,123.694 )	0.013 ( 0.01,0.016 )	8052.773 ( 3406.144,19922.806 )	1.016 ( 0.828,1.231 )
1990	Barbados	15-19 years	13616.408 ( 8402.546,21131.323 )	73.751 ( 48.047,108.408 )	15.831 ( 12.189,20.283 )	0.086 ( 0.067,0.11 )	1275.119 ( 939.045,1694.466 )	6.906 ( 5.37,8.693 )
1990	Barbados	20-24 years	10980.406 ( 6437.841,18583.983 )	126.088 ( 78.971,199.056 )	8.22 ( 6.135,10.635 )	0.094 ( 0.071,0.122 )	665.734 ( 482.081,898.008 )	7.645 ( 5.914,9.619 )
1990	Barbados	25-29 years	11182.444 ( 7148.235,17214.195 )	132.252 ( 88.743,193.482 )	8.764 ( 6.59,11.309 )	0.104 ( 0.078,0.133 )	664.346 ( 484.211,906.06 )	7.857 ( 6.011,10.184 )
1990	Barbados	30-34 years	13884.32 ( 8587.79,22151.129 )	116.344 ( 76.402,174.222 )	10.408 ( 7.73,13.496 )	0.087 ( 0.065,0.112 )	741.883 ( 526.907,1030.15 )	6.217 ( 4.688,8.102 )
1990	Barbados	35-39 years	18816.142 ( 11782.05,28863.573 )	67.148 ( 45.658,94.386 )	13.884 ( 10.124,18.49 )	0.05 ( 0.037,0.065 )	923.417 ( 628.737,1320.993 )	3.295 ( 2.436,4.32 )
1990	Barbados	40-44 years	23771.946 ( 15181.812,34262.083 )	15.971 ( 11.341,20.454 )	30.789 ( 22.492,39.955 )	0.021 ( 0.015,0.027 )	1692.719 ( 1130.228,2452.585 )	1.137 ( 0.844,1.464 )
1990	Barbados	45-49 years	28442.916 ( 18320.483,41224.713 )	1.166 ( 0.921,1.39 )	102.586 ( 73.569,136.136 )	0.004 ( 0.003,0.006 )	4642.663 ( 2739.442,7302.169 )	0.19 ( 0.138,0.246 )
1990	Barbados	50-54 years	52605.715 ( 41885.932,67303.599 )	0.172 ( 0.14,0.214 )	342.246 ( 262.229,434.184 )	0.001 ( 0.001,0.001 )	13339.794 ( 10175.33,16985.023 )	0.044 ( 0.034,0.054 )
1990	Belarus	10-14 years	17344.877 ( 5602.255,49752.197 )	4.851 ( 3.015,6.825 )	14.924 ( 11.022,19.385 )	0.004 ( 0.003,0.005 )	1353.875 ( 526.902,3548.505 )	0.379 ( 0.284,0.487 )
1990	Belarus	15-19 years	11340.556 ( 6184.528,19605.085 )	1820.086 ( 1074.159,2899.07 )	3.742 ( 2.805,4.872 )	0.6 ( 0.449,0.777 )	401.443 ( 268.285,630.442 )	64.429 ( 46.597,93.226 )
1990	Belarus	20-24 years	10328.647 ( 5326.749,17280.053 )	6104.439 ( 3363.052,9590.462 )	2.212 ( 1.696,2.828 )	1.307 ( 1.005,1.674 )	269.59 ( 173.467,406.122 )	159.333 ( 109.519,225.398 )
1990	Belarus	25-29 years	10243.598 ( 6022.678,16568.643 )	4015.378 ( 2485.435,6174.744 )	4.108 ( 3.124,5.22 )	1.61 ( 1.234,2.045 )	375.743 ( 266.425,526.997 )	147.287 ( 109.948,196.399 )
1990	Belarus	30-34 years	10922.213 ( 6199.7,18108.641 )	1985.398 ( 1246.116,2981.748 )	8.477 ( 6.258,11.195 )	1.541 ( 1.132,2.042 )	615.101 ( 426.349,884.928 )	111.811 ( 85.695,145.711 )
1990	Belarus	35-39 years	11896.021 ( 6431.133,20757.018 )	672.868 ( 411.886,1035.005 )	15.399 ( 11.587,19.702 )	0.871 ( 0.659,1.119 )	947.484 ( 634.043,1409.402 )	53.592 ( 40.608,70.277 )
1990	Belarus	40-44 years	13556.284 ( 7516.91,22883.141 )	139.713 ( 89.522,204.459 )	24.823 ( 18.619,32.324 )	0.256 ( 0.193,0.337 )	1343.958 ( 886.318,1983.919 )	13.851 ( 10.556,17.726 )
1990	Belarus	45-49 years	17822.46 ( 10159.333,29444.347 )	6.554 ( 4.589,8.736 )	75.201 ( 53.534,101.349 )	0.028 ( 0.02,0.038 )	3396.543 ( 1989.805,5757.638 )	1.249 ( 0.899,1.708 )
1990	Belarus	50-54 years	26770.424 ( 19233.575,35188.312 )	1.303 ( 0.96,1.666 )	110.371 ( 78.055,151.629 )	0.005 ( 0.004,0.007 )	4454.712 ( 3162.537,6123.131 )	0.217 ( 0.158,0.29 )
1990	Belgium	10-14 years	13607.241 ( 4597.235,41205.724 )	2.033 ( 1.297,2.998 )	6.874 ( 5.037,9.108 )	0.001 ( 0.001,0.001 )	678.316 ( 268.79,1820.137 )	0.101 ( 0.076,0.132 )
1990	Belgium	15-19 years	9003.409 ( 5217.786,14732.874 )	338.447 ( 206.436,526.845 )	1.458 ( 1.09,1.892 )	0.055 ( 0.041,0.071 )	205.24 ( 110.441,360.684 )	7.715 ( 4.369,12.898 )
1990	Belgium	20-24 years	9005.102 ( 5050.465,14972.082 )	2548.78 ( 1495.422,4052.443 )	1.013 ( 0.761,1.32 )	0.287 ( 0.215,0.369 )	169.041 ( 95.579,294.858 )	47.845 ( 28.3,79.808 )
1990	Belgium	25-29 years	9483.572 ( 5940.043,14405.94 )	5239.941 ( 3356.742,7770.878 )	0.712 ( 0.532,0.932 )	0.393 ( 0.294,0.515 )	152.134 ( 88.382,263.522 )	84.058 ( 49.945,142.15 )
1990	Belgium	30-34 years	9928.29 ( 6092.499,15601.249 )	2822.171 ( 1790.762,4286.837 )	1.383 ( 1.042,1.815 )	0.393 ( 0.301,0.515 )	191.085 ( 112.411,304.936 )	54.317 ( 33.041,83.789 )
1990	Belgium	35-39 years	11926.409 ( 7089.718,19167.256 )	930.563 ( 585.766,1416.049 )	3.06 ( 2.241,4.103 )	0.239 ( 0.175,0.318 )	289.051 ( 178.684,484.427 )	22.553 ( 14.763,35.789 )
1990	Belgium	40-44 years	18431.127 ( 11436.493,27139.458 )	215.77 ( 142.719,297.254 )	8.337 ( 6.098,11.036 )	0.098 ( 0.071,0.13 )	594.45 ( 351.835,1049.18 )	6.959 ( 4.391,11.491 )
1990	Belgium	45-49 years	26415.127 ( 17685.686,37760.1 )	17.941 ( 13.765,22.376 )	23.906 ( 17.445,32.868 )	0.016 ( 0.012,0.022 )	1296.444 ( 851.993,1924.998 )	0.881 ( 0.663,1.141 )
1990	Belgium	50-54 years	48928.992 ( 40429.602,59272.943 )	3.311 ( 2.807,3.903 )	41.06 ( 29.497,57.079 )	0.003 ( 0.002,0.004 )	1897.094 ( 1378.848,2536.221 )	0.128 ( 0.096,0.167 )
1990	Belize	10-14 years	24454.794 ( 8720.564,68765.236 )	4.635 ( 3.227,6.327 )	41.478 ( 32.253,51.665 )	0.008 ( 0.006,0.01 )	3434.832 ( 1387.943,8733.679 )	0.651 ( 0.514,0.804 )
1990	Belize	15-19 years	11130.854 ( 6737.43,17938.805 )	133.518 ( 85.142,204.305 )	6.845 ( 5.206,8.744 )	0.082 ( 0.062,0.106 )	599.977 ( 440.765,806.254 )	7.197 ( 5.57,9.182 )
1990	Belize	20-24 years	8937.805 ( 5177.1,14430.844 )	182.163 ( 111.327,277.696 )	7.36 ( 5.536,9.686 )	0.15 ( 0.112,0.195 )	588.338 ( 426.233,789.086 )	11.991 ( 9.166,15.185 )
1990	Belize	25-29 years	8990.007 ( 5624.985,13697.491 )	141.71 ( 92.623,207.132 )	7.68 ( 5.601,9.996 )	0.121 ( 0.09,0.157 )	574.83 ( 414.144,771.184 )	9.061 ( 6.819,11.662 )
1990	Belize	30-34 years	11185.657 ( 6912.731,17697.224 )	102.436 ( 66.666,152.798 )	9.29 ( 6.875,12.152 )	0.085 ( 0.062,0.113 )	651.521 ( 461.185,903.158 )	5.967 ( 4.448,7.798 )
1990	Belize	35-39 years	15454.873 ( 9238.178,24747.124 )	68.77 ( 44.134,102.471 )	11.685 ( 8.505,15.315 )	0.052 ( 0.038,0.067 )	774.427 ( 543.171,1106.769 )	3.446 ( 2.595,4.583 )
1990	Belize	40-44 years	19069.412 ( 11862.36,28692.068 )	27.871 ( 18.769,38.748 )	14.835 ( 10.907,19.508 )	0.022 ( 0.016,0.028 )	893.285 ( 614.543,1242.334 )	1.306 ( 0.972,1.678 )
1990	Belize	45-49 years	20606.888 ( 13590.386,29777.471 )	2.715 ( 1.946,3.59 )	35.296 ( 25.641,47.34 )	0.005 ( 0.003,0.006 )	1685.457 ( 1116.048,2425.761 )	0.222 ( 0.16,0.292 )
1990	Belize	50-54 years	29465.338 ( 22322.927,39258.428 )	0.31 ( 0.241,0.403 )	107.773 ( 82.707,138.702 )	0.001 ( 0.001,0.001 )	4253.205 ( 3219.4,5631.588 )	0.045 ( 0.035,0.058 )
1990	Benin	10-14 years	6594.91 ( 2347.014,19043.096 )	54.984 ( 38.328,76.689 )	192.261 ( 85.341,348.364 )	1.602 ( 0.718,2.907 )	14978.896 ( 3435.766,56140.963 )	124.884 ( 56.109,226.087 )
1990	Benin	15-19 years	12197.702 ( 7748.745,19909.86 )	4034.518 ( 2715.21,6178.515 )	59.909 ( 38.242,86.351 )	19.821 ( 12.488,28.669 )	4458.579 ( 2676.536,6847.696 )	1474.722 ( 937.875,2125.007 )
1990	Benin	20-24 years	17356.984 ( 11057.749,25038.547 )	10542.917 ( 6915.791,14717.608 )	64.624 ( 43.427,89.866 )	39.271 ( 26.588,55.242 )	4546.717 ( 3023.291,6512.321 )	2761.75 ( 1890.842,3827.93 )
1990	Benin	25-29 years	23327.84 ( 17018.292,29838.554 )	14279.212 ( 10629.465,17874.084 )	75.36 ( 50.635,104.629 )	46.133 ( 30.479,63.418 )	4968.144 ( 3330.149,6893.205 )	3041.052 ( 2079.979,4129.212 )
1990	Benin	30-34 years	25973.467 ( 19749.8,31911.456 )	11555.222 ( 8983.943,13842.231 )	86.764 ( 59.878,120.982 )	38.599 ( 25.864,53.615 )	5280.149 ( 3561.67,7440 )	2349.062 ( 1620.16,3227.248 )
1990	Benin	35-39 years	27070.244 ( 20491.394,33244.255 )	6827.599 ( 5387.716,8017.532 )	88.883 ( 59.775,123.131 )	22.413 ( 15.126,30.468 )	4956.204 ( 3278.277,6992.963 )	1250.043 ( 861.944,1686.496 )
1990	Benin	40-44 years	28015.372 ( 20880.782,34566.89 )	2326.357 ( 1839.569,2688.943 )	151.515 ( 97.188,218.003 )	12.589 ( 8.122,18.255 )	7504.749 ( 4582.839,11443.092 )	623.184 ( 403.742,890.153 )
1990	Benin	45-49 years	31544.43 ( 22351.173,41914.035 )	682.865 ( 549.362,786.154 )	244.166 ( 132.595,395.813 )	5.285 ( 2.867,8.515 )	10749.762 ( 5188.205,19797.046 )	232.708 ( 127.519,371.32 )
1990	Benin	50-54 years	45844.974 ( 38359.074,55390.638 )	68.96 ( 59.192,81.075 )	263.764 ( 128.349,487.392 )	0.397 ( 0.194,0.728 )	10320.797 ( 5045.948,19214.937 )	15.525 ( 7.786,28.125 )
1990	Bermuda	10-14 years	23740.598 ( 9270.054,61078.625 )	0.378 ( 0.283,0.477 )	8.2 ( 6.012,10.733 )	0 ( 0,0 )	844.653 ( 331.916,2258.875 )	0.013 ( 0.01,0.018 )
1990	Bermuda	15-19 years	15529.094 ( 9296.6,25813.894 )	11.238 ( 7.389,16.927 )	5.768 ( 4.164,7.648 )	0.004 ( 0.003,0.006 )	562.208 ( 368.907,849.458 )	0.407 ( 0.293,0.557 )
1990	Bermuda	20-24 years	12528.327 ( 7034.31,21561.076 )	22.819 ( 14.086,35.834 )	8.487 ( 6.229,11.382 )	0.015 ( 0.011,0.021 )	697.315 ( 473.126,1000.941 )	1.27 ( 0.947,1.664 )
1990	Bermuda	25-29 years	12399.017 ( 7534.332,19856.362 )	34.896 ( 22.508,52.661 )	5.481 ( 4.02,7.466 )	0.015 ( 0.011,0.021 )	472.334 ( 323.032,696.741 )	1.329 ( 0.965,1.848 )
1990	Bermuda	30-34 years	15379.462 ( 9126.156,24004.839 )	37.474 ( 23.959,54.055 )	4.595 ( 3.26,6.27 )	0.011 ( 0.008,0.015 )	426.476 ( 271.812,667.109 )	1.039 ( 0.714,1.502 )
1990	Bermuda	35-39 years	19935.524 ( 12230.176,30705.161 )	18.995 ( 13.079,26.291 )	5.982 ( 4.21,8.439 )	0.006 ( 0.004,0.008 )	516.954 ( 320.886,792.18 )	0.493 ( 0.343,0.678 )
1990	Bermuda	40-44 years	26131.277 ( 17148.148,36983.738 )	3.327 ( 2.495,4.097 )	13.998 ( 9.69,18.969 )	0.002 ( 0.001,0.002 )	917.741 ( 536.431,1464.64 )	0.117 ( 0.078,0.162 )
1990	Bermuda	45-49 years	31942.8 ( 20176.275,48107.185 )	0.306 ( 0.248,0.358 )	25.955 ( 17.507,37.493 )	0 ( 0,0 )	1376.967 ( 771.403,2430.586 )	0.013 ( 0.009,0.018 )
1990	Bermuda	50-54 years	65364.754 ( 52800.434,83329.661 )	0.049 ( 0.04,0.061 )	54.274 ( 37.392,77.597 )	0 ( 0,0 )	2408.17 ( 1655.677,3421.031 )	0.002 ( 0.001,0.002 )
1990	Bhutan	10-14 years	1045.128 ( 369.37,2980.762 )	0.427 ( 0.292,0.593 )	265.168 ( 116.809,498.33 )	0.108 ( 0.047,0.204 )	20600.565 ( 4631.458,79417.434 )	8.41 ( 3.659,15.812 )
1990	Bhutan	15-19 years	13176.596 ( 7743.406,20914.061 )	296.8 ( 192.631,427.412 )	231.724 ( 138.737,350.859 )	5.224 ( 3.036,7.959 )	16941.779 ( 9038.331,28406.664 )	381.61 ( 224.845,580.535 )
1990	Bhutan	20-24 years	8186.184 ( 5167.075,12572.181 )	687.343 ( 453.594,1006.498 )	81.296 ( 50.763,121.727 )	6.832 ( 4.339,10.198 )	5582.875 ( 3409.346,8677.764 )	468.759 ( 299.291,694.72 )
1990	Bhutan	25-29 years	7724.598 ( 5203.344,11371.299 )	470.728 ( 326.74,671.288 )	78.771 ( 45.274,121.91 )	4.803 ( 2.873,7.346 )	5017.291 ( 2922.361,7881.736 )	305.748 ( 183.508,465.287 )
1990	Bhutan	30-34 years	10559.718 ( 6694.639,16378.483 )	334.2 ( 226.386,480.353 )	87.847 ( 52.463,133.893 )	2.782 ( 1.648,4.203 )	5183.603 ( 2883.393,8369.608 )	164.054 ( 97.505,245.466 )
1990	Bhutan	35-39 years	14196.529 ( 8308.502,23332.413 )	240.624 ( 158.611,345.481 )	99.01 ( 58.742,156.606 )	1.68 ( 0.99,2.661 )	5379.46 ( 2868.907,9630.945 )	91.179 ( 54.768,142.604 )
1990	Bhutan	40-44 years	14988.483 ( 7947.023,26143.94 )	77.905 ( 49.339,112.374 )	125.333 ( 69.67,205.009 )	0.651 ( 0.353,1.066 )	6154.281 ( 2896.214,12075.659 )	31.988 ( 17.981,51.905 )
1990	Bhutan	45-49 years	16812.947 ( 8520.122,30999.231 )	24.643 ( 15.803,35.167 )	91.882 ( 42.065,175.508 )	0.135 ( 0.061,0.252 )	4128.404 ( 1558.798,9899.589 )	6.051 ( 2.891,11.23 )
1990	Bhutan	50-54 years	22671.229 ( 15425.955,31704.276 )	2.593 ( 1.81,3.528 )	242.982 ( 113.749,463.04 )	0.028 ( 0.013,0.052 )	9503.861 ( 4410.591,18179.146 )	1.087 ( 0.517,2.023 )
1990	Bosnia and Herzegovina	10-14 years	11542.248 ( 3858.219,34960.393 )	2.141 ( 1.371,3.184 )	5.273 ( 2.415,9.918 )	0.001 ( 0,0.002 )	532.472 ( 147.869,1810.18 )	0.099 ( 0.053,0.165 )
1990	Bosnia and Herzegovina	15-19 years	4971.426 ( 2651.832,8438.4 )	326.985 ( 186.577,516.011 )	1.271 ( 0.76,1.97 )	0.084 ( 0.051,0.127 )	145.213 ( 80.97,237.325 )	9.551 ( 5.697,14.513 )
1990	Bosnia and Herzegovina	20-24 years	4640.481 ( 2546.56,7783.087 )	1139.065 ( 664.933,1786.304 )	1.082 ( 0.676,1.615 )	0.266 ( 0.171,0.403 )	125.044 ( 72.253,198.684 )	30.694 ( 18.866,45.6 )
1990	Bosnia and Herzegovina	25-29 years	5064.945 ( 3107.581,7758.302 )	1079.214 ( 691.951,1573.184 )	1.614 ( 1.075,2.334 )	0.344 ( 0.231,0.496 )	156.7 ( 99.088,233.211 )	33.389 ( 22.064,47.289 )
1990	Bosnia and Herzegovina	30-34 years	5392.783 ( 3198.371,8744.332 )	538.99 ( 341.85,816.506 )	1.731 ( 1.082,2.573 )	0.173 ( 0.11,0.257 )	160.21 ( 92.324,257.888 )	16.012 ( 9.868,24.08 )
1990	Bosnia and Herzegovina	35-39 years	6576.28 ( 3763.591,10956.203 )	224.547 ( 143.232,335.171 )	2.447 ( 1.522,3.68 )	0.083 ( 0.052,0.125 )	200.315 ( 107.013,350.138 )	6.84 ( 4.073,10.711 )
1990	Bosnia and Herzegovina	40-44 years	10212.392 ( 5639.625,17698.404 )	61.677 ( 38.081,94.8 )	4.258 ( 2.605,6.623 )	0.026 ( 0.016,0.04 )	314.633 ( 183.938,511.236 )	1.9 ( 1.242,2.738 )
1990	Bosnia and Herzegovina	45-49 years	16411.997 ( 9076.489,26956.388 )	10.751 ( 7.175,14.622 )	7.604 ( 4.127,12.495 )	0.005 ( 0.003,0.008 )	504.1 ( 258.989,902.357 )	0.33 ( 0.205,0.489 )
1990	Bosnia and Herzegovina	50-54 years	24408.581 ( 17070.957,33214.685 )	1.826 ( 1.31,2.418 )	27.511 ( 16.14,43.064 )	0.002 ( 0.001,0.003 )	1284.564 ( 785.321,1971.423 )	0.096 ( 0.06,0.143 )
1990	Botswana	10-14 years	18172.485 ( 6473.944,50643.211 )	11.271 ( 7.826,15.294 )	297.697 ( 132.07,545.298 )	0.185 ( 0.081,0.341 )	23238.39 ( 5243.823,87857.88 )	14.413 ( 6.339,26.533 )
1990	Botswana	15-19 years	16265.621 ( 9337.077,26685.001 )	1288.396 ( 822.743,1883.547 )	24.554 ( 13.278,38.693 )	1.945 ( 1.063,3.101 )	1939.219 ( 976.554,3371.061 )	153.605 ( 86.05,237.945 )
1990	Botswana	20-24 years	18352.238 ( 10649.593,28555.412 )	2413.161 ( 1523.879,3385.434 )	15.247 ( 8.741,24.06 )	2.004 ( 1.148,3.086 )	1222.47 ( 665.597,1986.467 )	160.744 ( 95.242,235.509 )
1990	Botswana	25-29 years	21022.825 ( 14239.073,29390.452 )	2272.918 ( 1647.989,2961.069 )	12.447 ( 6.888,20.45 )	1.347 ( 0.768,2.186 )	1005.427 ( 579.379,1647.965 )	108.703 ( 67.056,166.031 )
1990	Botswana	30-34 years	21972.728 ( 14755.261,30876.407 )	1623.237 ( 1190,2076.745 )	9.971 ( 5.23,16.798 )	0.736 ( 0.378,1.216 )	805.182 ( 439.109,1310.479 )	59.483 ( 35.414,88.143 )
1990	Botswana	35-39 years	22870.831 ( 14864.867,32871.406 )	1015.444 ( 740.25,1288.307 )	11.932 ( 5.97,20.989 )	0.531 ( 0.265,0.936 )	860.832 ( 438.954,1530.488 )	38.22 ( 21.859,59.983 )
1990	Botswana	40-44 years	20540.529 ( 13459.448,28929.597 )	457.123 ( 328.128,580.743 )	11.342 ( 5.615,21.862 )	0.253 ( 0.125,0.453 )	734.419 ( 380.462,1329.533 )	16.344 ( 9.275,26.689 )
1990	Botswana	45-49 years	21643.873 ( 13556.027,32103.136 )	137.497 ( 98.632,172.841 )	15.105 ( 5.691,33.793 )	0.096 ( 0.035,0.2 )	827.39 ( 323.772,1826.616 )	5.256 ( 2.356,9.834 )
1990	Botswana	50-54 years	28841.041 ( 22136.852,35720.156 )	14.228 ( 11.203,17.147 )	22.845 ( 9.45,52.605 )	0.011 ( 0.005,0.025 )	1059.255 ( 489.045,2241.135 )	0.523 ( 0.247,1.076 )
1990	Brazil	10-14 years	35241.396 ( 13594.578,92595.26 )	6024.816 ( 4498.26,7723.145 )	48.556 ( 38.85,60.318 )	8.302 ( 6.641,10.21 )	4044.142 ( 1672.498,10167.042 )	691.38 ( 553.407,848.008 )
1990	Brazil	15-19 years	13744.041 ( 9026.966,21513.569 )	67543.005 ( 46491.991,100508.995 )	29.098 ( 23.768,34.888 )	143.01 ( 118.327,171.661 )	2231.556 ( 1764.047,2789.987 )	10966.642 ( 9085.449,13034.507 )
1990	Brazil	20-24 years	12198.108 ( 7337.424,19704.126 )	118618.418 ( 74594.258,183520.726 )	23.649 ( 19.011,28.62 )	229.982 ( 185.901,275.252 )	1715.419 ( 1334.228,2142.643 )	16681.304 ( 13564.125,19956.197 )
1990	Brazil	25-29 years	10240.126 ( 6684.26,15456.211 )	86877.227 ( 59002.663,125670.231 )	27.38 ( 22.391,33.142 )	232.322 ( 190.538,281.584 )	1814.388 ( 1445.467,2280.462 )	15393.269 ( 12759.285,18541.813 )
1990	Brazil	30-34 years	14750.789 ( 9599.105,22618.097 )	75993.639 ( 52288.744,109576.383 )	46.853 ( 37.896,56.395 )	241.387 ( 196.304,291.821 )	2843.951 ( 2197.569,3619.697 )	14651.567 ( 11970.715,17536.103 )
1990	Brazil	35-39 years	12510.548 ( 7963.974,19010.382 )	31726.502 ( 21781.668,44569.87 )	78.052 ( 62.043,95.848 )	197.939 ( 157.234,242.835 )	4233.023 ( 3127.487,5596.021 )	10734.863 ( 8553.756,13119.881 )
1990	Brazil	40-44 years	14629.512 ( 9568.667,21815.35 )	11814.908 ( 8566.702,15681.918 )	101.525 ( 80.444,124.326 )	81.995 ( 64.912,100.788 )	4978.733 ( 3570.312,6882.077 )	4020.864 ( 3196.453,4947.166 )
1990	Brazil	45-49 years	34536.402 ( 21269.384,54436.784 )	3348.087 ( 2487.536,4359.184 )	628.262 ( 500.955,777.812 )	60.902 ( 48.748,74.672 )	27243.335 ( 18045.619,40286.389 )	2641.07 ( 2110.505,3226.05 )
1990	Brazil	50-54 years	60157.998 ( 45556.909,81701.516 )	458.242 ( 355.998,605.585 )	267.786 ( 212.669,333.177 )	2.04 ( 1.618,2.525 )	10459.625 ( 8133.547,13277.37 )	79.674 ( 63.558,98.414 )
1990	Bulgaria	10-14 years	9699.162 ( 2962.6,30231.937 )	34.15 ( 20.223,52.062 )	2.301 ( 1.743,2.893 )	0.008 ( 0.006,0.01 )	285.116 ( 106.346,789.592 )	1.004 ( 0.726,1.36 )
1990	Bulgaria	15-19 years	4921.162 ( 2682.578,8159.843 )	1080.844 ( 615.247,1717.09 )	3.024 ( 2.316,3.886 )	0.664 ( 0.511,0.857 )	270.642 ( 195.642,368.174 )	59.442 ( 44.87,77.475 )
1990	Bulgaria	20-24 years	4768.831 ( 2690.479,7871.494 )	2140.561 ( 1264.486,3371.319 )	2.971 ( 2.208,3.913 )	1.334 ( 0.995,1.75 )	252.446 ( 183.992,345.528 )	113.314 ( 86.473,147.988 )
1990	Bulgaria	25-29 years	5261.205 ( 3204.494,8137.657 )	1132.015 ( 726.9,1661.732 )	4.93 ( 3.707,6.468 )	1.061 ( 0.799,1.376 )	365.67 ( 265.915,499.695 )	78.679 ( 60.32,102.039 )
1990	Bulgaria	30-34 years	5927.083 ( 3675.935,9161.821 )	492.616 ( 327.302,709.263 )	9.208 ( 6.739,12.41 )	0.765 ( 0.561,1.034 )	592.544 ( 404.774,845.132 )	49.248 ( 36.041,65.426 )
1990	Bulgaria	35-39 years	7584.75 ( 4881.995,11937.163 )	214.24 ( 148.924,311.475 )	21.237 ( 15.661,28.701 )	0.6 ( 0.44,0.805 )	1194.05 ( 806.495,1714.839 )	33.727 ( 24.602,44.745 )
1990	Bulgaria	40-44 years	12370.722 ( 7728.367,19840.675 )	72.766 ( 50.174,106.804 )	37.314 ( 27.4,49.517 )	0.219 ( 0.161,0.286 )	1905.19 ( 1283.652,2713.124 )	11.207 ( 8.334,14.605 )
1990	Bulgaria	45-49 years	24963.399 ( 16208.255,38510.355 )	5.436 ( 4.198,6.985 )	182.759 ( 134.134,239.242 )	0.04 ( 0.03,0.052 )	8082.516 ( 5115.598,12621.775 )	1.76 ( 1.325,2.289 )
1990	Bulgaria	50-54 years	44268.98 ( 32118.144,56436.026 )	0.89 ( 0.663,1.104 )	791.013 ( 601.624,1008.154 )	0.016 ( 0.012,0.02 )	30460.219 ( 22666.149,39387.743 )	0.613 ( 0.468,0.771 )
1990	Burkina Faso	10-14 years	6718.261 ( 2408.365,18807.2 )	129.852 ( 91.344,175.072 )	108.769 ( 48.708,201.381 )	2.104 ( 0.97,3.881 )	8505.508 ( 2015.816,32519.257 )	164.397 ( 76.455,302.715 )
1990	Burkina Faso	15-19 years	12921.217 ( 8538.09,19027.707 )	10069.304 ( 6959.678,14208.536 )	39.461 ( 22.789,58.958 )	30.74 ( 17.741,45.132 )	2971.837 ( 1665.123,4497.967 )	2315.907 ( 1357.296,3358.761 )
1990	Burkina Faso	20-24 years	17774.206 ( 11052.711,25533.619 )	21205.816 ( 13546.113,29585.945 )	44.215 ( 27.924,63.433 )	52.725 ( 32.613,75.682 )	3158.812 ( 1979.901,4550.701 )	3768.673 ( 2426.551,5272.922 )
1990	Burkina Faso	25-29 years	24008.583 ( 17621.029,31682.642 )	25436.589 ( 19034.078,32817.045 )	45.197 ( 26.959,68.496 )	47.835 ( 28.589,70.542 )	3072.421 ( 1871.399,4558.299 )	3255.165 ( 2021.469,4721.51 )
1990	Burkina Faso	30-34 years	27293.559 ( 21096.031,33994.234 )	21508.973 ( 17077.591,26032.188 )	50.303 ( 30.242,74.5 )	39.606 ( 23.724,58.361 )	3179.212 ( 1987.409,4682.615 )	2505.411 ( 1608.841,3585.864 )
1990	Burkina Faso	35-39 years	27922.74 ( 21058.699,34563.807 )	13842.662 ( 10812.496,16459.105 )	69.962 ( 43.541,102.192 )	34.679 ( 21.464,50.329 )	3968.302 ( 2498.442,5850.025 )	1967.28 ( 1282.814,2785.752 )
1990	Burkina Faso	40-44 years	28272.883 ( 21010.254,35386.889 )	5890.575 ( 4577.714,7010.005 )	90.029 ( 51.29,139.268 )	18.746 ( 10.855,28.77 )	4564.112 ( 2573.99,7249.226 )	950.92 ( 560.821,1436.043 )
1990	Burkina Faso	45-49 years	29962.366 ( 21409.05,39961.856 )	1738.569 ( 1377.684,2046.245 )	159.913 ( 77.662,267.031 )	9.271 ( 4.577,15.381 )	7131.211 ( 3303.188,13172.531 )	413.789 ( 212.562,674.499 )
1990	Burkina Faso	50-54 years	41141.842 ( 33413.156,48810.379 )	181.827 ( 151.49,209.909 )	188.5 ( 88.298,351.074 )	0.833 ( 0.391,1.569 )	7500.238 ( 3579.169,14275.996 )	33.147 ( 16.227,61.394 )
1990	Burundi	10-14 years	10239.941 ( 3760.737,28303.493 )	90.934 ( 64.918,122.884 )	96.192 ( 42.094,179.278 )	0.854 ( 0.368,1.598 )	7553.71 ( 1700.081,28733.858 )	67.079 ( 29.347,124.753 )
1990	Burundi	15-19 years	14048.845 ( 8472.616,22902.805 )	3251.724 ( 2180.358,4737.022 )	66.579 ( 36.806,105.316 )	15.419 ( 8.574,23.849 )	4953.676 ( 2514.65,8592.145 )	1146.57 ( 647.124,1777.126 )
1990	Burundi	20-24 years	18662.204 ( 11454.433,27017.769 )	12145.073 ( 7749.353,16860.996 )	74.793 ( 45.54,109.701 )	48.688 ( 29.923,71.326 )	5243.376 ( 3137.224,7912.841 )	3412.308 ( 2122.449,4938.172 )
1990	Burundi	25-29 years	23525.065 ( 17112.662,30364.349 )	16283.793 ( 12077.456,20549.783 )	82.514 ( 48.793,125.086 )	57.151 ( 33.416,85.163 )	5420.492 ( 3172.01,8194.613 )	3752.005 ( 2238.682,5545.896 )
1990	Burundi	30-34 years	26366.774 ( 19920.319,32509.38 )	14226.198 ( 10975.924,17121.894 )	91.573 ( 57.652,132.607 )	49.424 ( 31.107,71.574 )	5566.755 ( 3537.888,8076.832 )	3003.544 ( 1949.346,4253.87 )
1990	Burundi	35-39 years	27086.217 ( 20785.366,33120.671 )	8784.028 ( 6919.676,10425.646 )	112.704 ( 69.581,165.548 )	36.538 ( 22.204,53.049 )	6225.938 ( 3764.873,9256.213 )	2019.064 ( 1253.367,2913.649 )
1990	Burundi	40-44 years	27782.19 ( 20689.663,34539.545 )	3264.252 ( 2522.839,3889.247 )	167.639 ( 96.222,269.539 )	19.691 ( 11.059,32.038 )	8291.255 ( 4505.126,13882.427 )	974.176 ( 549.342,1563.199 )
1990	Burundi	45-49 years	32205.144 ( 22985.54,41917.973 )	775.93 ( 605.47,904.76 )	351.704 ( 155.324,636.445 )	8.479 ( 3.67,15.385 )	15428.287 ( 6191.918,30965.657 )	371.719 ( 163.103,668.365 )
1990	Burundi	50-54 years	42882.218 ( 34410.078,51194.76 )	83.08 ( 68.391,96.514 )	524.136 ( 251.76,988.816 )	1.016 ( 0.491,1.905 )	20323.239 ( 9822.52,38848.543 )	39.374 ( 19.523,73.239 )
1990	Cambodia	10-14 years	4788.432 ( 1668.126,13697.384 )	28.975 ( 19.599,40.59 )	388.011 ( 167.043,723.561 )	2.351 ( 1.02,4.412 )	30196.033 ( 6749.767,115628.187 )	182.714 ( 79.302,342.646 )
1990	Cambodia	15-19 years	6888.04 ( 4083.54,11191.944 )	2885.045 ( 1858.376,4291.614 )	32.233 ( 18.056,52.174 )	13.51 ( 7.498,22.53 )	2401.856 ( 1263.228,4318.669 )	1006.014 ( 574.882,1656.018 )
1990	Cambodia	20-24 years	5670.374 ( 3392.418,8938.856 )	6248.236 ( 3881.218,9483.312 )	43.699 ( 27.636,64.623 )	48.191 ( 30.245,72.612 )	3012.086 ( 1840.79,4686.317 )	3319.045 ( 2106.022,4971.755 )
1990	Cambodia	25-29 years	6688.799 ( 4238.016,10062.489 )	7925.349 ( 5140.749,11610.548 )	63.689 ( 43.123,92.056 )	75.417 ( 51.614,107.452 )	4061.918 ( 2752.162,5965.922 )	4812.84 ( 3338.395,6883.746 )
1990	Cambodia	30-34 years	9718.667 ( 6372.029,14694.184 )	8414.93 ( 5673.27,12331.249 )	54.65 ( 34.562,79.78 )	47.348 ( 29.813,69.161 )	3259.817 ( 2015.523,4865.05 )	2822.52 ( 1794.5,4082.714 )
1990	Cambodia	35-39 years	12999.364 ( 8224.644,19805.658 )	6914.92 ( 4609.529,10018.369 )	63.317 ( 39.705,95.124 )	33.684 ( 21.528,50.623 )	3472.184 ( 2129.915,5450.2 )	1847.004 ( 1193.718,2756.895 )
1990	Cambodia	40-44 years	17911.46 ( 10939.475,27705.315 )	3116.23 ( 2095.007,4348.814 )	103.558 ( 61.637,162.034 )	18.013 ( 10.756,27.838 )	5130.851 ( 2820.062,8695.894 )	892.664 ( 540.067,1364.966 )
1990	Cambodia	45-49 years	24916.404 ( 14594.105,40358.14 )	764.597 ( 558.561,974.754 )	351.282 ( 179.07,600.099 )	10.797 ( 5.492,18.624 )	15350.862 ( 6385.841,33380.701 )	471.064 ( 244.406,806.231 )
1990	Cambodia	50-54 years	35380.696 ( 26055.216,43434.662 )	88.512 ( 66.869,105.735 )	1484.507 ( 686.034,2764.389 )	3.72 ( 1.714,7.095 )	57145.51 ( 25860.563,111721.822 )	142.961 ( 66.369,271.969 )
1990	Cameroon	10-14 years	7598.815 ( 2648.802,21408.331 )	149.443 ( 102.235,202.732 )	191.448 ( 86.974,347.576 )	3.765 ( 1.68,6.889 )	14922.677 ( 3410.657,56563.15 )	293.479 ( 131.64,535.641 )
1990	Cameroon	15-19 years	14762.487 ( 9142.483,23020.119 )	13111.788 ( 8493.627,19551.142 )	62.692 ( 42.242,87.598 )	55.674 ( 37.314,77.013 )	4680.745 ( 3027.949,6745.732 )	4157.357 ( 2813.051,5729.196 )
1990	Cameroon	20-24 years	19988.399 ( 12918.315,27747.388 )	26178.386 ( 17432.084,35280.444 )	73.114 ( 49.812,103.108 )	95.788 ( 64.596,134.056 )	5144.955 ( 3435.04,7339.454 )	6738.239 ( 4635.273,9332.021 )
1990	Cameroon	25-29 years	25764.901 ( 19304.729,32100.873 )	29377.902 ( 22513.849,35691.971 )	57.205 ( 38.595,80.427 )	65.283 ( 43.762,92.34 )	3855.874 ( 2640.574,5450.696 )	4396.582 ( 3079.53,6060.46 )
1990	Cameroon	30-34 years	28738.278 ( 22389.182,34304.15 )	22334.475 ( 17920.682,25829.268 )	51.694 ( 35.233,73.482 )	40.187 ( 27.244,57.936 )	3276.613 ( 2290.998,4697.804 )	2546.48 ( 1833.753,3537.206 )
1990	Cameroon	35-39 years	28844.585 ( 22304.105,34435.066 )	12336.027 ( 9970.09,14062.248 )	45.634 ( 30.254,67.046 )	19.522 ( 12.864,28.155 )	2687.974 ( 1784.596,3980.124 )	1149.572 ( 797.727,1625.363 )
1990	Cameroon	40-44 years	29576.41 ( 22485.206,36658.849 )	4908.381 ( 4007.26,5607.875 )	61.061 ( 37.569,92.686 )	10.139 ( 6.258,15.474 )	3182.645 ( 1900.502,5140.194 )	528.179 ( 338.703,786.319 )
1990	Cameroon	45-49 years	32994.837 ( 23986.381,42305.016 )	1334.445 ( 1086.431,1503.231 )	85.194 ( 46.373,141.31 )	3.446 ( 1.897,5.775 )	3921.628 ( 2041.57,7265.016 )	158.607 ( 92.47,258.149 )
1990	Cameroon	50-54 years	46443.199 ( 38573.071,54603.63 )	150.511 ( 128.24,172.192 )	67.663 ( 32.246,121.372 )	0.219 ( 0.103,0.394 )	2881.588 ( 1466.305,5050.562 )	9.339 ( 4.875,15.927 )
1990	Canada	10-14 years	4772.613 ( 1899.359,12464.72 )	8.807 ( 6.691,11.356 )	3.927 ( 2.864,5.157 )	0.007 ( 0.005,0.01 )	350.798 ( 139.205,915.831 )	0.647 ( 0.49,0.834 )
1990	Canada	15-19 years	3664.17 ( 2547.67,5031.858 )	872.034 ( 634.196,1147.944 )	0.566 ( 0.395,0.771 )	0.135 ( 0.094,0.181 )	79.612 ( 40.293,141.192 )	18.947 ( 10.03,32.211 )
1990	Canada	20-24 years	4001.163 ( 2692.451,5665.892 )	3270.891 ( 2327.083,4386.479 )	0.497 ( 0.346,0.687 )	0.406 ( 0.284,0.568 )	77.891 ( 44.965,123.694 )	63.674 ( 38.863,95.763 )
1990	Canada	25-29 years	4413.651 ( 3284.645,5876.347 )	6794.977 ( 5191.875,8821.646 )	0.521 ( 0.372,0.708 )	0.802 ( 0.575,1.08 )	80.417 ( 49.616,125.091 )	123.805 ( 78.425,187.789 )
1990	Canada	30-34 years	4716.026 ( 3429.04,6398.492 )	4930.02 ( 3712.209,6425.75 )	0.751 ( 0.527,1.021 )	0.785 ( 0.548,1.06 )	93.801 ( 58.119,146.65 )	98.057 ( 62.919,147.275 )
1990	Canada	35-39 years	4748.272 ( 3306.761,6874.36 )	1501.201 ( 1111.38,2042.749 )	1.211 ( 0.846,1.648 )	0.383 ( 0.271,0.517 )	114.425 ( 68,181.558 )	36.176 ( 22.854,53.951 )
1990	Canada	40-44 years	5733.182 ( 3953.351,8236.978 )	224.967 ( 165.237,303.649 )	3.256 ( 2.296,4.41 )	0.128 ( 0.089,0.173 )	214.998 ( 150.35,302.356 )	8.436 ( 6.284,11.146 )
1990	Canada	45-49 years	13948.743 ( 9626.218,20528.329 )	15.404 ( 11.914,20.243 )	45.867 ( 32.726,61.865 )	0.051 ( 0.036,0.068 )	2115.911 ( 1374.34,3142.596 )	2.337 ( 1.701,3.099 )
1990	Canada	50-54 years	25633.891 ( 19236.433,33392.652 )	2.152 ( 1.656,2.727 )	817.871 ( 643.735,1051.983 )	0.069 ( 0.054,0.089 )	31439.191 ( 23999.99,41605.774 )	2.639 ( 2.067,3.398 )
1990	Central African Republic	10-14 years	8024.78 ( 2751.535,23489.948 )	41.321 ( 27.799,58.262 )	259.102 ( 123.195,465.532 )	1.333 ( 0.63,2.379 )	20160.886 ( 4879.341,74572.203 )	103.812 ( 49.297,184.962 )
1990	Central African Republic	15-19 years	14176.279 ( 8532.983,23084.472 )	3188.62 ( 2054.012,4824.263 )	89.432 ( 58.891,122.899 )	20.111 ( 13.205,27.385 )	6622.329 ( 4089.969,9626.891 )	1489.537 ( 984.514,2011.857 )
1990	Central African Republic	20-24 years	18242.864 ( 11001.97,27402.035 )	6472.895 ( 4127.82,9128.181 )	84.719 ( 57.973,113.593 )	30.075 ( 20.651,40.403 )	5919.355 ( 3868.435,8387.342 )	2100.293 ( 1451.395,2793.996 )
1990	Central African Republic	25-29 years	22279.227 ( 15784.326,30128.524 )	6610.969 ( 4891.1,8516.031 )	130.465 ( 91.596,175.267 )	38.721 ( 27.216,52.53 )	8423.292 ( 5685.402,11853.186 )	2499.464 ( 1761.739,3350.383 )
1990	Central African Republic	30-34 years	24390.056 ( 17053.979,32664.554 )	5256.26 ( 3864.304,6609.306 )	107.659 ( 70.755,150.282 )	23.199 ( 15.216,32.309 )	6478.503 ( 4171.326,9485.214 )	1396.171 ( 945.191,1919.227 )
1990	Central African Republic	35-39 years	25297.626 ( 17448.593,34047.036 )	3033.197 ( 2261.966,3743.182 )	197.042 ( 126.944,277.055 )	23.633 ( 15.106,33.36 )	10671.641 ( 6393.234,16350.016 )	1279.535 ( 828.793,1797.545 )
1990	Central African Republic	40-44 years	25413.403 ( 16895.068,35369.716 )	1235.935 ( 906.115,1526.314 )	290.324 ( 180.659,435.076 )	14.114 ( 8.845,20.822 )	14137.883 ( 8049.574,23332.499 )	687.571 ( 431.714,1006.87 )
1990	Central African Republic	45-49 years	27055.781 ( 17133.335,40207.557 )	331.01 ( 248.442,402.471 )	358.564 ( 181.234,597.705 )	4.385 ( 2.23,7.175 )	15645.199 ( 6851.672,31159.534 )	191.409 ( 99.353,311.902 )
1990	Central African Republic	50-54 years	36916.458 ( 29268.476,44931.189 )	35.532 ( 28.9,42.082 )	822.317 ( 403.962,1568.68 )	0.791 ( 0.39,1.516 )	31657.287 ( 15326.403,62038.315 )	30.47 ( 15.133,58.104 )
1990	Chad	10-14 years	6803.797 ( 2397.198,19206.181 )	92.29 ( 64.022,124.804 )	325.837 ( 152.251,588.125 )	4.42 ( 2.013,8.066 )	25348.389 ( 5876.793,96426.512 )	343.837 ( 156.953,626.59 )
1990	Chad	15-19 years	13130.818 ( 8528.034,20467.399 )	8369.229 ( 5626.74,12564.221 )	77.014 ( 52.352,105.818 )	49.1 ( 33.448,67.222 )	5704.23 ( 3768.037,8073.848 )	3635.722 ( 2486.125,4956.253 )
1990	Chad	20-24 years	17687.027 ( 11458.425,25923.566 )	14849.89 ( 9832.343,21224.774 )	59.18 ( 40.886,81.359 )	49.701 ( 34.378,69.468 )	4172.837 ( 2863.905,5863.161 )	3503.481 ( 2457.484,4800.43 )
1990	Chad	25-29 years	23846.687 ( 17393.434,31307.16 )	17235.684 ( 12756.577,22241.536 )	65.993 ( 44.861,91.151 )	47.704 ( 32.355,65.997 )	4378.164 ( 2950.065,6084.174 )	3164.408 ( 2163.617,4322.378 )
1990	Chad	30-34 years	26484.225 ( 20208.365,32893.374 )	14071.3 ( 10957.377,17077.259 )	59.599 ( 40.21,84.074 )	31.67 ( 21.022,45.076 )	3708.605 ( 2459.923,5275.475 )	1970.414 ( 1333.819,2738.869 )
1990	Chad	35-39 years	27346.397 ( 20376.121,34149.392 )	8914.122 ( 6903.172,10677.07 )	67.438 ( 44.527,97.864 )	22.009 ( 14.296,32.149 )	3824.298 ( 2481.991,5726.619 )	1246.609 ( 840.867,1790.471 )
1990	Chad	40-44 years	24442.161 ( 17745.937,31008.184 )	2751.798 ( 2139.483,3243.535 )	105.679 ( 66.826,153.386 )	11.905 ( 7.48,17.499 )	5265.743 ( 3131.739,8195.131 )	592.839 ( 377.568,857.232 )
1990	Chad	45-49 years	19490.185 ( 13682.188,26580.608 )	635.947 ( 509.292,742.688 )	106.959 ( 54.332,179.977 )	3.491 ( 1.752,5.709 )	4758.084 ( 2158.422,9025.982 )	155.252 ( 80.343,252.195 )
1990	Chad	50-54 years	27337.763 ( 22657.677,31953.963 )	66.221 ( 56.304,75.319 )	132.892 ( 63.208,240.43 )	0.322 ( 0.15,0.581 )	5272.254 ( 2509.391,9626.766 )	12.771 ( 6.236,22.691 )
1990	Chile	10-14 years	13081.382 ( 4146.496,39084.886 )	113.824 ( 69.82,165.884 )	30.685 ( 23.368,38.899 )	0.267 ( 0.204,0.334 )	2520.738 ( 1011.354,6470.548 )	21.933 ( 17.03,27.462 )
1990	Chile	15-19 years	8770.609 ( 5021.316,14044.623 )	3599.934 ( 2165.874,5492.875 )	9.098 ( 6.823,11.536 )	3.735 ( 2.791,4.719 )	755.093 ( 551.1,997.047 )	309.931 ( 237.709,389.947 )
1990	Chile	20-24 years	9571.829 ( 5345.079,15823.244 )	8103.974 ( 4760.425,12740.208 )	7.408 ( 5.499,9.601 )	6.272 ( 4.69,8.114 )	608.526 ( 436.438,831.689 )	515.207 ( 388.7,669.641 )
1990	Chile	25-29 years	10949.602 ( 6803.697,17340.428 )	9392.007 ( 6068.159,14308.858 )	8.855 ( 6.656,11.472 )	7.596 ( 5.677,9.761 )	676.713 ( 502.449,903.328 )	580.45 ( 448.13,745.403 )
1990	Chile	30-34 years	12460.612 ( 7687.865,19970.123 )	6823.237 ( 4399.594,10384.742 )	12.105 ( 9.074,15.289 )	6.629 ( 5.028,8.374 )	837.518 ( 611.159,1096.94 )	458.612 ( 349.752,570.424 )
1990	Chile	35-39 years	15560.021 ( 9259.226,24711.95 )	3828.376 ( 2424.251,5721.234 )	17.907 ( 13.453,23.011 )	4.405 ( 3.349,5.648 )	1117.377 ( 795.311,1523.797 )	274.919 ( 208.228,352.785 )
1990	Chile	40-44 years	20599.641 ( 12603.483,29364.903 )	1179.341 ( 768.218,1574.085 )	36.691 ( 27.559,47.816 )	2.101 ( 1.601,2.745 )	1971.397 ( 1438.563,2726.247 )	112.864 ( 87.684,146.139 )
1990	Chile	45-49 years	25740.096 ( 17055.447,35231.736 )	94.935 ( 69.987,115.656 )	160.932 ( 116.139,210.142 )	0.593 ( 0.431,0.769 )	7184.852 ( 4799.063,10443.946 )	26.499 ( 19.693,34.285 )
1990	Chile	50-54 years	36340.109 ( 28254.017,43689.709 )	10.377 ( 8.277,12.14 )	95.553 ( 70.277,127.66 )	0.027 ( 0.02,0.036 )	3973.185 ( 2861.717,5364.329 )	1.135 ( 0.838,1.491 )
1990	China	10-14 years	5055.779 ( 1856.883,14642.422 )	308.164 ( 213.512,433.956 )	80.437 ( 48.401,120.575 )	4.898 ( 2.873,7.283 )	6272.733 ( 1955.762,19117.937 )	382.341 ( 224.881,566.596 )
1990	China	15-19 years	5479.373 ( 3010.394,9403.318 )	37775.21 ( 23670.739,56451.81 )	22.359 ( 15.608,30.428 )	154.077 ( 108.287,208.605 )	1676.509 ( 1046.248,2613.675 )	11557.979 ( 8226.652,15690.915 )
1990	China	20-24 years	5041.635 ( 2794.241,8558.139 )	539756.526 ( 327594.53,827828.664 )	4.56 ( 3.147,6.232 )	488.016 ( 336.507,664.718 )	361.766 ( 233.531,533.692 )	38730.554 ( 27378.951,51624.065 )
1990	China	25-29 years	5119.852 ( 3184.074,7884.446 )	415168.623 ( 272225.909,603863.71 )	5.05 ( 3.392,6.939 )	409.238 ( 275.763,557.786 )	372.229 ( 253.369,536.394 )	30184.039 ( 21662.038,41082.015 )
1990	China	30-34 years	6772.7 ( 4018.804,11422.557 )	159520.393 ( 105300.602,240473.841 )	12.202 ( 8.251,16.575 )	287.176 ( 195.409,389.573 )	775.361 ( 493.618,1159.426 )	18262.416 ( 12933.772,24408.851 )
1990	China	35-39 years	9456.918 ( 5219.389,17092.182 )	73660.953 ( 47921.717,111294.031 )	29.578 ( 20.279,39.895 )	230.232 ( 155.607,309.526 )	1661.506 ( 978.089,2636.131 )	12941.652 ( 8980.309,17164.904 )
1990	China	40-44 years	9478.448 ( 5301.393,16596.497 )	16512.873 ( 10979.858,23992.896 )	38.713 ( 26.672,53.411 )	67.41 ( 46.106,92.921 )	1947.677 ( 1142.252,3187.291 )	3393.145 ( 2365.749,4607.741 )
1990	China	45-49 years	9009.577 ( 4950.867,17347.25 )	5130.472 ( 3639.524,7554.299 )	33.073 ( 21.093,48.399 )	18.812 ( 12.041,27.603 )	1494.554 ( 771.52,2841.549 )	851.068 ( 567.167,1237.425 )
1990	China	50-54 years	16680.336 ( 12421.669,23171.563 )	810.382 ( 619.094,1095.43 )	174.713 ( 107.709,259.48 )	8.479 ( 5.217,12.679 )	6767.664 ( 4078.635,10319.482 )	328.794 ( 203.279,487.851 )
1990	Colombia	10-14 years	94224.161 ( 37297.894,242767.781 )	1244.86 ( 958.8,1565.793 )	148.087 ( 115.744,183.741 )	1.957 ( 1.531,2.437 )	12096.227 ( 4939.056,30521.621 )	159.811 ( 126.966,196.857 )
1990	Colombia	15-19 years	7379.669 ( 5165.171,10931.5 )	11527.063 ( 8901.661,15492.287 )	22.722 ( 16.954,29.073 )	35.49 ( 26.397,45.788 )	1693.375 ( 1148.99,2376.548 )	2645.057 ( 1980.171,3368.08 )
1990	Colombia	20-24 years	5109.875 ( 3250.017,7748.811 )	15170.395 ( 10469.378,21025.295 )	21.419 ( 16.165,27.656 )	63.581 ( 48.144,81.391 )	1488.922 ( 1049.874,2074.725 )	4420.371 ( 3381.99,5629.47 )
1990	Colombia	25-29 years	5424.631 ( 3703.573,8002.543 )	12803.589 ( 9337.307,17585.089 )	22.85 ( 16.894,29.575 )	53.926 ( 39.963,70.079 )	1478.523 ( 1033.345,2048.912 )	3489.712 ( 2605.229,4502.355 )
1990	Colombia	30-34 years	7675.354 ( 5003.706,11794.985 )	10858.046 ( 7779.753,15262.096 )	33.159 ( 24.312,43.75 )	46.913 ( 34.725,61.39 )	1978.677 ( 1328.939,2806.605 )	2799.163 ( 2066.232,3631.601 )
1990	Colombia	35-39 years	12138.417 ( 7655.226,19478.363 )	8151.77 ( 5762.611,11545.557 )	49.82 ( 37.216,65.552 )	33.458 ( 24.976,43.834 )	2733.824 ( 1833.915,4016.387 )	1835.948 ( 1380.513,2380.663 )
1990	Colombia	40-44 years	17089.865 ( 10776.723,27035.923 )	3636.534 ( 2682.209,4888.608 )	73.393 ( 53.689,97.365 )	15.612 ( 11.478,20.677 )	3644.664 ( 2308.109,5619.676 )	775.544 ( 574.463,1016.144 )
1990	Colombia	45-49 years	17633.416 ( 10654.613,28434.26 )	618.815 ( 476.728,777.329 )	116.18 ( 85.534,155.631 )	4.077 ( 3.018,5.458 )	5106.827 ( 2976.965,8683.665 )	179.216 ( 133.201,237.392 )
1990	Colombia	50-54 years	44408.707 ( 31989.308,60567.943 )	120.007 ( 88.682,159.267 )	226.463 ( 174.179,289.283 )	0.612 ( 0.469,0.78 )	8754.008 ( 6598.611,11437.787 )	23.656 ( 18.293,30.076 )
1990	Comoros	10-14 years	10827.282 ( 3743.068,30872.69 )	10.2 ( 6.882,14.129 )	32.04 ( 11.633,63.533 )	0.03 ( 0.011,0.062 )	2583.248 ( 527.066,10739.429 )	2.433 ( 0.969,4.915 )
1990	Comoros	15-19 years	14660.059 ( 8801.916,24452.403 )	423.118 ( 278.108,639.31 )	23.742 ( 5.345,45.439 )	0.686 ( 0.162,1.3 )	1862.543 ( 476.657,3780.317 )	53.757 ( 15.061,98.837 )
1990	Comoros	20-24 years	19904.786 ( 12092.228,28844.981 )	1111.402 ( 715.414,1502.746 )	19.137 ( 5.473,34.51 )	1.067 ( 0.305,1.968 )	1498.056 ( 522.227,2742.574 )	83.645 ( 30.897,142.881 )
1990	Comoros	25-29 years	25438.339 ( 18597.397,32657.8 )	1229.004 ( 934.47,1512.675 )	61.313 ( 27.463,94.763 )	2.967 ( 1.351,4.723 )	4124.119 ( 1885.726,6617.149 )	199.249 ( 94.753,306.499 )
1990	Comoros	30-34 years	26861.956 ( 20356.122,33226.437 )	947.042 ( 750.071,1112.716 )	78.261 ( 40.376,117.808 )	2.758 ( 1.416,4.113 )	4800.264 ( 2547.767,7447.862 )	169.237 ( 93.879,249.421 )
1990	Comoros	35-39 years	28929.274 ( 21667.774,36097.925 )	624.652 ( 496.384,726.591 )	63.933 ( 31.134,99.771 )	1.382 ( 0.675,2.19 )	3670.681 ( 1827.588,6037.873 )	79.259 ( 41.868,121.532 )
1990	Comoros	40-44 years	29221.551 ( 21706.671,37085.309 )	262.416 ( 209.082,306.121 )	106.012 ( 56.675,175.604 )	0.952 ( 0.514,1.561 )	5340.787 ( 2808.861,9380.346 )	47.961 ( 27.055,77.43 )
1990	Comoros	45-49 years	30756.024 ( 21426.782,40957.756 )	85.542 ( 67.287,98.039 )	201.019 ( 90.061,389.355 )	0.56 ( 0.255,1.083 )	8932.152 ( 3703.689,19714.122 )	24.843 ( 11.631,47.189 )
1990	Comoros	50-54 years	40454.278 ( 32599.769,48118.916 )	8.656 ( 7.155,10.018 )	357.664 ( 166.677,659.257 )	0.077 ( 0.037,0.138 )	13954.552 ( 6606.372,25527.934 )	2.986 ( 1.45,5.315 )
1990	Congo	10-14 years	6782.165 ( 2295.349,19576.378 )	35.519 ( 23.499,49.679 )	137.263 ( 63.839,255.778 )	0.718 ( 0.329,1.364 )	10705.45 ( 2526.516,41836.798 )	56.065 ( 25.866,106.17 )
1990	Congo	15-19 years	14993.679 ( 8958.288,23568.536 )	2597.789 ( 1657.179,3812.336 )	84.516 ( 51.757,126.444 )	14.642 ( 9.163,21.345 )	6279.196 ( 3699.984,9761.451 )	1087.927 ( 684.454,1578.967 )
1990	Congo	20-24 years	18783.632 ( 10914.146,27595.956 )	4640.54 ( 2832.648,6478.264 )	75.138 ( 47.265,108.845 )	18.571 ( 11.355,26.609 )	5284.719 ( 3196.078,7902.154 )	1305.602 ( 829.507,1855.063 )
1990	Congo	25-29 years	22467.876 ( 15756.629,29496.903 )	4692.63 ( 3418.021,5923.612 )	100.811 ( 60.759,148.177 )	21.062 ( 12.658,31.092 )	6570.712 ( 3960.162,9942.343 )	1372.356 ( 859.062,1996.636 )
1990	Congo	30-34 years	24404.832 ( 17434.264,31975.666 )	3573.992 ( 2722.29,4395.577 )	98.311 ( 57.49,148.205 )	14.399 ( 8.564,21.459 )	5941.807 ( 3414.436,9306.81 )	870.154 ( 533.15,1279.373 )
1990	Congo	35-39 years	25104.379 ( 17682.689,33326.526 )	2439.056 ( 1858.896,2957.085 )	155.572 ( 92.966,234.461 )	15.113 ( 9.092,22.491 )	8466.18 ( 4732.042,13729.594 )	822.545 ( 497.457,1218.236 )
1990	Congo	40-44 years	26018.809 ( 17494.184,35621.268 )	889.035 ( 667.61,1069.903 )	218.702 ( 123.137,351.847 )	7.473 ( 4.108,12.148 )	10694.123 ( 5343.11,19548.004 )	365.407 ( 203.903,587.134 )
1990	Congo	45-49 years	28498.792 ( 17781.496,43201.368 )	255.775 ( 194.082,309.694 )	468.379 ( 217.473,840.233 )	4.204 ( 2.006,7.432 )	20387.308 ( 8147.921,44897.086 )	182.975 ( 88.933,321.85 )
1990	Congo	50-54 years	38168.513 ( 30635.102,46645.044 )	28.343 ( 23.337,33.704 )	1124.119 ( 550.864,2109.9 )	0.835 ( 0.419,1.555 )	43228.804 ( 21210.489,82522.612 )	32.1 ( 16.158,59.629 )
1990	Cook Islands	10-14 years	9277.666 ( 2988.798,28213.022 )	0.142 ( 0.089,0.212 )	0.462 ( 0.181,0.975 )	0 ( 0,0 )	132.445 ( 37.021,432.928 )	0.002 ( 0.001,0.003 )
1990	Cook Islands	15-19 years	8564.175 ( 4687.32,14549.857 )	6.262 ( 3.783,9.553 )	0.219 ( 0.103,0.42 )	0 ( 0,0 )	105.155 ( 44.42,229.627 )	0.077 ( 0.036,0.151 )
1990	Cook Islands	20-24 years	8272.592 ( 4318.672,14707.633 )	12.089 ( 7.091,18.915 )	0.322 ( 0.153,0.63 )	0 ( 0,0.001 )	111.081 ( 46.826,233.619 )	0.162 ( 0.077,0.3 )
1990	Cook Islands	25-29 years	10292.787 ( 6069.368,16537.396 )	10.344 ( 6.693,15.034 )	0.35 ( 0.16,0.709 )	0 ( 0,0.001 )	134.754 ( 62.019,273.183 )	0.135 ( 0.068,0.248 )
1990	Cook Islands	30-34 years	13948.217 ( 7753.68,22995.016 )	8.01 ( 5.089,11.648 )	0.575 ( 0.272,1.064 )	0 ( 0,0.001 )	184.634 ( 84.135,361.835 )	0.106 ( 0.055,0.183 )
1990	Cook Islands	35-39 years	17146.448 ( 9654.774,28617.511 )	6.873 ( 4.444,9.919 )	0.889 ( 0.433,1.597 )	0 ( 0,0.001 )	231.491 ( 112.234,473.135 )	0.093 ( 0.052,0.164 )
1990	Cook Islands	40-44 years	19971.531 ( 11450.198,32066.579 )	2.582 ( 1.724,3.515 )	1.119 ( 0.549,2.059 )	0 ( 0,0 )	257.933 ( 104.769,521.638 )	0.033 ( 0.016,0.057 )
1990	Cook Islands	45-49 years	23403.146 ( 12400.956,40151.328 )	0.366 ( 0.258,0.467 )	7.536 ( 3.05,15.644 )	0 ( 0,0 )	535.459 ( 189.89,1255.122 )	0.008 ( 0.004,0.015 )
1990	Cook Islands	50-54 years	36186.549 ( 27389.082,44438.069 )	0.041 ( 0.032,0.049 )	14.801 ( 6.853,28.95 )	0 ( 0,0 )	860.874 ( 476.171,1417.834 )	0.001 ( 0.001,0.002 )
1990	Costa Rica	10-14 years	38500.335 ( 15335.65,96983.506 )	103.861 ( 80.444,127.849 )	9.724 ( 7.34,12.439 )	0.026 ( 0.02,0.033 )	1012.624 ( 407.149,2654.222 )	2.732 ( 2.136,3.499 )
1990	Costa Rica	15-19 years	8622.498 ( 6079.416,12172.723 )	1094.638 ( 810.083,1473.686 )	3.33 ( 2.51,4.28 )	0.423 ( 0.318,0.547 )	298.033 ( 218.803,405.486 )	37.836 ( 29.155,49.09 )
1990	Costa Rica	20-24 years	6010.881 ( 3881.383,9247.471 )	1450.476 ( 1004.518,2077.731 )	2.552 ( 1.928,3.317 )	0.616 ( 0.469,0.804 )	222.19 ( 153.88,325.925 )	53.616 ( 39.825,73.229 )
1990	Costa Rica	25-29 years	6521.558 ( 4330.139,9754.272 )	1396.655 ( 973.148,1984.154 )	3.83 ( 2.922,4.965 )	0.82 ( 0.631,1.064 )	296.829 ( 214.617,397.566 )	63.569 ( 48.233,80.87 )
1990	Costa Rica	30-34 years	9065.666 ( 5945.325,13853.825 )	1231.396 ( 852.887,1774.099 )	6.648 ( 5.076,8.644 )	0.903 ( 0.694,1.176 )	463.2 ( 338.763,635.511 )	62.917 ( 48.597,81.383 )
1990	Costa Rica	35-39 years	13770.729 ( 8866.168,21350.3 )	898.905 ( 616.147,1293.663 )	9.62 ( 7.107,12.613 )	0.628 ( 0.467,0.812 )	630.167 ( 450.357,879.108 )	41.135 ( 31.297,53.267 )
1990	Costa Rica	40-44 years	20271.917 ( 13837.049,29092.199 )	355.552 ( 261.677,472.52 )	15.325 ( 11.573,20.216 )	0.269 ( 0.201,0.357 )	896.645 ( 624.726,1263.773 )	15.726 ( 11.814,20.526 )
1990	Costa Rica	45-49 years	25594.449 ( 18901.818,34566.746 )	32.509 ( 25.872,40.664 )	47.419 ( 34.508,64.78 )	0.06 ( 0.044,0.082 )	2207.229 ( 1534.893,3162.358 )	2.804 ( 2.101,3.72 )
1990	Costa Rica	50-54 years	70502.928 ( 51176.232,97164.335 )	7.034 ( 5.238,9.433 )	69.329 ( 51.358,91.765 )	0.007 ( 0.005,0.009 )	2822.352 ( 2084.168,3758.526 )	0.282 ( 0.213,0.365 )
1990	Croatia	10-14 years	8451.876 ( 2945.592,24747.957 )	1.12 ( 0.745,1.619 )	11.75 ( 8.973,14.984 )	0.002 ( 0.001,0.002 )	995.423 ( 411.971,2577.428 )	0.132 ( 0.104,0.169 )
1990	Croatia	15-19 years	4461.53 ( 2545.063,7356.277 )	185.864 ( 112.325,288.654 )	3.646 ( 2.795,4.662 )	0.152 ( 0.117,0.195 )	312.082 ( 220.309,432.533 )	13.001 ( 9.723,16.972 )
1990	Croatia	20-24 years	4201.013 ( 2416.049,6701.556 )	824.486 ( 494.039,1258.911 )	2.101 ( 1.63,2.663 )	0.412 ( 0.324,0.52 )	187.208 ( 134.72,252.077 )	36.741 ( 27.548,47.354 )
1990	Croatia	25-29 years	4508.387 ( 2828.469,6917.688 )	795.023 ( 521.221,1169.047 )	2.616 ( 1.984,3.381 )	0.461 ( 0.353,0.597 )	212.273 ( 148.996,291.232 )	37.433 ( 27.457,49.216 )
1990	Croatia	30-34 years	4718.737 ( 2898.37,7456.992 )	404.586 ( 266.795,595.997 )	4.864 ( 3.693,6.309 )	0.417 ( 0.317,0.538 )	330.138 ( 233.396,465.493 )	28.306 ( 21.484,37.204 )
1990	Croatia	35-39 years	6232.996 ( 3852.586,10152.377 )	176.535 ( 117.281,266.944 )	8.675 ( 6.495,11.29 )	0.246 ( 0.187,0.317 )	518.739 ( 360.532,732.818 )	14.692 ( 10.975,19.269 )
1990	Croatia	40-44 years	10066.772 ( 6079.381,16828.349 )	47.339 ( 31.367,71.798 )	18.753 ( 14.02,24.621 )	0.088 ( 0.065,0.117 )	1002.046 ( 708.61,1425.836 )	4.712 ( 3.656,6.083 )
1990	Croatia	45-49 years	17270.766 ( 10278.966,27683.841 )	4.031 ( 2.89,5.427 )	102.009 ( 73.273,136.699 )	0.024 ( 0.017,0.032 )	4540.778 ( 2751.442,7143.91 )	1.06 ( 0.774,1.4 )
1990	Croatia	50-54 years	28574.006 ( 20390.6,38513.8 )	0.692 ( 0.506,0.907 )	356.19 ( 263.913,470.383 )	0.009 ( 0.006,0.011 )	13815.899 ( 10026.805,18683.671 )	0.334 ( 0.249,0.44 )
1990	Cuba	10-14 years	16906.749 ( 6010.921,46401.59 )	122.646 ( 84.474,164.448 )	8.282 ( 6.213,10.838 )	0.06 ( 0.045,0.079 )	796.061 ( 319.081,2100.462 )	5.775 ( 4.484,7.444 )
1990	Cuba	15-19 years	12047.043 ( 7365.119,19222.852 )	4586.907 ( 2979.514,6898.014 )	5.363 ( 4.077,6.935 )	2.042 ( 1.56,2.622 )	503.08 ( 348.274,699.934 )	191.548 ( 140.892,251.167 )
1990	Cuba	20-24 years	9803.784 ( 5551.804,16453.833 )	6064.047 ( 3695.168,9450.307 )	6.005 ( 4.463,7.717 )	3.714 ( 2.8,4.76 )	505.602 ( 355.597,706.675 )	312.736 ( 236.678,405.881 )
1990	Cuba	25-29 years	10120.03 ( 6451.413,15821.376 )	5004.618 ( 3355.779,7424.353 )	6.8 ( 5.125,8.832 )	3.362 ( 2.565,4.353 )	531.817 ( 390.339,715.113 )	262.997 ( 203.039,335.574 )
1990	Cuba	30-34 years	13056.371 ( 8267.487,20817.221 )	2492.678 ( 1677.084,3730.642 )	13.348 ( 10.136,17.368 )	2.548 ( 1.935,3.296 )	902.785 ( 643.448,1216.899 )	172.357 ( 130.525,218.08 )
1990	Cuba	35-39 years	18432.513 ( 11530.572,28139.987 )	1157.942 ( 783.449,1627.383 )	23.179 ( 17.523,29.902 )	1.456 ( 1.107,1.881 )	1407.122 ( 999.385,1974.807 )	88.396 ( 67.904,114.206 )
1990	Cuba	40-44 years	27206.088 ( 18723.86,38016.042 )	277.373 ( 210.278,353.296 )	65.667 ( 48.747,85.652 )	0.669 ( 0.498,0.874 )	3391.135 ( 2289.978,4825.417 )	34.573 ( 25.718,44.844 )
1990	Cuba	45-49 years	39952.702 ( 26900.096,57102.621 )	30.49 ( 24.849,36.56 )	137.41 ( 100.718,182.497 )	0.105 ( 0.077,0.139 )	6225.104 ( 3869.068,9697.186 )	4.751 ( 3.574,6.209 )
1990	Cuba	50-54 years	86578.112 ( 70885.307,105642.761 )	5.087 ( 4.273,6.04 )	652.263 ( 512.056,834.969 )	0.038 ( 0.03,0.049 )	25423.461 ( 19368.891,32952.572 )	1.494 ( 1.168,1.884 )
1990	Cyprus	10-14 years	5959.033 ( 2053.422,17394.134 )	0.181 ( 0.119,0.26 )	8.931 ( 3.835,16.466 )	0 ( 0,0.001 )	746.349 ( 183.137,2726.163 )	0.023 ( 0.011,0.041 )
1990	Cyprus	15-19 years	3296.155 ( 1832.206,5437.415 )	31.364 ( 19.165,47.177 )	1.44 ( 0.725,2.447 )	0.014 ( 0.007,0.023 )	136.229 ( 66.756,242.125 )	1.296 ( 0.698,2.101 )
1990	Cyprus	20-24 years	3310.75 ( 1913.814,5368.986 )	149.546 ( 91.431,229.106 )	0.888 ( 0.444,1.509 )	0.04 ( 0.02,0.069 )	94.091 ( 49.615,158.747 )	4.25 ( 2.37,6.774 )
1990	Cyprus	25-29 years	3489.382 ( 2167.446,5424.936 )	180.995 ( 116.92,269.397 )	1.764 ( 0.909,2.97 )	0.091 ( 0.047,0.157 )	147.199 ( 82.562,241.389 )	7.635 ( 4.454,11.987 )
1990	Cyprus	30-34 years	3749.221 ( 2229.941,5823.273 )	104.891 ( 66.32,153.165 )	3.068 ( 1.624,4.983 )	0.086 ( 0.047,0.137 )	215.606 ( 120.606,349.131 )	6.032 ( 3.587,9.183 )
1990	Cyprus	35-39 years	4562.996 ( 2732.568,7400.694 )	44.033 ( 28.979,64.527 )	6.145 ( 3.127,10.706 )	0.059 ( 0.031,0.102 )	369.694 ( 190.391,675.381 )	3.568 ( 2.019,5.889 )
1990	Cyprus	40-44 years	7178.42 ( 4165.29,11869.035 )	12.499 ( 8.253,18.186 )	10.448 ( 5.376,17.711 )	0.018 ( 0.009,0.031 )	568.782 ( 276.04,1027.352 )	0.99 ( 0.547,1.574 )
1990	Cyprus	45-49 years	12425.179 ( 7786.451,20643.826 )	1.312 ( 0.984,1.813 )	53.416 ( 21.208,105.888 )	0.006 ( 0.002,0.011 )	2394.934 ( 852.815,5541.437 )	0.253 ( 0.108,0.487 )
1990	Cyprus	50-54 years	29539.387 ( 23204.458,38010.089 )	0.24 ( 0.194,0.301 )	166.173 ( 74.19,311.976 )	0.001 ( 0.001,0.002 )	6466.752 ( 2886.902,11977.195 )	0.053 ( 0.024,0.095 )
1990	Democratic Republic of the Congo	10-14 years	9039.306 ( 3188.216,25702.393 )	646.028 ( 446.486,886.731 )	186.809 ( 84.28,341.917 )	13.331 ( 6.01,24.338 )	14554.037 ( 3361.262,54875.714 )	1040.159 ( 470.72,1893.209 )
1990	Democratic Republic of the Congo	15-19 years	16210.642 ( 10113.094,24858.724 )	46744.599 ( 30844.315,67586.988 )	71.849 ( 42.036,109.149 )	207.18 ( 123.141,319.497 )	5359.657 ( 3056.349,8647.006 )	15454.972 ( 9321.677,23509.86 )
1990	Democratic Republic of the Congo	20-24 years	19765.253 ( 12463.341,28728.034 )	92744.528 ( 61054.186,128264.186 )	61.619 ( 37.461,92.919 )	289.05 ( 175.387,439.903 )	4361.504 ( 2565.737,6862.961 )	20465.492 ( 12568.781,30641.571 )
1990	Democratic Republic of the Congo	25-29 years	23515.218 ( 16734.652,30904.983 )	99761.129 ( 73106.057,127088.944 )	85.288 ( 52.434,126.362 )	361.749 ( 224.058,537.953 )	5589.205 ( 3447.419,8414.021 )	23711.681 ( 15060.202,34600.538 )
1990	Democratic Republic of the Congo	30-34 years	25523.414 ( 19052.457,32909.581 )	82622.076 ( 63618.056,102870.645 )	80.782 ( 49.74,122.092 )	261.349 ( 160.845,398.13 )	4923.173 ( 2977.627,7667.561 )	15936.85 ( 9942.594,23967.699 )
1990	Democratic Republic of the Congo	35-39 years	26626.557 ( 19491.98,34354.075 )	53491.775 ( 40879.991,65708.795 )	122.195 ( 75.252,181.082 )	245.356 ( 150.932,358.054 )	6709.367 ( 4017.584,10179.305 )	13478.873 ( 8425.967,19469.884 )
1990	Democratic Republic of the Congo	40-44 years	27251.455 ( 18998.652,35437.675 )	20468.423 ( 15156.712,24766.735 )	235.135 ( 142.867,363.379 )	176.638 ( 106.128,278.591 )	11492.504 ( 6599.747,19351.969 )	8631.958 ( 5265.135,13524.733 )
1990	Democratic Republic of the Congo	45-49 years	28779.399 ( 19167.779,40919.014 )	5377.94 ( 4180.398,6415.775 )	527.431 ( 257.535,925.168 )	98.638 ( 47.869,171.464 )	22919.931 ( 9611.759,47221.414 )	4282.995 ( 2096.277,7403.941 )
1990	Democratic Republic of the Congo	50-54 years	38290.695 ( 30704.416,46387.822 )	598.496 ( 492.335,705.532 )	1356.567 ( 650.796,2486.654 )	21.18 ( 10.104,38.211 )	51992.711 ( 24417.674,96415.714 )	812.664 ( 391.529,1466.426 )
1990	Denmark	10-14 years	7988.658 ( 2729.495,23116.342 )	0.228 ( 0.146,0.32 )	71.639 ( 50.124,96.342 )	0.002 ( 0.001,0.003 )	5597.721 ( 2127.848,15420.307 )	0.16 ( 0.114,0.214 )
1990	Denmark	15-19 years	2849.245 ( 1835.01,4299.479 )	47.018 ( 32.259,66.717 )	3.927 ( 2.675,5.313 )	0.065 ( 0.044,0.088 )	309.849 ( 203.157,436.056 )	5.113 ( 3.571,6.767 )
1990	Denmark	20-24 years	2591.034 ( 1527.629,4239.724 )	357.2 ( 224.285,549.847 )	1.517 ( 1.016,2.02 )	0.209 ( 0.14,0.276 )	128.099 ( 82.554,187.532 )	17.66 ( 12.12,24.321 )
1990	Denmark	25-29 years	2678.827 ( 1713.718,3933.773 )	706.231 ( 465.457,1007.994 )	1.089 ( 0.782,1.43 )	0.287 ( 0.203,0.372 )	94.589 ( 63.761,133.34 )	24.937 ( 17.318,34.167 )
1990	Denmark	30-34 years	2894.99 ( 1797.149,4338.786 )	464.637 ( 300.851,666.691 )	1.779 ( 1.232,2.401 )	0.285 ( 0.198,0.383 )	131.729 ( 86.131,187.279 )	21.142 ( 14.419,28.777 )
1990	Denmark	35-39 years	3646.931 ( 2315.982,5569.454 )	188.868 ( 127.886,270.759 )	5.149 ( 3.155,7.066 )	0.267 ( 0.167,0.361 )	305.111 ( 182.45,436.711 )	15.801 ( 10.075,21.231 )
1990	Denmark	40-44 years	6567.038 ( 4462.161,9590.205 )	50.652 ( 37.142,68.59 )	18.417 ( 11.259,25.174 )	0.142 ( 0.087,0.193 )	935.053 ( 562.246,1343.71 )	7.212 ( 4.68,9.61 )
1990	Denmark	45-49 years	16782.75 ( 12380.559,23307.158 )	4.396 ( 3.685,5.365 )	146.274 ( 102.797,198.348 )	0.038 ( 0.027,0.052 )	6413.779 ( 4022.453,9875.983 )	1.68 ( 1.197,2.274 )
1990	Denmark	50-54 years	59766.421 ( 48293.412,74428.374 )	1.185 ( 0.982,1.436 )	579.994 ( 433.494,766.744 )	0.011 ( 0.009,0.015 )	22444.519 ( 16433.041,30306.856 )	0.445 ( 0.334,0.585 )
1990	Djibouti	10-14 years	18037.108 ( 6739.398,49755.491 )	7.454 ( 5.354,10.073 )	436.142 ( 190.978,790.801 )	0.18 ( 0.078,0.334 )	33975.871 ( 7674.435,128178.28 )	14.041 ( 6.097,25.951 )
1990	Djibouti	15-19 years	34101.977 ( 20621.527,57359.173 )	332.998 ( 231.908,482.112 )	350.832 ( 204.396,541.572 )	3.424 ( 1.985,5.27 )	25727.115 ( 13048.758,45894.438 )	251.219 ( 146.745,385.749 )
1990	Djibouti	20-24 years	27812.496 ( 16802.635,43882.849 )	968.56 ( 654.012,1346.713 )	145.611 ( 84.409,215.567 )	5.067 ( 2.986,7.603 )	10125.317 ( 5426.225,17115.482 )	352.61 ( 211.206,525.254 )
1990	Djibouti	25-29 years	29791.238 ( 21395.972,40205.148 )	1025.571 ( 781.151,1290.671 )	120.385 ( 70.131,180.553 )	4.141 ( 2.454,6.174 )	7854.209 ( 4527.021,12405.997 )	270.383 ( 165.278,398.259 )
1990	Djibouti	30-34 years	28073.688 ( 21058.381,35465.045 )	997.386 ( 776.578,1207.702 )	85.862 ( 51.635,135.236 )	3.051 ( 1.926,4.852 )	5246.235 ( 3258.799,8599.406 )	186.385 ( 120.176,292.838 )
1990	Djibouti	35-39 years	32253.07 ( 22940.302,43224.322 )	444.111 ( 350.493,530.451 )	125.447 ( 73.479,193.777 )	1.727 ( 1.016,2.682 )	6941.878 ( 3808.047,11847.045 )	95.587 ( 58.181,145.387 )
1990	Djibouti	40-44 years	32873.812 ( 22470.299,44994.181 )	209.075 ( 162.217,250.26 )	136.282 ( 73.115,228.487 )	0.865 ( 0.477,1.434 )	6828.503 ( 3376.508,12611.75 )	43.429 ( 24.376,70.147 )
1990	Djibouti	45-49 years	33399.162 ( 22433.667,45541.999 )	70.497 ( 53.796,82.854 )	94.382 ( 40.872,186.601 )	0.199 ( 0.087,0.41 )	4336.876 ( 1811.876,9977.535 )	9.154 ( 4.345,18.152 )
1990	Djibouti	50-54 years	43846.07 ( 34969.403,52210.834 )	6.672 ( 5.459,7.731 )	145.298 ( 67.578,265.242 )	0.022 ( 0.01,0.041 )	5870.815 ( 2744.776,11060.633 )	0.893 ( 0.428,1.638 )
1990	Dominica	10-14 years	17293.847 ( 6233.802,48141.86 )	1.344 ( 0.943,1.827 )	2.953 ( 1.55,5.3 )	0 ( 0,0 )	382.029 ( 116.78,1238.83 )	0.03 ( 0.018,0.047 )
1990	Dominica	15-19 years	12903.982 ( 7565.583,21224.984 )	44.107 ( 27.648,67.916 )	1.407 ( 0.794,2.205 )	0.005 ( 0.003,0.008 )	222.831 ( 126.882,379.735 )	0.762 ( 0.464,1.215 )
1990	Dominica	20-24 years	10810.34 ( 5870.173,17721.79 )	61.924 ( 35.914,94.499 )	0.805 ( 0.467,1.356 )	0.005 ( 0.003,0.008 )	163.597 ( 84.851,316.294 )	0.937 ( 0.519,1.687 )
1990	Dominica	25-29 years	11233.62 ( 6929.691,17357.292 )	49.478 ( 32.262,72.306 )	0.922 ( 0.55,1.432 )	0.004 ( 0.002,0.006 )	173.649 ( 96.284,304.096 )	0.765 ( 0.448,1.267 )
1990	Dominica	30-34 years	11837.909 ( 7155.972,19326.842 )	37.967 ( 24.525,57.492 )	0.97 ( 0.577,1.549 )	0.003 ( 0.002,0.005 )	178.391 ( 94.437,313.237 )	0.572 ( 0.324,0.932 )
1990	Dominica	35-39 years	17551.603 ( 10599.626,28371.648 )	27.896 ( 18.558,40.37 )	1.294 ( 0.757,2.004 )	0.002 ( 0.001,0.003 )	246.152 ( 129.565,469.88 )	0.391 ( 0.227,0.669 )
1990	Dominica	40-44 years	22407.569 ( 13515.971,34869.809 )	12.309 ( 8.431,16.549 )	1.728 ( 1.002,2.745 )	0.001 ( 0.001,0.002 )	295.812 ( 150.148,545.794 )	0.162 ( 0.094,0.259 )
1990	Dominica	45-49 years	22973.515 ( 13945.908,35926.277 )	1.561 ( 1.144,1.999 )	2.717 ( 1.447,4.894 )	0 ( 0,0 )	306.13 ( 100.719,688.518 )	0.021 ( 0.008,0.038 )
1990	Dominica	50-54 years	32110.618 ( 23032.928,44167.162 )	0.196 ( 0.144,0.263 )	12.217 ( 6.712,20.477 )	0 ( 0,0 )	596.854 ( 368.505,937.999 )	0.004 ( 0.002,0.006 )
1990	Dominican Republic	10-14 years	40363.223 ( 13729.327,116613.287 )	191.384 ( 126.998,268.813 )	188.542 ( 103.502,310.892 )	0.894 ( 0.495,1.484 )	14973.06 ( 4355.955,50690.273 )	70.996 ( 40.293,116.85 )
1990	Dominican Republic	15-19 years	11490.037 ( 6697.283,18902.801 )	5201.786 ( 3283.656,7862.686 )	30.803 ( 21.683,41.814 )	13.939 ( 9.902,18.701 )	2340.987 ( 1540.299,3399.939 )	1059.815 ( 755.203,1414.217 )
1990	Dominican Republic	20-24 years	8265.043 ( 4633.559,13837.252 )	6753.605 ( 4043.932,10488.476 )	25.83 ( 18.6,34.282 )	21.117 ( 15.148,28.161 )	1831.718 ( 1262.455,2641.864 )	1496.75 ( 1101.806,2002.502 )
1990	Dominican Republic	25-29 years	8230.523 ( 5047.791,12994.097 )	4829.64 ( 3136.342,7171.137 )	29.638 ( 20.955,39.92 )	17.396 ( 12.5,23.325 )	1944.677 ( 1312.058,2729.814 )	1141.129 ( 815.221,1506.52 )
1990	Dominican Republic	30-34 years	10524.01 ( 6502.447,17003.051 )	3004.156 ( 2018.927,4476.21 )	44.688 ( 31.289,61.715 )	12.759 ( 9.304,17.553 )	2689.409 ( 1801.832,4003.149 )	767.712 ( 559.446,1053.866 )
1990	Dominican Republic	35-39 years	14947.788 ( 8778.097,24258.221 )	1683.916 ( 1113.598,2417.678 )	72.766 ( 47.982,101.665 )	8.194 ( 5.394,11.311 )	3988.511 ( 2330.445,6139.355 )	449.318 ( 295.643,611.874 )
1990	Dominican Republic	40-44 years	16725.883 ( 9659.393,27212.109 )	526.169 ( 360.401,728.824 )	115.674 ( 71.457,167.663 )	3.637 ( 2.306,5.232 )	5691.196 ( 3140.496,9475.675 )	179.036 ( 117.175,253.788 )
1990	Dominican Republic	45-49 years	15589.96 ( 8915.1,25921.888 )	74.38 ( 53.245,98.77 )	180.713 ( 101.117,294.775 )	0.861 ( 0.484,1.377 )	7884.479 ( 3563.369,15715.761 )	37.617 ( 21.282,59.881 )
1990	Dominican Republic	50-54 years	23536.129 ( 18539.82,30961.433 )	8.721 ( 7.048,11.164 )	532.415 ( 264.654,937.775 )	0.197 ( 0.099,0.346 )	20457.672 ( 10079.398,36779.5 )	7.581 ( 3.832,13.262 )
1990	Ecuador	10-14 years	52775.742 ( 24831.851,116266.416 )	330.554 ( 301.518,356.136 )	140.491 ( 111.353,175.21 )	0.88 ( 0.701,1.104 )	11350.687 ( 4710.891,28812.598 )	71.094 ( 57.202,88.256 )
1990	Ecuador	15-19 years	8881.783 ( 7554.802,10653.212 )	3489.61 ( 3235.271,3817.269 )	52.929 ( 41.856,65.875 )	20.798 ( 16.499,25.777 )	3907.023 ( 2852.586,5282.138 )	1535.05 ( 1221.593,1892.701 )
1990	Ecuador	20-24 years	5804.552 ( 5146.742,6671.578 )	5189.711 ( 4963.954,5492.554 )	32.049 ( 24.181,40.736 )	28.655 ( 21.786,36.618 )	2224.317 ( 1583.926,3077.722 )	1988.709 ( 1527.672,2533.817 )
1990	Ecuador	25-29 years	6442.629 ( 5804.126,7153.158 )	4825.371 ( 4625.542,5023.983 )	37.404 ( 29.33,47.109 )	28.012 ( 22.112,35.222 )	2408.717 ( 1797.947,3217.764 )	1804.07 ( 1432.856,2259.98 )
1990	Ecuador	30-34 years	9196.041 ( 8149.277,10389.149 )	4735.776 ( 4557.669,4931.269 )	55.131 ( 41.465,69.583 )	28.392 ( 21.218,35.919 )	3274.884 ( 2274.906,4472.039 )	1686.499 ( 1272.293,2122.679 )
1990	Ecuador	35-39 years	9363.068 ( 8119.743,10947.975 )	2811.084 ( 2680.588,2950.946 )	75.707 ( 57.754,97.103 )	22.729 ( 17.396,29.042 )	4087.534 ( 2863.988,5789.823 )	1227.205 ( 945.494,1560.604 )
1990	Ecuador	40-44 years	9553.589 ( 8034.869,11447.68 )	1096.67 ( 1023.849,1170.213 )	105.718 ( 80.666,133.007 )	12.137 ( 9.199,15.198 )	5140.103 ( 3529.002,7246.665 )	590.039 ( 449.686,740.774 )
1990	Ecuador	45-49 years	12530.418 ( 9749.901,16295.476 )	264.791 ( 235.618,297.967 )	118.207 ( 89.015,151.87 )	2.498 ( 1.888,3.219 )	5184.308 ( 3435.461,7699.171 )	109.554 ( 83.022,140.781 )
1990	Ecuador	50-54 years	25916.91 ( 20466.194,34341.135 )	41.529 ( 33.643,53.545 )	180.776 ( 139.998,228.299 )	0.29 ( 0.226,0.362 )	7037.028 ( 5377.681,9023.135 )	11.276 ( 8.84,14.069 )
1990	Egypt	10-14 years	14274.037 ( 5177.984,39485.323 )	271.364 ( 191.42,366.794 )	396.001 ( 185.443,737.28 )	7.524 ( 3.541,14.099 )	30821.589 ( 7512.994,117903.364 )	585.949 ( 277.741,1095.25 )
1990	Egypt	15-19 years	12417.45 ( 7459.093,19995.17 )	29837.549 ( 19904.258,42670.531 )	31.551 ( 19.5,46.408 )	75.807 ( 47.289,109.61 )	2405.194 ( 1363.664,3838.358 )	5779.374 ( 3638.876,8191.217 )
1990	Egypt	20-24 years	8360.563 ( 4993.672,13839.521 )	45741.27 ( 29574.575,69155.946 )	15.794 ( 10.07,22.342 )	86.403 ( 55.203,122.175 )	1143.405 ( 701.186,1730.517 )	6255.653 ( 4152.712,8647.375 )
1990	Egypt	25-29 years	8061.333 ( 5113.912,12356.817 )	43253.505 ( 28465.813,63441.164 )	21.728 ( 14.336,30.828 )	116.577 ( 76.856,165.482 )	1439.989 ( 931.763,2101.328 )	7726.335 ( 5186.516,10788.434 )
1990	Egypt	30-34 years	11797.866 ( 7392.911,18329.585 )	39071.993 ( 26191.555,56594.159 )	26.835 ( 18.063,37.543 )	88.856 ( 60.234,124.368 )	1662.746 ( 1068.234,2473.674 )	5506.658 ( 3784.531,7637.681 )
1990	Egypt	35-39 years	16216.693 ( 9895.104,26111.415 )	29333.941 ( 19709.454,42506.34 )	42.852 ( 27.509,61.233 )	77.509 ( 49.763,110.043 )	2419.753 ( 1498.82,3724.96 )	4377.026 ( 2985.409,6063.801 )
1990	Egypt	40-44 years	22921.981 ( 13902.008,35122.79 )	12542.842 ( 8564.586,16950.128 )	50.286 ( 30.651,74.255 )	27.51 ( 16.861,40.354 )	2629.809 ( 1477.202,4303.854 )	1439.024 ( 910.057,2077.024 )
1990	Egypt	45-49 years	25176.424 ( 14123.381,40355.548 )	2145.148 ( 1545.49,2674.882 )	83.747 ( 44.347,138.32 )	7.135 ( 3.783,11.717 )	3827.481 ( 1664.649,7907.03 )	326.119 ( 182.159,524.101 )
1990	Egypt	50-54 years	30537.422 ( 22726.866,39960.5 )	197.925 ( 151.112,252.025 )	201.461 ( 101.435,351.551 )	1.305 ( 0.662,2.26 )	7974.724 ( 4107.092,13996.328 )	51.687 ( 27.308,88.273 )
1990	El Salvador	10-14 years	38586.87 ( 14966.647,100326.638 )	207.337 ( 157.297,260.985 )	139.712 ( 65.107,260.837 )	0.75 ( 0.357,1.378 )	11082.409 ( 2749.814,41581.623 )	59.548 ( 28.9,108.169 )
1990	El Salvador	15-19 years	7089.727 ( 5031.144,10299.721 )	2807.481 ( 2100.171,3868.452 )	32.072 ( 21.156,47.051 )	12.7 ( 8.466,18.598 )	2374.458 ( 1507.409,3629.546 )	940.268 ( 629.244,1363.214 )
1990	El Salvador	20-24 years	4960.979 ( 3135.231,7501.378 )	2832.104 ( 1892.242,4039.532 )	32.018 ( 20.695,45.368 )	18.278 ( 11.889,25.787 )	2208.561 ( 1366.283,3292.932 )	1260.814 ( 824.608,1773.262 )
1990	El Salvador	25-29 years	4917.154 ( 3352.17,7491.262 )	2166.909 ( 1546.159,3151.951 )	35.892 ( 23.405,50.507 )	15.818 ( 10.263,22.461 )	2294.773 ( 1430.061,3403.202 )	1011.269 ( 659.603,1431.898 )
1990	El Salvador	30-34 years	8348.753 ( 5419.863,12739.983 )	1639.319 ( 1136.217,2341.68 )	61.165 ( 40.307,86.333 )	12.008 ( 7.923,17.052 )	3603.883 ( 2281.212,5393.327 )	707.64 ( 478.232,991.324 )
1990	El Salvador	35-39 years	12218.137 ( 7840.11,19269.463 )	1339.014 ( 932.499,1942.761 )	79.24 ( 51.225,113.084 )	8.681 ( 5.642,12.332 )	4286.903 ( 2594.239,6594.032 )	469.812 ( 308.558,664.815 )
1990	El Salvador	40-44 years	17914.816 ( 11740.778,26125.63 )	722.814 ( 515.745,965.078 )	77.481 ( 47.408,122.661 )	3.126 ( 1.901,4.921 )	3850.534 ( 2186.508,6524.95 )	155.359 ( 96.048,241.031 )
1990	El Salvador	45-49 years	15760.841 ( 10550.656,23228.27 )	148.983 ( 112.972,192.434 )	59.764 ( 33.256,104.868 )	0.565 ( 0.318,0.977 )	2670.09 ( 1334.486,5169.37 )	25.24 ( 14.289,42.826 )
1990	El Salvador	50-54 years	41180.575 ( 29003.018,58857.681 )	30.136 ( 21.774,41.913 )	75.647 ( 37.307,132.112 )	0.055 ( 0.028,0.096 )	2973.96 ( 1506.137,5215.928 )	2.176 ( 1.131,3.714 )
1990	Equatorial Guinea	10-14 years	8250.553 ( 2962.587,23378.612 )	7.899 ( 5.582,10.729 )	220.195 ( 87.707,449.133 )	0.211 ( 0.083,0.423 )	17153.293 ( 3459.263,71675.894 )	16.421 ( 6.518,32.894 )
1990	Equatorial Guinea	15-19 years	14214.493 ( 8810.807,22796.427 )	633.134 ( 412.339,961.067 )	72.55 ( 38.418,121.588 )	3.229 ( 1.705,5.335 )	5389.866 ( 2753.129,9321.2 )	240.072 ( 128.844,392.969 )
1990	Equatorial Guinea	20-24 years	18391.145 ( 11183.284,27889.671 )	977.85 ( 631.32,1385.118 )	89.491 ( 49.823,138.36 )	4.758 ( 2.651,7.324 )	6237.331 ( 3328.913,10212.214 )	331.636 ( 187.924,507.181 )
1990	Equatorial Guinea	25-29 years	23154.37 ( 16121.77,31463.173 )	1008.003 ( 729.641,1309.44 )	115.59 ( 63.786,184.716 )	5.03 ( 2.796,7.907 )	7487.673 ( 4064.354,12128.508 )	325.969 ( 183.945,504.767 )
1990	Equatorial Guinea	30-34 years	26710.417 ( 18638.982,35641.423 )	808.816 ( 597.515,1006.816 )	98.252 ( 52.637,160.706 )	2.977 ( 1.615,4.787 )	5949.031 ( 3167.835,10153.556 )	180.142 ( 101.552,286.822 )
1990	Equatorial Guinea	35-39 years	24120.247 ( 16798.991,32452.147 )	561.788 ( 415.22,700.07 )	133.698 ( 69.836,223.861 )	3.112 ( 1.625,5.228 )	7277.859 ( 3650.076,13013.429 )	169.51 ( 90.219,280.731 )
1990	Equatorial Guinea	40-44 years	29386.813 ( 18940.195,41386.308 )	209.855 ( 150.093,260.713 )	247.866 ( 117.878,438.704 )	1.769 ( 0.85,3.099 )	12086.377 ( 5380.49,23804.44 )	86.311 ( 42.638,149.956 )
1990	Equatorial Guinea	45-49 years	31198.122 ( 18714.306,49613.378 )	45.969 ( 35.198,55.64 )	575.761 ( 209.1,1163.04 )	0.847 ( 0.307,1.665 )	24969.439 ( 7271.161,64262.778 )	36.791 ( 13.676,72.069 )
1990	Equatorial Guinea	50-54 years	42401.333 ( 34199.601,51234.226 )	4.886 ( 4.043,5.745 )	1272.209 ( 507.225,2617.581 )	0.146 ( 0.057,0.297 )	48823.423 ( 18543.006,101658.799 )	5.626 ( 2.192,11.398 )
1990	Eritrea	10-14 years	10107.515 ( 3640.761,28227.569 )	65.496 ( 46.021,88.937 )	266.181 ( 117.977,501.148 )	1.724 ( 0.767,3.2 )	20739.501 ( 4733.947,79015.285 )	134.391 ( 59.839,248.954 )
1990	Eritrea	15-19 years	13942.35 ( 8540.845,22822.149 )	2726.674 ( 1857.357,3969.559 )	153.224 ( 98.433,219.401 )	29.976 ( 19.455,42.59 )	11255.614 ( 6591.09,17936.225 )	2201.235 ( 1433.348,3119.728 )
1990	Eritrea	20-24 years	17615.53 ( 10940.207,26506.573 )	6842.818 ( 4555.895,9475.704 )	103.501 ( 72.903,136.896 )	40.205 ( 28.461,53.386 )	7179.662 ( 4766.132,10292.51 )	2788.966 ( 1984.788,3679.418 )
1990	Eritrea	25-29 years	24742.242 ( 17364.784,32727.998 )	8466.577 ( 6203.274,10671.353 )	111.548 ( 77.973,152.213 )	38.168 ( 26.36,52.333 )	7252.179 ( 4850.545,10401.059 )	2481.632 ( 1732.775,3391.389 )
1990	Eritrea	30-34 years	26818.493 ( 19668.864,34476.219 )	7403.44 ( 5684.953,9027.888 )	105.618 ( 73.842,144.047 )	29.165 ( 20.24,39.789 )	6378.031 ( 4274.235,9038.752 )	1760.702 ( 1235.395,2366.873 )
1990	Eritrea	35-39 years	29070.625 ( 21388.972,37220.286 )	5138.497 ( 3997.565,6160.803 )	93.702 ( 59.033,141.509 )	16.58 ( 10.33,24.964 )	5238.857 ( 3176.287,8341.406 )	926.016 ( 593.643,1380.692 )
1990	Eritrea	40-44 years	30193.097 ( 21244.684,39628.518 )	2029.818 ( 1532.412,2430.057 )	113.326 ( 67.065,178.277 )	7.626 ( 4.364,12.125 )	5701.859 ( 3111.933,9717.772 )	383.324 ( 224.469,595.903 )
1990	Eritrea	45-49 years	30696.69 ( 21057.09,42267.168 )	685.899 ( 528.724,807.058 )	89.896 ( 41.948,161.487 )	2.012 ( 0.918,3.683 )	4132.98 ( 1822.299,8646.442 )	92.349 ( 45.756,165.097 )
1990	Eritrea	50-54 years	40218.769 ( 31982.283,48048.1 )	66.124 ( 53.942,76.869 )	156.817 ( 72.812,290.808 )	0.258 ( 0.116,0.487 )	6296.17 ( 2902.558,12023.514 )	10.352 ( 4.896,19.236 )
1990	Estonia	10-14 years	14770.267 ( 4855.139,41496.121 )	1.209 ( 0.767,1.66 )	6.968 ( 5.328,9.055 )	0.001 ( 0,0.001 )	709.265 ( 277.834,1866.624 )	0.058 ( 0.044,0.075 )
1990	Estonia	15-19 years	13320.168 ( 7486.219,22075.265 )	378.695 ( 226.948,587.3 )	3.623 ( 2.693,4.817 )	0.103 ( 0.076,0.135 )	416.055 ( 280.005,633.646 )	11.829 ( 8.488,16.858 )
1990	Estonia	20-24 years	12292.289 ( 6642.699,20423.337 )	983.819 ( 553.303,1569.579 )	2.782 ( 2.081,3.577 )	0.223 ( 0.167,0.288 )	330.596 ( 228.744,504.709 )	26.459 ( 19.053,38.788 )
1990	Estonia	25-29 years	12739.281 ( 7778.018,20014.54 )	714.335 ( 454.286,1076.395 )	3.389 ( 2.539,4.434 )	0.19 ( 0.144,0.249 )	359.758 ( 242.631,521.261 )	20.173 ( 14.171,28.034 )
1990	Estonia	30-34 years	13248.244 ( 7987.731,21766.703 )	403.547 ( 260.793,618.784 )	4.021 ( 2.886,5.282 )	0.122 ( 0.089,0.161 )	383.051 ( 248.779,559.562 )	11.668 ( 8.122,15.907 )
1990	Estonia	35-39 years	14328.695 ( 8336.38,23455.961 )	179.163 ( 111.99,271.25 )	6.493 ( 4.696,8.693 )	0.081 ( 0.059,0.108 )	501.867 ( 326.426,761.242 )	6.275 ( 4.385,8.803 )
1990	Estonia	40-44 years	16573.579 ( 9492.316,26280.983 )	39.155 ( 24.872,56.022 )	10.625 ( 7.583,14.211 )	0.025 ( 0.018,0.034 )	694.766 ( 423.478,1105.504 )	1.641 ( 1.11,2.357 )
1990	Estonia	45-49 years	21685.496 ( 12701.691,34141.679 )	1.464 ( 1.024,1.901 )	47.31 ( 33.028,66.826 )	0.003 ( 0.002,0.005 )	2248.805 ( 1381.996,3721.348 )	0.152 ( 0.111,0.207 )
1990	Estonia	50-54 years	32867.462 ( 24145.436,41976.148 )	0.237 ( 0.179,0.295 )	56.267 ( 39.276,80.369 )	0 ( 0,0.001 )	2449.999 ( 1754.073,3484.567 )	0.018 ( 0.013,0.024 )
1990	Ethiopia	10-14 years	8106.775 ( 3003.66,22360.254 )	1356.232 ( 983.694,1808.597 )	88.06 ( 40.235,156.866 )	14.721 ( 6.664,26.124 )	6894.331 ( 1604.665,25237.16 )	1153.395 ( 525.526,2041.294 )
1990	Ethiopia	15-19 years	16344.425 ( 10744.105,25056.392 )	57325.581 ( 40389.729,81617.135 )	81.809 ( 58.34,108.004 )	286.911 ( 205.43,372.146 )	6070.888 ( 4067.904,8465.075 )	21292.714 ( 15292.25,27573.608 )
1990	Ethiopia	20-24 years	20198.245 ( 13109.925,29369.41 )	132189.304 ( 88962.757,184776.213 )	92.525 ( 70.655,119.806 )	605.466 ( 463.228,767.128 )	6437.814 ( 4780.484,8439.8 )	42132.88 ( 32439.93,53098.59 )
1990	Ethiopia	25-29 years	23908.665 ( 17445.273,31315.445 )	141991.012 ( 106131.157,181149.332 )	106.262 ( 79.452,138.176 )	630.971 ( 472.607,813.216 )	6887.03 ( 5140.536,9025.672 )	40901.336 ( 31273.287,52210.484 )
1990	Ethiopia	30-34 years	26047.876 ( 19267.969,33892.34 )	108029.712 ( 82117.81,135890.56 )	119.115 ( 85.51,161.241 )	494.047 ( 355.585,665.028 )	7120.186 ( 5069.126,9835.609 )	29529.917 ( 21604.018,39435.65 )
1990	Ethiopia	35-39 years	26875.308 ( 19920.933,34938.357 )	73983.983 ( 57319.243,91206.276 )	143.907 ( 105.149,189.697 )	395.78 ( 294.071,520.847 )	7813.703 ( 5585.397,10794.885 )	21510.038 ( 16071.07,28179.954 )
1990	Ethiopia	40-44 years	25463.094 ( 18098.203,32889.842 )	25522.665 ( 19105.965,31006.029 )	229.902 ( 159.394,322.209 )	230.362 ( 159.247,322.993 )	11165.561 ( 7395.462,16581.308 )	11191.682 ( 7807.264,15631.59 )
1990	Ethiopia	45-49 years	32147.755 ( 22126.734,45349.196 )	7184.769 ( 5729.727,8516.507 )	674.288 ( 417.142,1012.504 )	150.788 ( 95.69,222.862 )	29206.548 ( 16080.915,51284.108 )	6527.432 ( 4164.16,9631.074 )
1990	Ethiopia	50-54 years	46567.934 ( 37324.749,59881.176 )	775.741 ( 637.85,970.654 )	759.055 ( 362.401,1338.501 )	12.619 ( 6.162,22.197 )	29130.433 ( 13980.1,52516.909 )	485.263 ( 238.909,851.281 )
1990	Fiji	10-14 years	92611.816 ( 31559.808,279094.069 )	3.696 ( 2.427,5.456 )	133.359 ( 56.199,256.598 )	0.005 ( 0.002,0.01 )	11284.68 ( 2722.903,41807.278 )	0.45 ( 0.209,0.817 )
1990	Fiji	15-19 years	7365.901 ( 4095.586,12616.186 )	135.377 ( 84.87,205.273 )	9.755 ( 5.053,17.111 )	0.179 ( 0.093,0.312 )	783.894 ( 390.004,1492.959 )	14.407 ( 8.082,24.291 )
1990	Fiji	20-24 years	6795.853 ( 3691.544,11319.915 )	460.269 ( 270.576,703.84 )	7.418 ( 3.704,13.16 )	0.502 ( 0.251,0.859 )	574.52 ( 278.666,1015.808 )	38.911 ( 20.425,63.16 )
1990	Fiji	25-29 years	8058.878 ( 4945.973,12657.108 )	428.463 ( 278.631,635.224 )	13.614 ( 7.253,22.132 )	0.725 ( 0.388,1.19 )	942.606 ( 501.716,1601.739 )	50.115 ( 28.264,80.387 )
1990	Fiji	30-34 years	10985.295 ( 6554.022,17515.305 )	335.679 ( 214.916,498.237 )	22.18 ( 12.372,35.627 )	0.678 ( 0.376,1.098 )	1400.932 ( 757.863,2327.726 )	42.808 ( 24.851,66.214 )
1990	Fiji	35-39 years	14570.026 ( 8726.587,23431.163 )	193.591 ( 126.57,282.887 )	45.059 ( 25.376,73.867 )	0.599 ( 0.347,1.001 )	2533.257 ( 1393.914,4474.099 )	33.659 ( 20.217,54.016 )
1990	Fiji	40-44 years	17516.293 ( 10289.53,28594.825 )	60.801 ( 40.688,85.67 )	81.313 ( 42.656,136.123 )	0.282 ( 0.149,0.471 )	4062.944 ( 1900.711,7655.684 )	14.103 ( 7.516,22.936 )
1990	Fiji	45-49 years	20628.655 ( 11957.247,33977.807 )	10.731 ( 7.533,14.349 )	257.375 ( 107.582,496.629 )	0.134 ( 0.057,0.258 )	11231.606 ( 4005.241,26602.47 )	5.843 ( 2.523,11.235 )
1990	Fiji	50-54 years	33457.527 ( 25533.499,42638.183 )	1.267 ( 0.992,1.571 )	488.31 ( 219.331,920.157 )	0.019 ( 0.008,0.035 )	18985.322 ( 8139.982,36579.847 )	0.719 ( 0.316,1.348 )
1990	Finland	10-14 years	34203.512 ( 10795.998,101114.954 )	0.967 ( 0.577,1.396 )	8.067 ( 6.004,10.505 )	0 ( 0,0 )	984.123 ( 375.577,2771.958 )	0.028 ( 0.02,0.038 )
1990	Finland	15-19 years	7514.112 ( 4263.122,12289.573 )	136.454 ( 81.981,210.3 )	1.253 ( 0.905,1.677 )	0.023 ( 0.016,0.031 )	168.86 ( 85.414,305.188 )	3.066 ( 1.643,5.222 )
1990	Finland	20-24 years	7534.688 ( 4226.966,12653.889 )	916.066 ( 541.086,1460.621 )	0.662 ( 0.485,0.888 )	0.081 ( 0.059,0.108 )	129.303 ( 66.317,235.672 )	15.721 ( 8.489,27.203 )
1990	Finland	25-29 years	7995.084 ( 4823.531,12523.197 )	1953.486 ( 1214.897,2965.985 )	0.494 ( 0.354,0.654 )	0.121 ( 0.086,0.16 )	119.971 ( 64.439,212.523 )	29.313 ( 16.23,50.334 )
1990	Finland	30-34 years	8340.057 ( 4881.555,13012.181 )	1471.664 ( 900.944,2191.558 )	0.739 ( 0.537,0.991 )	0.13 ( 0.094,0.175 )	135.591 ( 70.955,234.765 )	23.926 ( 13.096,39.54 )
1990	Finland	35-39 years	9882.617 ( 5773.002,16055.615 )	711.891 ( 447.401,1077.728 )	1.364 ( 0.99,1.809 )	0.098 ( 0.072,0.13 )	177.856 ( 99.007,315.797 )	12.812 ( 7.673,21.198 )
1990	Finland	40-44 years	14716.253 ( 8673.65,23373.669 )	239.15 ( 151.468,354.034 )	3.02 ( 2.225,3.975 )	0.049 ( 0.036,0.065 )	297.549 ( 144.432,557.416 )	4.835 ( 2.522,8.443 )
1990	Finland	45-49 years	23230.491 ( 15067.73,34845.552 )	14.892 ( 11.004,19.457 )	20.522 ( 15.149,27.113 )	0.013 ( 0.01,0.017 )	1118.579 ( 753.522,1641.606 )	0.717 ( 0.55,0.917 )
1990	Finland	50-54 years	39827.494 ( 32731.735,49044.403 )	2.05 ( 1.729,2.457 )	60.083 ( 45.484,77.77 )	0.003 ( 0.002,0.004 )	2541.721 ( 1930.904,3308.26 )	0.131 ( 0.102,0.166 )
1990	France	10-14 years	17703.156 ( 5982.358,53753.414 )	10.079 ( 6.433,14.935 )	16.199 ( 11.763,22.033 )	0.009 ( 0.007,0.012 )	1436.973 ( 569.965,3896.01 )	0.818 ( 0.613,1.082 )
1990	France	15-19 years	6614.777 ( 3808.214,10612.16 )	1736.341 ( 1049.539,2648.283 )	2.018 ( 1.47,2.694 )	0.53 ( 0.384,0.709 )	210.387 ( 128.974,338.751 )	55.225 ( 35.545,84.536 )
1990	France	20-24 years	6579.989 ( 3764.443,10727.538 )	11394.096 ( 6831.804,17737.352 )	1.265 ( 0.926,1.708 )	2.191 ( 1.612,2.949 )	159.49 ( 96.42,251.623 )	276.177 ( 174.986,416.044 )
1990	France	25-29 years	6940.052 ( 4324.208,10769.092 )	20631.635 ( 13257.158,31113.625 )	1.577 ( 1.142,2.064 )	4.688 ( 3.387,6.061 )	175.752 ( 116.702,269.356 )	522.482 ( 357.785,778.211 )
1990	France	30-34 years	7336.637 ( 4410.764,11464.807 )	13328.517 ( 8351.984,19944.026 )	2.836 ( 2.091,3.763 )	5.151 ( 3.797,6.824 )	244.689 ( 169.083,356.053 )	444.529 ( 320.166,619.385 )
1990	France	35-39 years	8724.071 ( 5068.48,14118.684 )	6019.281 ( 3746.561,9108.236 )	3.741 ( 2.787,4.906 )	2.582 ( 1.928,3.395 )	293.766 ( 193.179,451.349 )	202.687 ( 142.796,291.174 )
1990	France	40-44 years	13406.453 ( 7844.904,21545.552 )	1656.754 ( 1048.109,2455.842 )	6.526 ( 4.832,8.579 )	0.806 ( 0.6,1.064 )	449.524 ( 267.116,714.628 )	55.552 ( 35.688,81.456 )
1990	France	45-49 years	22298.616 ( 15123.589,31794.92 )	109.191 ( 83.064,139.765 )	42.73 ( 30.804,58.379 )	0.209 ( 0.15,0.283 )	2059.213 ( 1347.75,3025.065 )	10.084 ( 7.402,13.298 )
1990	France	50-54 years	41339.186 ( 34533.127,51310.292 )	19.268 ( 16.512,23.271 )	92.883 ( 66.212,121.191 )	0.043 ( 0.031,0.056 )	3798.047 ( 2754.834,4958.046 )	1.77 ( 1.317,2.249 )
1990	Gabon	10-14 years	8611.598 ( 2893.98,25199.367 )	14.311 ( 9.404,20.283 )	116.947 ( 54.972,222.718 )	0.195 ( 0.09,0.356 )	9171.255 ( 2196.971,34542.975 )	15.241 ( 7.139,27.803 )
1990	Gabon	15-19 years	16289.048 ( 9238.941,27536.137 )	1080.29 ( 674.438,1638.702 )	58.22 ( 37.875,83.316 )	3.864 ( 2.502,5.56 )	4391.171 ( 2633.465,6990.707 )	291.223 ( 192.242,416.024 )
1990	Gabon	20-24 years	19124.513 ( 11210.998,29133.134 )	1895.998 ( 1214.702,2599.827 )	59.429 ( 41.573,80.829 )	5.896 ( 4.221,7.851 )	4228.425 ( 2779.809,6211.416 )	419.205 ( 301.19,554.304 )
1990	Gabon	25-29 years	23686.817 ( 16312.019,31825.853 )	1994.264 ( 1459.373,2504.131 )	61.563 ( 42.518,86.203 )	5.185 ( 3.617,7.211 )	4121.284 ( 2726.469,6051.864 )	346.983 ( 243.927,476.175 )
1990	Gabon	30-34 years	25447.473 ( 17799.418,34193.697 )	1462.724 ( 1110.328,1788.98 )	47.697 ( 30.594,70.334 )	2.746 ( 1.75,4.099 )	3033.488 ( 1865.5,4871.611 )	174.365 ( 116.37,254.878 )
1990	Gabon	35-39 years	25098.245 ( 17048.431,34091.419 )	932.028 ( 700.514,1126.994 )	71.696 ( 46.532,104.168 )	2.663 ( 1.717,3.899 )	4040.965 ( 2441.146,6575.366 )	150.062 ( 100.306,217.368 )
1990	Gabon	40-44 years	24087.761 ( 15933.748,33830.158 )	262.213 ( 196.587,316.703 )	137.025 ( 84.824,213.036 )	1.491 ( 0.913,2.338 )	6751.643 ( 3681.378,12156.479 )	73.497 ( 45.42,113.804 )
1990	Gabon	45-49 years	25321.603 ( 15817.572,39053.205 )	71.67 ( 56.016,85.214 )	380.168 ( 189.771,649.998 )	1.075 ( 0.542,1.826 )	16513.106 ( 6704.635,36215.47 )	46.739 ( 23.744,79.022 )
1990	Gabon	50-54 years	35050.147 ( 28364.353,41917.598 )	9.388 ( 7.794,10.925 )	817.937 ( 386.141,1497.35 )	0.219 ( 0.102,0.404 )	31421.727 ( 14416.41,59436.484 )	8.416 ( 3.961,15.491 )
1990	Georgia	10-14 years	2816.216 ( 1002.912,8255.86 )	1.58 ( 1.09,2.262 )	6.769 ( 5.037,8.886 )	0.004 ( 0.003,0.005 )	547.525 ( 215.109,1458.149 )	0.307 ( 0.234,0.4 )
1990	Georgia	15-19 years	1759.111 ( 1154.145,2726.899 )	245.809 ( 173.73,354.071 )	3.705 ( 2.732,4.846 )	0.518 ( 0.377,0.673 )	280.498 ( 189.793,394.203 )	39.195 ( 28.569,51.185 )
1990	Georgia	20-24 years	1415.959 ( 927.691,2111.934 )	461.918 ( 317.701,654.149 )	5.137 ( 3.778,6.827 )	1.676 ( 1.238,2.229 )	357.224 ( 249.696,499.596 )	116.535 ( 85.512,154.745 )
1990	Georgia	25-29 years	1892.856 ( 1292.401,2778.356 )	423.975 ( 307.224,582.526 )	11.26 ( 8.5,14.793 )	2.522 ( 1.912,3.309 )	720.323 ( 512.749,1008.063 )	161.343 ( 121.889,211.356 )
1990	Georgia	30-34 years	3467.625 ( 2188.125,5352.62 )	388.736 ( 263.707,555.847 )	19.793 ( 14.872,25.544 )	2.219 ( 1.668,2.877 )	1177.085 ( 821.893,1629.722 )	131.956 ( 99.052,169.24 )
1990	Georgia	35-39 years	5722.623 ( 3504.892,9132 )	222.027 ( 148.278,323.115 )	44.387 ( 33.617,57.334 )	1.722 ( 1.296,2.218 )	2397.169 ( 1637.822,3375.017 )	93.006 ( 69.289,119.417 )
1990	Georgia	40-44 years	8902.965 ( 5270.13,14363.267 )	68.253 ( 45.064,99.583 )	126.225 ( 93.603,166.806 )	0.968 ( 0.724,1.289 )	6144.779 ( 4129.548,9033.648 )	47.108 ( 35.311,62.632 )
1990	Georgia	45-49 years	17596.952 ( 11558.356,27563.168 )	8.58 ( 6.508,11.68 )	584.038 ( 444.655,763.108 )	0.285 ( 0.216,0.374 )	24987.539 ( 16410.697,37634.217 )	12.184 ( 9.24,15.947 )
1990	Georgia	50-54 years	30164.256 ( 24042.668,37415.79 )	1.878 ( 1.535,2.266 )	2659.855 ( 2131.767,3272.686 )	0.166 ( 0.133,0.204 )	101858.655 ( 79526.741,129070.495 )	6.34 ( 5.078,7.818 )
1990	Germany	10-14 years	20874.407 ( 6949.26,61177.25 )	17.273 ( 10.887,24.892 )	13.295 ( 10.036,17.097 )	0.011 ( 0.008,0.014 )	1241.184 ( 506.032,3221 )	1.027 ( 0.793,1.311 )
1990	Germany	15-19 years	9915.047 ( 5678.795,16830.283 )	3021.47 ( 1866.441,4773.489 )	1.976 ( 1.527,2.53 )	0.602 ( 0.466,0.769 )	245.605 ( 139.991,422.242 )	74.845 ( 46.011,119.758 )
1990	Germany	20-24 years	9871.654 ( 5543.205,16546.645 )	19859.658 ( 11723.274,31562.949 )	1.877 ( 1.474,2.366 )	3.776 ( 2.947,4.774 )	234.001 ( 151.326,362.153 )	470.759 ( 320.039,690.812 )
1990	Germany	25-29 years	10389.635 ( 6472.262,15761.719 )	34908.881 ( 22494.418,51253.132 )	1.828 ( 1.429,2.323 )	6.142 ( 4.758,7.832 )	227.611 ( 148.301,348.113 )	764.765 ( 515.423,1131.977 )
1990	Germany	30-34 years	10958.659 ( 6710.955,17443.161 )	23392.036 ( 15057.887,35359.551 )	2.444 ( 1.88,3.105 )	5.216 ( 4.088,6.639 )	259.192 ( 165.893,388.273 )	553.265 ( 372.226,787.08 )
1990	Germany	35-39 years	13118.922 ( 7850.457,21406.782 )	9007.643 ( 5790.291,13649.095 )	4.435 ( 3.466,5.572 )	3.046 ( 2.381,3.83 )	373.053 ( 245.314,589.604 )	256.143 ( 180.937,375.935 )
1990	Germany	40-44 years	19622.482 ( 12312.522,29306.951 )	2171.87 ( 1483.461,2971.34 )	9.735 ( 7.533,12.546 )	1.077 ( 0.837,1.402 )	661.882 ( 418.566,1043.762 )	73.259 ( 50.43,105.824 )
1990	Germany	45-49 years	34780.249 ( 26676.186,43906.375 )	186.695 ( 153.484,219.966 )	72.246 ( 53.59,94.875 )	0.388 ( 0.288,0.502 )	3400.535 ( 2446.331,4664.147 )	18.254 ( 14.075,23.367 )
1990	Germany	50-54 years	82244.064 ( 67444.486,101197.116 )	49.393 ( 41.553,59.139 )	223.977 ( 170.696,287.316 )	0.135 ( 0.103,0.173 )	9022.399 ( 6768.113,11796.588 )	5.419 ( 4.17,6.894 )
1990	Ghana	10-14 years	7178.618 ( 2695.062,19783.49 )	128.079 ( 93.814,171.58 )	87.032 ( 38.142,162.122 )	1.554 ( 0.649,2.91 )	6811.321 ( 1464.814,26107.838 )	121.526 ( 50.989,226.431 )
1990	Ghana	15-19 years	12023.729 ( 7809.44,18326.019 )	10038.49 ( 7158.619,13901.369 )	36.239 ( 20.525,56.439 )	30.281 ( 17.024,45.932 )	2722.127 ( 1453.351,4480.826 )	2272.677 ( 1332.232,3398.972 )
1990	Ghana	20-24 years	16501.606 ( 9993.098,25921.599 )	25334.717 ( 16563.886,36426.995 )	36.257 ( 21.183,55.569 )	55.736 ( 31.857,84.902 )	2601.556 ( 1414.421,4250.324 )	3994.137 ( 2344.448,5972.878 )
1990	Ghana	25-29 years	22682.07 ( 15756.125,30828.058 )	35121.323 ( 25503.022,45398.723 )	36.13 ( 20.747,55.3 )	56.062 ( 31.884,86.489 )	2486.858 ( 1462.456,3892.894 )	3850.696 ( 2367.147,5732.843 )
1990	Ghana	30-34 years	26430.82 ( 18627.039,35534.312 )	28948.377 ( 21690.799,36285.989 )	35.71 ( 21.119,55.142 )	39.16 ( 22.975,60.21 )	2319.68 ( 1399.622,3726.609 )	2540.632 ( 1629.83,3805.44 )
1990	Ghana	35-39 years	27665.309 ( 19629.791,36652.559 )	18406.586 ( 14186.136,22404.368 )	34.376 ( 19.845,53.856 )	22.906 ( 13.117,36.021 )	2076.429 ( 1190.484,3404.042 )	1381.513 ( 860.344,2080.766 )
1990	Ghana	40-44 years	27771.048 ( 18894.659,37394.004 )	8093.713 ( 5954.299,9882.522 )	38.176 ( 21.215,63.818 )	11.145 ( 6.08,19.001 )	2071.835 ( 1146.666,3700.011 )	603.824 ( 361.35,977.842 )
1990	Ghana	45-49 years	32146.317 ( 20891.827,46922.149 )	2150.421 ( 1662.631,2571.992 )	49.705 ( 23.054,94.416 )	3.327 ( 1.54,6.36 )	2390.69 ( 1021.707,5234.97 )	159.925 ( 81.31,286.95 )
1990	Ghana	50-54 years	43691.757 ( 35425.174,52318.374 )	220.131 ( 183.099,256.496 )	75.135 ( 34.557,143.256 )	0.379 ( 0.169,0.722 )	3155.251 ( 1513.252,5984.508 )	15.897 ( 7.821,29.34 )
1990	Global	10-14 years	11598.488 ( 4461.494,30562.582 )	31887.194 ( 23882.034,40980.114 )	142.144 ( 84.679,216.335 )	390.547 ( 227.506,604.954 )	11118.217 ( 3339.519,35245.13 )	30566.807 ( 17876.191,47258.751 )
1990	Global	15-19 years	12336.914 ( 8215.854,18052.473 )	1851074.341 ( 1276557.933,2616440.719 )	50.103 ( 44.015,56.779 )	7515.452 ( 6474.35,8434.877 )	3748.259 ( 3140.063,4344.94 )	562402.101 ( 487894.86,629735.26 )
1990	Global	20-24 years	9599.26 ( 6252.507,13979.737 )	4293449.239 ( 2881425.168,6071641.277 )	28.627 ( 25.398,31.973 )	12798.844 ( 11391.224,14257.297 )	2029.029 ( 1745.609,2342.179 )	907521.432 ( 804451.856,1017248.789 )
1990	Global	25-29 years	10713.15 ( 7732.973,14606.503 )	4051376.384 ( 2994708.245,5392055.622 )	33.499 ( 29.477,37.797 )	12662.967 ( 11073.47,14258.556 )	2207.537 ( 1875.349,2549.115 )	834821.22 ( 726256.793,941017 )
1990	Global	30-34 years	14033.064 ( 9999.813,19213.68 )	2864138.141 ( 2093756.125,3826271.11 )	43.463 ( 38.143,48.792 )	8867.631 ( 7650.261,9977.901 )	2650.755 ( 2253.977,3077.622 )	541017.246 ( 471936.599,612887.109 )
1990	Global	35-39 years	17727.088 ( 12350.719,24073.829 )	1708770.953 ( 1229053.629,2248159.58 )	65.761 ( 57.902,73.956 )	6336.789 ( 5594.87,7177.317 )	3645.703 ( 3113.377,4275.614 )	351421.004 ( 309820.592,399282.707 )
1990	Global	40-44 years	21351.412 ( 14835.329,28765.099 )	657523.461 ( 479086.025,843588.595 )	113.135 ( 97.599,131.183 )	3483.184 ( 3009.552,4063.251 )	5614.308 ( 4659.014,6885.848 )	172894.393 ( 150456.278,201939.95 )
1990	Global	45-49 years	23801.233 ( 16649.798,32178.328 )	184440.753 ( 140221.164,228203.627 )	194.351 ( 159.753,234.548 )	1505.578 ( 1227.732,1822.929 )	8562.395 ( 6470.155,11264.73 )	66351.795 ( 54490.309,79887.689 )
1990	Global	50-54 years	33633.213 ( 26715.535,41072.76 )	20235.012 ( 16488.869,24045.462 )	554.611 ( 319.926,879.66 )	333.474 ( 192.654,546.221 )	21422.762 ( 12161.247,35945.076 )	12888.743 ( 7505.94,21043.533 )
1990	Greece	10-14 years	10436.26 ( 3443.932,30773.761 )	9.045 ( 5.672,13.201 )	1.403 ( 1.083,1.835 )	0.001 ( 0.001,0.002 )	214.815 ( 78.79,631.75 )	0.186 ( 0.13,0.271 )
1990	Greece	15-19 years	5574.57 ( 3192.553,9060.365 )	392.111 ( 237.022,602.74 )	0.848 ( 0.641,1.086 )	0.06 ( 0.045,0.076 )	119.698 ( 60.777,228.469 )	8.419 ( 4.512,15.199 )
1990	Greece	20-24 years	5596.986 ( 3158.306,9336.709 )	1781.193 ( 1065.251,2797.86 )	0.78 ( 0.582,1.006 )	0.248 ( 0.184,0.318 )	112.195 ( 67.978,192.356 )	35.705 ( 22.928,57.642 )
1990	Greece	25-29 years	5971.04 ( 3704.428,9208.69 )	2077.563 ( 1334.955,3095.398 )	1.148 ( 0.871,1.49 )	0.399 ( 0.304,0.515 )	137.235 ( 87.839,204.954 )	47.75 ( 31.654,68.893 )
1990	Greece	30-34 years	6378.388 ( 3849.523,9970.569 )	1273.086 ( 804.88,1893.925 )	1.474 ( 1.106,1.93 )	0.294 ( 0.221,0.387 )	153.182 ( 96.956,242.457 )	30.574 ( 20.272,46.055 )
1990	Greece	35-39 years	7815.831 ( 4793.72,12776.448 )	534.775 ( 352.956,808.039 )	2.159 ( 1.576,2.843 )	0.148 ( 0.108,0.193 )	195.776 ( 111.162,341.99 )	13.395 ( 8.185,21.629 )
1990	Greece	40-44 years	12334.79 ( 7433.924,19839.597 )	158.216 ( 103.405,233.576 )	4.132 ( 3.116,5.497 )	0.053 ( 0.04,0.071 )	322.896 ( 217.618,488.136 )	4.142 ( 3.027,5.747 )
1990	Greece	45-49 years	20991.693 ( 14136.545,31900.866 )	19.165 ( 14.495,25.77 )	21.554 ( 15.864,29.088 )	0.02 ( 0.014,0.026 )	1120.515 ( 758.519,1630.07 )	1.023 ( 0.778,1.317 )
1990	Greece	50-54 years	43336.449 ( 34755.816,54973.587 )	3.816 ( 3.139,4.71 )	66.86 ( 50.127,87.066 )	0.006 ( 0.004,0.008 )	2791.184 ( 2110.93,3676.267 )	0.246 ( 0.191,0.315 )
1990	Greenland	10-14 years	3172.584 ( 1021.165,9849.685 )	0.048 ( 0.03,0.073 )	3.182 ( 1.597,5.624 )	0 ( 0,0 )	277.378 ( 77.421,947.086 )	0.004 ( 0.002,0.007 )
1990	Greenland	15-19 years	2099.106 ( 1202.42,3378.803 )	2.897 ( 1.79,4.325 )	1.158 ( 0.569,2.233 )	0.002 ( 0.001,0.003 )	104.551 ( 52.994,195.306 )	0.144 ( 0.079,0.25 )
1990	Greenland	20-24 years	2748.981 ( 1512.358,4650.356 )	11.94 ( 7.094,18.562 )	1.514 ( 0.756,2.613 )	0.007 ( 0.003,0.011 )	130.912 ( 69.48,232.61 )	0.569 ( 0.326,0.928 )
1990	Greenland	25-29 years	3505.361 ( 2124.89,5585.731 )	13.695 ( 8.844,20.424 )	1.992 ( 1.131,3.199 )	0.008 ( 0.004,0.013 )	161.25 ( 96.854,261.871 )	0.63 ( 0.403,0.957 )
1990	Greenland	30-34 years	3798.285 ( 2249.062,6243.768 )	7.633 ( 4.949,11.485 )	1.679 ( 0.965,2.641 )	0.003 ( 0.002,0.005 )	136.552 ( 78.733,226.55 )	0.274 ( 0.173,0.417 )
1990	Greenland	35-39 years	3785.183 ( 2156.48,6547.593 )	2.782 ( 1.803,4.206 )	1.51 ( 0.833,2.415 )	0.001 ( 0.001,0.002 )	117.664 ( 61.314,211.133 )	0.086 ( 0.051,0.136 )
1990	Greenland	40-44 years	5605.964 ( 3015.066,10177.214 )	0.55 ( 0.349,0.841 )	3.216 ( 1.821,5.17 )	0 ( 0,0.001 )	209.353 ( 110.838,366.369 )	0.021 ( 0.013,0.03 )
1990	Greenland	45-49 years	7168.813 ( 3494.663,14985.985 )	0.1 ( 0.064,0.153 )	4.795 ( 2.245,8.557 )	0 ( 0,0 )	278.432 ( 114.735,591.858 )	0.004 ( 0.002,0.006 )
1990	Greenland	50-54 years	15902.612 ( 10832.48,24067.128 )	0.015 ( 0.011,0.022 )	25.011 ( 13.198,41.701 )	0 ( 0,0 )	1101.846 ( 623.274,1757.532 )	0.001 ( 0.001,0.002 )
1990	Grenada	10-14 years	25218.2 ( 8641.675,72314.372 )	1.676 ( 1.12,2.337 )	53.923 ( 43.842,65.549 )	0.004 ( 0.003,0.004 )	4409.707 ( 1857.089,11071.579 )	0.293 ( 0.241,0.358 )
1990	Grenada	15-19 years	9288.156 ( 5367.421,15397.286 )	43.217 ( 27.177,65.541 )	10.601 ( 8.243,13.184 )	0.049 ( 0.039,0.061 )	855.562 ( 618.934,1162.423 )	3.981 ( 3.134,4.948 )
1990	Grenada	20-24 years	7147.546 ( 3947.047,12235.713 )	58.161 ( 34.917,90.794 )	16.887 ( 13.264,21.118 )	0.137 ( 0.109,0.171 )	1212.301 ( 887.604,1658.318 )	9.865 ( 7.852,12.305 )
1990	Grenada	25-29 years	7248.629 ( 4404.988,11611.198 )	40.615 ( 26.716,59.947 )	20.17 ( 15.457,25.822 )	0.113 ( 0.087,0.144 )	1337.596 ( 956.371,1824.02 )	7.495 ( 5.8,9.417 )
1990	Grenada	30-34 years	9300.781 ( 5554.997,15284.35 )	34.466 ( 22.725,50.372 )	26.825 ( 19.98,34.552 )	0.099 ( 0.074,0.127 )	1643.06 ( 1133.112,2355.688 )	6.089 ( 4.635,7.764 )
1990	Grenada	35-39 years	13181.21 ( 7529.306,22040.005 )	21.916 ( 14.44,31.482 )	23.223 ( 17.293,30.001 )	0.039 ( 0.029,0.049 )	1362.075 ( 898.604,1982.479 )	2.265 ( 1.723,2.832 )
1990	Grenada	40-44 years	16260.428 ( 9498.914,27097.229 )	7.175 ( 4.893,9.998 )	23.398 ( 17.356,30.234 )	0.01 ( 0.008,0.013 )	1273.296 ( 833.074,1964.461 )	0.562 ( 0.429,0.725 )
1990	Grenada	45-49 years	16914.965 ( 9196.159,30165.627 )	0.842 ( 0.597,1.11 )	60.824 ( 45.736,79.706 )	0.003 ( 0.002,0.004 )	2752.553 ( 1610.344,4781.536 )	0.137 ( 0.105,0.176 )
1990	Grenada	50-54 years	24894.749 ( 19281.542,33600.136 )	0.108 ( 0.086,0.142 )	199.872 ( 155.898,245.217 )	0.001 ( 0.001,0.001 )	7746.178 ( 5973.443,9774 )	0.034 ( 0.027,0.041 )
1990	Guam	10-14 years	11218.527 ( 3785.722,33585.422 )	0.645 ( 0.424,0.942 )	4.361 ( 2.297,7.206 )	0 ( 0,0 )	451.51 ( 136.796,1370.296 )	0.026 ( 0.015,0.038 )
1990	Guam	15-19 years	9282.84 ( 5410.387,15133.717 )	50.17 ( 31.17,76.961 )	0.941 ( 0.52,1.538 )	0.005 ( 0.003,0.008 )	163.445 ( 81.83,289.116 )	0.883 ( 0.471,1.47 )
1990	Guam	20-24 years	8822.155 ( 4805.984,14782.829 )	108.66 ( 64.135,167.558 )	2.054 ( 1.241,3.092 )	0.025 ( 0.015,0.039 )	234.194 ( 131.5,380.787 )	2.884 ( 1.755,4.316 )
1990	Guam	25-29 years	10231.766 ( 6372.136,15668.825 )	115.601 ( 75.089,169.371 )	1.877 ( 1.135,2.85 )	0.021 ( 0.013,0.033 )	230.181 ( 133.796,354.655 )	2.601 ( 1.577,3.834 )
1990	Guam	30-34 years	13886.051 ( 8514.567,21927.957 )	89.389 ( 58.153,132.506 )	2.87 ( 1.783,4.378 )	0.018 ( 0.011,0.028 )	317.407 ( 192.891,496.434 )	2.043 ( 1.317,3 )
1990	Guam	35-39 years	18527.361 ( 10879.259,29178.064 )	48.78 ( 31.684,69.025 )	5.823 ( 3.469,9.094 )	0.015 ( 0.009,0.024 )	505.034 ( 285.095,803.279 )	1.33 ( 0.83,1.9 )
1990	Guam	40-44 years	22650.92 ( 13794.727,34346.368 )	13.24 ( 9.152,17.601 )	10.762 ( 6.413,16.952 )	0.006 ( 0.004,0.01 )	736.876 ( 415.639,1302.749 )	0.431 ( 0.276,0.668 )
1990	Guam	45-49 years	32293.929 ( 19642.128,50283.609 )	1.083 ( 0.828,1.334 )	60 ( 30.342,101.277 )	0.002 ( 0.001,0.003 )	2868.714 ( 1226.883,5997.69 )	0.096 ( 0.052,0.159 )
1990	Guam	50-54 years	59173.833 ( 48644.617,69496.032 )	0.172 ( 0.145,0.196 )	254.336 ( 136.72,431.378 )	0.001 ( 0,0.001 )	10137.666 ( 5489.776,17442.728 )	0.029 ( 0.016,0.049 )
1990	Guatemala	10-14 years	19283.746 ( 7767.29,50748.128 )	249.093 ( 196.389,316.989 )	139.916 ( 102.869,187.059 )	1.807 ( 1.321,2.417 )	10930.45 ( 4098.725,30223.74 )	141.191 ( 103.633,188.787 )
1990	Guatemala	15-19 years	4411.787 ( 3242.002,5928.974 )	2652.099 ( 2045.658,3384.255 )	37.084 ( 27.655,47.9 )	22.289 ( 16.794,28.836 )	2705.508 ( 1942.924,3686.372 )	1626.387 ( 1225.958,2104.179 )
1990	Guatemala	20-24 years	2673.407 ( 1940.738,3639.695 )	2625.547 ( 1956.059,3484.61 )	40.461 ( 30.165,51.128 )	39.734 ( 29.937,50.392 )	2751.896 ( 2020.762,3572.597 )	2702.629 ( 2036.715,3420.371 )
1990	Guatemala	25-29 years	2909.932 ( 2161.204,3873.973 )	2324.809 ( 1766.174,3018.694 )	41.758 ( 31.669,54.083 )	33.36 ( 25.11,43.028 )	2636.675 ( 1946.257,3480.045 )	2106.498 ( 1590.515,2711.736 )
1990	Guatemala	30-34 years	3952.771 ( 2878.645,5518.047 )	2117.891 ( 1595.531,2847.586 )	40.22 ( 28.717,53.84 )	21.544 ( 15.458,28.706 )	2347.565 ( 1624.515,3251.485 )	1257.824 ( 900.411,1677.928 )
1990	Guatemala	35-39 years	5737.081 ( 4087.85,8104.499 )	1927.069 ( 1436.002,2589.415 )	44.677 ( 32.081,60.407 )	15.008 ( 10.693,20.188 )	2396.508 ( 1639.994,3399.044 )	804.98 ( 576.106,1086.006 )
1990	Guatemala	40-44 years	8628.856 ( 6271.486,11656.098 )	1094.097 ( 838.078,1397.482 )	80.795 ( 56.63,110.619 )	10.244 ( 7.281,14.065 )	3918.98 ( 2648.464,5670.788 )	496.908 ( 353.922,679.887 )
1990	Guatemala	45-49 years	11196.156 ( 6287.649,20669.917 )	244.308 ( 154.555,398.917 )	48.67 ( 33.601,68.432 )	1.062 ( 0.742,1.477 )	2129.877 ( 1325.859,3323.745 )	46.475 ( 32.591,64.146 )
1990	Guatemala	50-54 years	47780.904 ( 33204.104,66047.547 )	77.363 ( 55.152,104.059 )	65.032 ( 45.415,90.447 )	0.105 ( 0.074,0.144 )	2540.055 ( 1747.937,3542.842 )	4.113 ( 2.903,5.582 )
1990	Guinea-Bissau	10-14 years	6439.612 ( 2204.011,18545.589 )	12.291 ( 8.241,17.097 )	161.502 ( 73.979,285.677 )	0.309 ( 0.139,0.562 )	12606.413 ( 2898.876,47445.502 )	24.062 ( 10.839,43.74 )
1990	Guinea-Bissau	15-19 years	12636.422 ( 7584.464,20942.068 )	984.008 ( 641.348,1489.447 )	71.905 ( 41.546,113.631 )	5.603 ( 3.204,8.927 )	5334.687 ( 2848.011,9204.782 )	415.416 ( 240.83,654.665 )
1990	Guinea-Bissau	20-24 years	17640.672 ( 10560.464,26931.996 )	2065.036 ( 1327.151,2935.789 )	82.705 ( 50.691,122.602 )	9.687 ( 5.85,13.897 )	5774.734 ( 3328.835,8899.441 )	675.996 ( 418.34,970.106 )
1990	Guinea-Bissau	25-29 years	23814.746 ( 17164.358,31478.68 )	2495.466 ( 1877.317,3143.948 )	91.363 ( 53.947,138.945 )	9.577 ( 5.415,14.259 )	5978.977 ( 3376.23,9186.628 )	626.517 ( 369.268,917.519 )
1990	Guinea-Bissau	30-34 years	27485.023 ( 20382.371,35170.975 )	2190.427 ( 1712.951,2640.025 )	75.09 ( 44.501,120.507 )	5.996 ( 3.511,9.736 )	4628.379 ( 2672.829,7750.057 )	368.86 ( 224.627,581.739 )
1990	Guinea-Bissau	35-39 years	28193.784 ( 20655.798,36205.27 )	1391.286 ( 1091.626,1648.825 )	66.472 ( 39.677,102.36 )	3.284 ( 1.938,5.107 )	3789.852 ( 2181.046,6258.314 )	187.019 ( 115.265,285.01 )
1990	Guinea-Bissau	40-44 years	28768.566 ( 20812.964,37467.898 )	574.146 ( 450.961,682.107 )	68.983 ( 38.213,115.305 )	1.379 ( 0.744,2.312 )	3564.621 ( 1905.716,6306.316 )	71.141 ( 41.292,114.807 )
1990	Guinea-Bissau	45-49 years	31931.594 ( 22709.38,41554.472 )	224.088 ( 173.542,263.68 )	45.765 ( 20.049,88.973 )	0.322 ( 0.138,0.606 )	2241.777 ( 968.343,4411.653 )	15.732 ( 7.4,27.994 )
1990	Guinea-Bissau	50-54 years	43265.689 ( 34915.113,51460.115 )	22.265 ( 18.433,25.769 )	79.806 ( 37.686,149.818 )	0.041 ( 0.019,0.078 )	3338.74 ( 1598.461,6320.158 )	1.718 ( 0.844,3.165 )
1990	Guinea	10-14 years	4786.37 ( 1698.503,13671.806 )	78.328 ( 54.655,107.404 )	237.859 ( 111.077,437.267 )	3.891 ( 1.806,6.995 )	18499.672 ( 4378.636,69233.524 )	302.744 ( 140.896,543.888 )
1990	Guinea	15-19 years	13050.242 ( 8487.543,19991.666 )	6704.86 ( 4510.078,9913.235 )	90.106 ( 60.815,127.477 )	46.286 ( 31.363,66.271 )	6650.403 ( 4387.115,9796.366 )	3416.796 ( 2331.208,4857.708 )
1990	Guinea	20-24 years	18189.105 ( 11407.483,26952.033 )	12543.186 ( 8129.978,17958.394 )	95.255 ( 63.92,132.549 )	65.692 ( 43.62,90.982 )	6614.91 ( 4274.877,9399.714 )	4561.635 ( 3046.654,6263.118 )
1990	Guinea	25-29 years	24427.812 ( 17959.879,31648.027 )	16174.021 ( 12179.31,20416.964 )	118.687 ( 81.966,162.392 )	78.551 ( 54.02,107.003 )	7684.096 ( 5234.751,10618.389 )	5087.755 ( 3549.893,6850.199 )
1990	Guinea	30-34 years	27614.534 ( 20944.794,34448.003 )	14741.528 ( 11510.863,17796.555 )	108.68 ( 73.318,149.476 )	58.019 ( 39.805,78.892 )	6553.86 ( 4449.054,9171.381 )	3498.662 ( 2445.116,4738.126 )
1990	Guinea	35-39 years	27998.632 ( 21199.702,34810.792 )	8561.169 ( 6797.859,10095.501 )	119.853 ( 81.817,164.981 )	36.658 ( 24.607,50.149 )	6603.129 ( 4282.51,9422.959 )	2019.045 ( 1373.222,2732.759 )
1990	Guinea	40-44 years	28835.857 ( 21466.765,36652.999 )	3576.457 ( 2853.888,4177.921 )	162.628 ( 105.488,234.8 )	20.167 ( 12.937,28.757 )	8051.34 ( 4908.646,12307.491 )	998.593 ( 652.577,1402.879 )
1990	Guinea	45-49 years	31862.959 ( 22316.65,42602.165 )	1173.656 ( 927.815,1366.092 )	211.306 ( 112.78,342.802 )	7.786 ( 3.997,12.479 )	9345.809 ( 4430.822,17047.797 )	344.248 ( 184.211,546.659 )
1990	Guinea	50-54 years	43563.566 ( 35736.997,51271.244 )	117.923 ( 99.24,135.05 )	246.917 ( 121.19,433.237 )	0.668 ( 0.321,1.161 )	9712.689 ( 4653.656,16995.096 )	26.291 ( 12.923,44.765 )
1990	Guyana	10-14 years	16839.366 ( 5880.458,48619.282 )	17.267 ( 11.781,24.177 )	61.977 ( 41.816,83.916 )	0.063 ( 0.044,0.083 )	4950.288 ( 1772.143,13489.191 )	5.076 ( 3.55,6.708 )
1990	Guyana	15-19 years	10645.185 ( 6355.856,17110.067 )	569.987 ( 363.798,851.113 )	15.863 ( 10.648,21.988 )	0.849 ( 0.575,1.173 )	1251.319 ( 803.836,1815.699 )	67.001 ( 46.01,90.319 )
1990	Guyana	20-24 years	7920.036 ( 4531.284,12897.521 )	728.528 ( 441.951,1113.472 )	13.588 ( 9.487,18.935 )	1.249 ( 0.877,1.709 )	998.657 ( 682.544,1420.452 )	91.862 ( 66.571,122.631 )
1990	Guyana	25-29 years	7610.213 ( 4783.35,11816.92 )	529.299 ( 349.798,776.613 )	15.508 ( 9.981,22.255 )	1.078 ( 0.701,1.527 )	1050.238 ( 676.516,1555.44 )	73.045 ( 49.472,102.224 )
1990	Guyana	30-34 years	9617.184 ( 5911.721,14980.575 )	325.722 ( 215.758,466.774 )	31.248 ( 20.885,44.243 )	1.058 ( 0.704,1.472 )	1902.183 ( 1198.949,2865.708 )	64.425 ( 43.758,89.291 )
1990	Guyana	35-39 years	11921.278 ( 7061.95,19389.117 )	181.136 ( 121.432,260.033 )	30.634 ( 20.466,43.318 )	0.466 ( 0.31,0.65 )	1734.289 ( 1034.473,2723.45 )	26.351 ( 17.788,36.525 )
1990	Guyana	40-44 years	12724.895 ( 7433.258,20013.641 )	70.254 ( 47.696,95.259 )	40.451 ( 27.333,56.761 )	0.223 ( 0.15,0.316 )	2054.976 ( 1212.98,3304.596 )	11.345 ( 7.783,15.729 )
1990	Guyana	45-49 years	10425.412 ( 5817.626,17835.166 )	11.069 ( 7.87,14.677 )	50.617 ( 34.688,70.489 )	0.054 ( 0.037,0.074 )	2258.42 ( 1210.36,3981.404 )	2.398 ( 1.637,3.276 )
1990	Guyana	50-54 years	15071.645 ( 11719.504,20056.276 )	1.159 ( 0.925,1.501 )	234.612 ( 170.092,310.634 )	0.018 ( 0.013,0.024 )	9034.517 ( 6256.784,12153.767 )	0.695 ( 0.494,0.909 )
1990	Haiti	10-14 years	17728.497 ( 6458.698,48872.713 )	114.573 ( 81.175,154.31 )	279.942 ( 125.493,526.306 )	1.807 ( 0.819,3.384 )	21839.917 ( 5119.233,83446.053 )	141.144 ( 64.34,263.471 )
1990	Haiti	15-19 years	9625.373 ( 5762.759,15413.831 )	2755.026 ( 1791.505,4036.074 )	72.99 ( 44.915,113.668 )	20.907 ( 13.067,32.257 )	5380.391 ( 3113.702,9008.952 )	1540.005 ( 967.976,2358.972 )
1990	Haiti	20-24 years	7608.265 ( 4396.238,12220.294 )	4848.456 ( 2955.78,7371.29 )	70.244 ( 45.777,101.671 )	44.806 ( 29.257,66.68 )	4827.417 ( 3007.52,7562.438 )	3076.328 ( 2022.085,4561.668 )
1990	Haiti	25-29 years	7414.564 ( 4847.236,11324.496 )	4879.476 ( 3317.318,7156.605 )	75.536 ( 49.235,111.459 )	49.686 ( 33.556,72.819 )	4810.18 ( 3146.801,7300.098 )	3165.547 ( 2153.586,4613.355 )
1990	Haiti	30-34 years	9119.501 ( 5711.928,14345.148 )	4491.721 ( 2945.444,6690.56 )	93.449 ( 61.587,131.427 )	46.054 ( 29.776,64.736 )	5496.3 ( 3439.268,8146.709 )	2707.149 ( 1773.512,3799.615 )
1990	Haiti	35-39 years	12630.157 ( 7531.829,19728.594 )	4090.376 ( 2593.152,5999.145 )	116.009 ( 74.35,171.739 )	37.595 ( 23.906,55.612 )	6255.069 ( 3844.057,9816.489 )	2025.753 ( 1323.48,2985.035 )
1990	Haiti	40-44 years	16217.571 ( 9955.175,25894.755 )	1928.527 ( 1269.909,2842.666 )	248.536 ( 157.056,371.834 )	29.58 ( 18.36,44.698 )	12064.152 ( 7107.221,19624.544 )	1434.619 ( 906.616,2154.336 )
1990	Haiti	45-49 years	17424.941 ( 10173.122,29776.994 )	366.972 ( 256.509,500.351 )	687.548 ( 356.517,1102.956 )	14.486 ( 7.368,23.095 )	29731.238 ( 12703,59244.168 )	626.144 ( 320.299,995.497 )
1990	Haiti	50-54 years	23324.36 ( 17486.79,31682.026 )	38.987 ( 29.986,51.531 )	1359.296 ( 661.352,2441.307 )	2.271 ( 1.106,4.01 )	51988.387 ( 24732.377,94271.326 )	86.899 ( 42.41,153.333 )
1990	High-middle SDI	10-14 years	11340.654 ( 3947.349,32736.202 )	1344.39 ( 899.469,1901.412 )	83.948 ( 49.46,131 )	9.898 ( 5.815,15.402 )	6588.262 ( 2028.721,20810.869 )	781.012 ( 462.278,1208.755 )
1990	High-middle SDI	15-19 years	10327.948 ( 6441.067,15662.744 )	141614.755 ( 91533.933,207622.927 )	14.153 ( 10.98,17.928 )	193.629 ( 149.472,246.822 )	1133.935 ( 857.545,1463.769 )	15548.289 ( 12186.56,19403.49 )
1990	High-middle SDI	20-24 years	7154.259 ( 4167.22,11508.338 )	505230.91 ( 311047.815,766594.808 )	6.359 ( 5.195,7.552 )	449.575 ( 367.283,528.897 )	507.658 ( 381.699,654.028 )	35850.631 ( 28490.595,43566.211 )
1990	High-middle SDI	25-29 years	7364.755 ( 4752.554,10929.075 )	433974.757 ( 289423.389,621951.628 )	8.531 ( 6.827,10.339 )	503.354 ( 403.894,611.121 )	615.71 ( 473.715,776.586 )	36281.279 ( 28848.552,44193.916 )
1990	High-middle SDI	30-34 years	9633.85 ( 6151.793,14723.759 )	248080.817 ( 165855.893,362762.25 )	15.263 ( 12.014,18.595 )	394.143 ( 307.766,480.078 )	988.753 ( 739.541,1264.953 )	25461.318 ( 19938.457,31165.753 )
1990	High-middle SDI	35-39 years	12463.134 ( 7605.109,19145.063 )	118566.129 ( 76761.37,171396.605 )	30.468 ( 24.058,37.321 )	290.666 ( 228.406,359.701 )	1747.675 ( 1296.557,2307.741 )	16626.238 ( 13086.665,20660.101 )
1990	High-middle SDI	40-44 years	15797.961 ( 10078.225,22618.797 )	33998.218 ( 22979.702,46056.827 )	60.198 ( 45.855,77.274 )	129.646 ( 96.596,166.215 )	3048.026 ( 2163.011,4083.483 )	6559.546 ( 4931.954,8314.866 )
1990	High-middle SDI	45-49 years	13146.075 ( 8400,19145.957 )	5033.545 ( 3671.392,6475.98 )	103.204 ( 70.027,145.836 )	39.452 ( 26.869,55.445 )	4552.942 ( 2723.877,7205.745 )	1743.292 ( 1190.526,2437.291 )
1990	High-middle SDI	50-54 years	20310.865 ( 15865.733,25814.366 )	674.941 ( 540.865,834.724 )	352.037 ( 208.217,546.539 )	11.68 ( 6.92,17.923 )	13580.218 ( 7907.953,21372.497 )	451.278 ( 269.583,691.093 )
1990	High SDI	10-14 years	24298.673 ( 9755.984,60774.918 )	2456.278 ( 1901.762,3006.818 )	7.006 ( 4.851,10.013 )	0.708 ( 0.494,1 )	798.095 ( 295.778,2181.75 )	80.677 ( 57.657,107.941 )
1990	High SDI	15-19 years	12257.342 ( 7865.228,18475.06 )	110212.648 ( 72587.937,161681.342 )	2.663 ( 2.084,3.42 )	23.934 ( 18.903,30.647 )	320.806 ( 226.88,460.424 )	2884.546 ( 2093.869,4029.32 )
1990	High SDI	20-24 years	9051.253 ( 5511.285,14153.2 )	278304.615 ( 173652.894,425003.37 )	2.044 ( 1.699,2.429 )	62.854 ( 52.389,74.193 )	234.223 ( 170.086,335.471 )	7201.812 ( 5359.187,10073.771 )
1990	High SDI	25-29 years	8818.189 ( 5976.145,12775.361 )	399456.236 ( 274753.686,569819.037 )	2.01 ( 1.675,2.367 )	91.103 ( 75.336,107.05 )	218.653 ( 160.321,304.957 )	9904.786 ( 7370.767,13601.976 )
1990	High SDI	30-34 years	10340.054 ( 6883.5,15210.406 )	287653.305 ( 194947.676,416011.683 )	2.863 ( 2.403,3.435 )	79.689 ( 67.108,95.07 )	272.572 ( 203.121,364.884 )	7582.767 ( 5752.596,9979.739 )
1990	High SDI	35-39 years	12832.845 ( 8637.324,18567.042 )	120953.379 ( 83513.225,170770.675 )	5.299 ( 4.295,6.498 )	49.951 ( 40.534,60.692 )	411.113 ( 316.071,556.969 )	3874.865 ( 3056.051,5122.735 )
1990	High SDI	40-44 years	17647.325 ( 12394.326,24048.018 )	29746.649 ( 21456.55,39466.233 )	13.036 ( 10.22,16.73 )	21.988 ( 17.271,28.24 )	791.081 ( 600.682,1025.333 )	1333.46 ( 1039.875,1682.717 )
1990	High SDI	45-49 years	34299.56 ( 23523.58,47179.074 )	4245.845 ( 3207.844,5289.789 )	49.363 ( 36.241,66.469 )	6.115 ( 4.478,8.288 )	2461.602 ( 1681.218,3607.571 )	304.715 ( 229.263,404.486 )
1990	High SDI	50-54 years	53084.104 ( 43355.847,65802.03 )	492.615 ( 412.745,594.191 )	223.773 ( 181.752,269.592 )	2.077 ( 1.687,2.507 )	8912.902 ( 7122.661,10991.697 )	82.711 ( 67.807,99.255 )
1990	Honduras	10-14 years	28478.631 ( 11557.687,73702.425 )	142.445 ( 113.208,178.132 )	191.661 ( 87.077,350.196 )	0.959 ( 0.442,1.708 )	15050.73 ( 3578.472,55249.084 )	75.281 ( 35.051,133.532 )
1990	Honduras	15-19 years	7054.058 ( 5013.638,10436.212 )	2539.7 ( 1917.18,3503.171 )	35.268 ( 23.733,48.685 )	12.694 ( 8.495,17.533 )	2601.494 ( 1654.258,3836.747 )	936.626 ( 632.577,1287.898 )
1990	Honduras	20-24 years	4915.623 ( 3234.996,7490.803 )	2468.065 ( 1710.716,3536.767 )	43.694 ( 30.949,60.365 )	21.923 ( 15.616,30.024 )	2992.177 ( 2054.792,4329.611 )	1502.33 ( 1086.606,2044.216 )
1990	Honduras	25-29 years	5016.135 ( 3403.134,7455.033 )	2136.602 ( 1502.999,3065.586 )	51.704 ( 35.104,72.556 )	22.032 ( 14.842,31.359 )	3288.077 ( 2159.157,4837.489 )	1400.543 ( 953.595,1989.225 )
1990	Honduras	30-34 years	7267.3 ( 4699.226,11372.38 )	1963.464 ( 1349.86,2877.977 )	60.87 ( 41.835,86.499 )	16.443 ( 11.403,22.792 )	3580.149 ( 2336.912,5283.277 )	967.277 ( 671.281,1337.024 )
1990	Honduras	35-39 years	11360.774 ( 7272.863,18563.395 )	1842.045 ( 1269.483,2780.297 )	79.54 ( 52.408,112.991 )	12.887 ( 8.613,17.791 )	4294.946 ( 2697.461,6362.484 )	696.386 ( 470.844,952.929 )
1990	Honduras	40-44 years	15739.437 ( 9864.496,24793.37 )	977.5 ( 681.866,1366.24 )	86.529 ( 55.058,127.984 )	5.371 ( 3.448,7.988 )	4271.426 ( 2477.033,7088.7 )	265.278 ( 171.221,390.623 )
1990	Honduras	45-49 years	19634.047 ( 11412.955,33860.832 )	146.662 ( 108.792,193.496 )	109.014 ( 58.492,181.588 )	0.813 ( 0.435,1.337 )	4816.585 ( 2104.63,10213.826 )	35.979 ( 20.062,58.366 )
1990	Honduras	50-54 years	49951.059 ( 34496.982,70077.166 )	28.514 ( 20.201,38.925 )	169.185 ( 86.067,298.358 )	0.097 ( 0.049,0.17 )	6580.446 ( 3290.103,11846.185 )	3.756 ( 1.927,6.58 )
1990	Hungary	10-14 years	9775.864 ( 3243.224,30286.379 )	15.6 ( 9.944,23.689 )	2.324 ( 1.81,2.97 )	0.004 ( 0.003,0.005 )	279.663 ( 110.401,757.116 )	0.446 ( 0.338,0.592 )
1990	Hungary	15-19 years	3335.348 ( 1955.813,5460.272 )	497.6 ( 307.933,772.718 )	2.002 ( 1.546,2.569 )	0.299 ( 0.232,0.381 )	176.09 ( 127.331,247.107 )	26.271 ( 20.048,34.97 )
1990	Hungary	20-24 years	3135.427 ( 1838.318,5040.668 )	1538.005 ( 941.701,2349.041 )	1.82 ( 1.404,2.316 )	0.893 ( 0.689,1.131 )	154.348 ( 113.194,208.728 )	75.711 ( 57.985,97.271 )
1990	Hungary	25-29 years	3368.602 ( 2143.181,5172.093 )	1184.823 ( 789.067,1736.958 )	2.097 ( 1.595,2.726 )	0.738 ( 0.561,0.957 )	165.431 ( 119.958,223.106 )	58.186 ( 44.166,74.926 )
1990	Hungary	30-34 years	3859.425 ( 2381.93,6053.26 )	685.58 ( 454.373,997.66 )	4.581 ( 3.361,6.104 )	0.814 ( 0.589,1.08 )	300.767 ( 203.562,426.235 )	53.428 ( 38.831,70.249 )
1990	Hungary	35-39 years	4906.678 ( 3052.213,7673.045 )	343.005 ( 232.907,488.931 )	8.742 ( 6.374,11.393 )	0.611 ( 0.444,0.809 )	506.625 ( 345.655,743.172 )	35.416 ( 26.376,47.355 )
1990	Hungary	40-44 years	8018.126 ( 4935.864,12859.076 )	91.353 ( 62.535,131.928 )	17.539 ( 13.238,22.967 )	0.2 ( 0.151,0.262 )	914.822 ( 633.831,1306.563 )	10.423 ( 8.03,13.405 )
1990	Hungary	45-49 years	18610.869 ( 12363.836,28805.911 )	7.016 ( 5.427,9.311 )	97.789 ( 70.423,130.878 )	0.037 ( 0.027,0.05 )	4364.314 ( 2743.357,6769.36 )	1.645 ( 1.204,2.188 )
1990	Hungary	50-54 years	33508.296 ( 24943.254,43681.452 )	1.082 ( 0.826,1.372 )	261.108 ( 195.462,349.062 )	0.008 ( 0.006,0.011 )	10203.74 ( 7427.344,13977.73 )	0.329 ( 0.246,0.439 )
1990	Iceland	10-14 years	5530.419 ( 1867.995,16574.386 )	0.07 ( 0.045,0.104 )	6.768 ( 5.218,8.722 )	0 ( 0,0 )	576.118 ( 236.04,1461.267 )	0.007 ( 0.006,0.009 )
1990	Iceland	15-19 years	4425.636 ( 2514.414,7198.852 )	12.924 ( 8.073,19.082 )	1.154 ( 0.889,1.463 )	0.003 ( 0.003,0.004 )	127.595 ( 78.128,212.373 )	0.373 ( 0.251,0.563 )
1990	Iceland	20-24 years	4484.83 ( 2485.836,7453.015 )	51.266 ( 30.796,77.973 )	0.88 ( 0.702,1.085 )	0.01 ( 0.008,0.012 )	106.697 ( 65.766,179.434 )	1.22 ( 0.815,1.877 )
1990	Iceland	25-29 years	4641.256 ( 2860.407,7118.217 )	71.246 ( 45.933,104.592 )	1.208 ( 0.942,1.528 )	0.019 ( 0.015,0.023 )	124.409 ( 85.286,183.357 )	1.91 ( 1.37,2.694 )
1990	Iceland	30-34 years	4851.142 ( 2888.718,7655.536 )	53.614 ( 34.172,79.03 )	1.705 ( 1.314,2.199 )	0.019 ( 0.015,0.024 )	148.162 ( 99.643,219.391 )	1.637 ( 1.179,2.265 )
1990	Iceland	35-39 years	5723.054 ( 3323.485,9619.189 )	26.362 ( 16.77,40.441 )	2.603 ( 1.966,3.374 )	0.012 ( 0.009,0.015 )	195.925 ( 129.07,300.286 )	0.903 ( 0.651,1.262 )
1990	Iceland	40-44 years	8874.461 ( 5061.48,15852.341 )	6.343 ( 4.136,9.821 )	5.762 ( 4.323,7.414 )	0.004 ( 0.003,0.005 )	355.605 ( 222.852,545.697 )	0.254 ( 0.182,0.338 )
1990	Iceland	45-49 years	20498.003 ( 13098.77,32975.067 )	0.313 ( 0.248,0.399 )	66.26 ( 46.5,89.813 )	0.001 ( 0.001,0.001 )	3029.64 ( 1782.41,5042.21 )	0.046 ( 0.034,0.061 )
1990	Iceland	50-54 years	55475.336 ( 45228.589,68633.904 )	0.065 ( 0.054,0.078 )	109.744 ( 78.425,148.896 )	0 ( 0,0 )	4500.307 ( 3212.135,6169.449 )	0.005 ( 0.004,0.007 )
1990	India	10-14 years	941.699 ( 348.118,2614.811 )	546.94 ( 391.369,741.05 )	45.547 ( 28.253,72.298 )	26.42 ( 16.434,41.801 )	3539.237 ( 1137.723,11463.11 )	2055.594 ( 1279.077,3248.701 )
1990	India	15-19 years	14283.753 ( 8679.587,22480.678 )	369762.839 ( 254561.833,511944.363 )	56.105 ( 42.193,73.509 )	1452.026 ( 1092.165,1889.499 )	4191.406 ( 2815.406,6123.778 )	108502.718 ( 82572.454,139454.582 )
1990	India	20-24 years	10341.607 ( 6924.289,15367.584 )	950824 ( 671989.84,1326636.097 )	33.85 ( 25.16,43.918 )	3111.717 ( 2258.125,4019.629 )	2376.207 ( 1652.191,3247.431 )	218472.32 ( 160342.229,280340.735 )
1990	India	25-29 years	12222.211 ( 8472.451,17414.363 )	787721.416 ( 575098.154,1065565.81 )	46.154 ( 34.578,59.221 )	2973.502 ( 2209.564,3823.324 )	2998.644 ( 2139.386,4046.222 )	193262.599 ( 145218.538,247583.889 )
1990	India	30-34 years	15092.325 ( 9999.811,22747.641 )	469208.392 ( 339022.995,646887.446 )	59.82 ( 44.367,76.049 )	1859.013 ( 1379.592,2371.535 )	3591.218 ( 2502.109,4975.676 )	111648.105 ( 84828.848,141496.081 )
1990	India	35-39 years	20568.851 ( 12712.02,32276.669 )	281422.08 ( 196497.02,390005.256 )	82.129 ( 63.435,105.789 )	1123.765 ( 850.701,1427.811 )	4526.639 ( 3102.645,6509.567 )	61933.27 ( 47959.369,78656.36 )
1990	India	40-44 years	24652.111 ( 14158.806,41595.101 )	118090.387 ( 80723.056,163730.654 )	122.04 ( 91.338,158.336 )	584.403 ( 438.956,755.314 )	6070.353 ( 3857.538,9467.782 )	29078.658 ( 21992.835,37267.999 )
1990	India	45-49 years	24385.131 ( 13113.551,43672.289 )	40172.883 ( 27492.504,54405.442 )	129.286 ( 96.177,164.279 )	212.85 ( 155.906,267.184 )	5783.482 ( 3367.128,9561.984 )	9527.903 ( 7059.169,11911.993 )
1990	India	50-54 years	31816.234 ( 22560.812,42997.507 )	3984.883 ( 2898.768,5240.277 )	497.601 ( 318.531,750.526 )	62.297 ( 40.13,95.545 )	19293.733 ( 12272.086,30418.823 )	2416.48 ( 1576.802,3707.263 )
1990	Indonesia	10-14 years	11143.388 ( 3802.913,31606.301 )	528.526 ( 349.477,732.519 )	1443.633 ( 748.592,2434.145 )	68.436 ( 35.174,115.055 )	112022.127 ( 29745.645,385271.367 )	5313.163 ( 2733.54,8929.193 )
1990	Indonesia	15-19 years	10002.52 ( 5719.071,16752.856 )	67959.398 ( 42411.631,103428.35 )	76.977 ( 56.172,100.369 )	522.98 ( 387.848,675.861 )	5679.99 ( 3918.051,8064.076 )	38591.144 ( 29055.582,49785.784 )
1990	Indonesia	20-24 years	9007.429 ( 5243.479,14902.298 )	129222.657 ( 79730.305,200077.414 )	77.636 ( 56.309,101.416 )	1113.7 ( 809.606,1434.074 )	5342.013 ( 3656.892,7327.754 )	76637.745 ( 55605.274,98382.013 )
1990	Indonesia	25-29 years	10320.185 ( 6628.56,15578.429 )	128130.293 ( 86420.551,183549.562 )	101.314 ( 73.517,134.654 )	1257.352 ( 900.905,1681.959 )	6462.706 ( 4429.85,9071.532 )	80237.753 ( 57754.644,106883.41 )
1990	Indonesia	30-34 years	14121.983 ( 8855.814,21744.724 )	110805.113 ( 73998.122,160221.947 )	104.349 ( 74.933,134.898 )	818.667 ( 580.833,1086.263 )	6179.696 ( 4150.506,8678.281 )	48487.662 ( 34681.134,63944.298 )
1990	Indonesia	35-39 years	18582.126 ( 11504.08,28217.164 )	68721.3 ( 45987.097,96138.321 )	133.586 ( 92.831,185.739 )	493.905 ( 349.449,686.079 )	7250.23 ( 4720.394,10809.473 )	26813.143 ( 18869.584,36828.81 )
1990	Indonesia	40-44 years	22575.246 ( 14240.362,33046.412 )	25427.14 ( 17939.746,33320.801 )	244.953 ( 170.536,337.88 )	275.749 ( 187.389,380.425 )	11953.722 ( 7328.23,18285.253 )	13463.816 ( 9231.969,18437.078 )
1990	Indonesia	45-49 years	24724.178 ( 15439.786,36353.098 )	6287.541 ( 4671.593,7737.099 )	714.418 ( 505.975,974.897 )	181.545 ( 128.544,244.528 )	30907.532 ( 18460.186,49730.513 )	7860.013 ( 5585.471,10584.239 )
1990	Indonesia	50-54 years	34344.751 ( 26451.673,41687.634 )	704.129 ( 556.336,831.656 )	4423.274 ( 2164.062,7832.762 )	90.579 ( 44.357,161.389 )	169003.618 ( 80859.148,309210.624 )	3464.879 ( 1700.643,6168.657 )
1990	Iraq	10-14 years	8646.208 ( 2845.83,25353.911 )	100.042 ( 64.072,143.206 )	35.205 ( 16.321,65.788 )	0.407 ( 0.194,0.771 )	2819.251 ( 697.413,10796.938 )	32.62 ( 15.702,60.984 )
1990	Iraq	15-19 years	12279.359 ( 6849.662,20666.706 )	11017.98 ( 6821.969,16470.583 )	6.329 ( 3.419,10.748 )	5.678 ( 3.049,9.502 )	591.881 ( 328.033,1068.107 )	531.081 ( 326.707,851.241 )
1990	Iraq	20-24 years	6636.407 ( 3909.32,11191.994 )	14338.306 ( 8887.021,22789.507 )	4.905 ( 2.661,8.172 )	10.602 ( 5.776,17.46 )	404.122 ( 225.539,677.005 )	873.127 ( 512.717,1378.54 )
1990	Iraq	25-29 years	7034.011 ( 4424.346,11035.768 )	13821.867 ( 8931.295,21040.112 )	7.609 ( 4.095,12.225 )	14.957 ( 8.387,23.849 )	554.784 ( 330.859,870.418 )	1090.153 ( 667.896,1659.484 )
1990	Iraq	30-34 years	11031.646 ( 6739.769,17464.99 )	14532.255 ( 9255.066,21903.967 )	10.915 ( 6.066,17.737 )	14.366 ( 8.068,22.916 )	751.606 ( 442.717,1188.325 )	990.109 ( 607.94,1490.355 )
1990	Iraq	35-39 years	14792.841 ( 8940.142,23652.067 )	11869.529 ( 7607.728,17688.366 )	16.175 ( 9.371,26.227 )	12.98 ( 7.526,20.988 )	1016.375 ( 606.587,1666.676 )	815.522 ( 516.183,1246.435 )
1990	Iraq	40-44 years	18750.85 ( 11004.591,29275.397 )	5467.274 ( 3517.501,7631.236 )	25.647 ( 13.965,43.029 )	7.473 ( 4.047,12.404 )	1426.29 ( 775.049,2515.707 )	415.87 ( 247.736,655.771 )
1990	Iraq	45-49 years	22885.397 ( 13081.038,35937.454 )	1393.962 ( 980.452,1750.362 )	49.623 ( 20.901,96.158 )	3.018 ( 1.319,5.764 )	2370.407 ( 914.211,5393.071 )	144.383 ( 68.522,262.674 )
1990	Iraq	50-54 years	26710.676 ( 18668.022,36276.535 )	123.844 ( 88.793,163.667 )	80.527 ( 38.98,150.863 )	0.373 ( 0.179,0.686 )	3348.339 ( 1624.996,6175.342 )	15.525 ( 7.729,27.861 )
1990	Ireland	10-14 years	6818.754 ( 2417.354,19117.76 )	0.69 ( 0.464,0.957 )	7.63 ( 5.762,9.782 )	0.001 ( 0.001,0.001 )	650.516 ( 265.788,1664.165 )	0.066 ( 0.051,0.083 )
1990	Ireland	15-19 years	3576.248 ( 2150.276,5690.602 )	101.583 ( 64.994,152.415 )	1.452 ( 1.091,1.881 )	0.041 ( 0.031,0.054 )	138.941 ( 86.672,216.655 )	3.947 ( 2.62,5.803 )
1990	Ireland	20-24 years	3574.089 ( 2116.801,5872.368 )	302.782 ( 189.006,470.968 )	1.303 ( 0.93,1.797 )	0.11 ( 0.08,0.152 )	124.738 ( 80.833,184.551 )	10.567 ( 7.218,14.801 )
1990	Ireland	25-29 years	3699.347 ( 2310.154,5727.179 )	648.105 ( 418.757,970.237 )	1.247 ( 0.869,1.676 )	0.218 ( 0.152,0.294 )	116.605 ( 78.835,171.431 )	20.429 ( 14.29,29.042 )
1990	Ireland	30-34 years	3841.441 ( 2376.296,5994.751 )	606.21 ( 390.266,905.898 )	1.209 ( 0.846,1.619 )	0.191 ( 0.134,0.257 )	109.008 ( 69.777,160.019 )	17.202 ( 11.46,24.181 )
1990	Ireland	35-39 years	4558.981 ( 2712.618,7436.094 )	343.758 ( 217.401,527.85 )	1.713 ( 1.248,2.281 )	0.129 ( 0.095,0.172 )	136.45 ( 85.746,211.654 )	10.289 ( 6.872,15.024 )
1990	Ireland	40-44 years	6887.107 ( 4204.708,11255.351 )	118.758 ( 77.353,181.842 )	2.171 ( 1.616,2.842 )	0.037 ( 0.028,0.048 )	163.954 ( 98.933,267.774 )	2.827 ( 1.82,4.326 )
1990	Ireland	45-49 years	11528.101 ( 7468.3,17715.787 )	10.37 ( 7.625,14.111 )	14.851 ( 10.742,19.745 )	0.013 ( 0.01,0.018 )	738.372 ( 494.086,1077.293 )	0.664 ( 0.504,0.858 )
1990	Ireland	50-54 years	27828.655 ( 21296.882,36859.391 )	2.018 ( 1.584,2.601 )	33.482 ( 23.828,44.541 )	0.002 ( 0.002,0.003 )	1381.998 ( 983.736,1854.899 )	0.1 ( 0.073,0.131 )
1990	Israel	10-14 years	17024.68 ( 7329.026,41525.695 )	1.432 ( 1.172,1.728 )	10.695 ( 7.737,14.311 )	0.001 ( 0.001,0.001 )	997.907 ( 388.478,2562.116 )	0.084 ( 0.062,0.107 )
1990	Israel	15-19 years	5480.084 ( 4255.728,7026.761 )	236.722 ( 195.596,284.218 )	0.976 ( 0.715,1.313 )	0.042 ( 0.031,0.057 )	127.676 ( 71.935,211.665 )	5.515 ( 3.306,8.561 )
1990	Israel	20-24 years	5159.651 ( 4103.676,6477.14 )	1333.643 ( 1112.218,1591.455 )	0.778 ( 0.589,1.007 )	0.201 ( 0.152,0.256 )	109.419 ( 71.389,161.944 )	28.282 ( 19.349,39.79 )
1990	Israel	25-29 years	5586.749 ( 4476.187,6789.19 )	1871.396 ( 1548.12,2200.488 )	0.922 ( 0.699,1.189 )	0.309 ( 0.235,0.398 )	118.58 ( 82.339,173.486 )	39.721 ( 28.477,56.23 )
1990	Israel	30-34 years	6253.088 ( 5017.285,7691.355 )	1532.664 ( 1276.525,1812.362 )	1.086 ( 0.84,1.404 )	0.266 ( 0.205,0.345 )	130.074 ( 90.731,188.337 )	31.882 ( 23.084,44.379 )
1990	Israel	35-39 years	7240.945 ( 5706.412,8970.083 )	905.602 ( 753.497,1064.46 )	1.308 ( 0.993,1.709 )	0.164 ( 0.124,0.214 )	146.488 ( 90.399,225.308 )	18.321 ( 11.937,26.737 )
1990	Israel	40-44 years	8980.929 ( 7018.093,11252.241 )	226.929 ( 191.763,264.231 )	2.507 ( 1.863,3.344 )	0.063 ( 0.047,0.085 )	204.617 ( 122.981,333.264 )	5.17 ( 3.36,7.826 )
1990	Israel	45-49 years	12870.404 ( 10100.201,16568.079 )	17.567 ( 15.316,20.176 )	5.84 ( 4.175,7.876 )	0.008 ( 0.006,0.011 )	375.344 ( 248.728,542.421 )	0.512 ( 0.377,0.661 )
1990	Israel	50-54 years	24365.184 ( 20812.236,28653.729 )	2.944 ( 2.58,3.369 )	13.988 ( 10.023,19.402 )	0.002 ( 0.001,0.002 )	692.782 ( 513.918,933.206 )	0.084 ( 0.064,0.11 )
1990	Italy	10-14 years	12462.484 ( 4573.928,35675.384 )	8.112 ( 5.592,11.29 )	9.69 ( 8.198,11.539 )	0.006 ( 0.005,0.007 )	863.77 ( 389.073,2102.128 )	0.562 ( 0.476,0.665 )
1990	Italy	15-19 years	7516.501 ( 4536.758,11886.863 )	1358.525 ( 869.433,2033.382 )	1.937 ( 1.599,2.358 )	0.35 ( 0.291,0.431 )	216.045 ( 151.085,311.303 )	39.048 ( 28.954,53.252 )
1990	Italy	20-24 years	7297.233 ( 4243.407,11703.114 )	8758.429 ( 5348.968,13408.094 )	1.564 ( 1.295,1.897 )	1.877 ( 1.546,2.291 )	183.106 ( 129.763,279.808 )	219.771 ( 163.571,320.573 )
1990	Italy	25-29 years	7623.423 ( 4853.109,11494.337 )	16341.238 ( 10701.437,24004.084 )	1.476 ( 1.219,1.783 )	3.163 ( 2.634,3.821 )	174.319 ( 125.121,256.619 )	373.663 ( 275.899,535.909 )
1990	Italy	30-34 years	8074.352 ( 5127.619,12359.38 )	11797.587 ( 7777.886,17402.691 )	1.665 ( 1.379,1.997 )	2.432 ( 2.015,2.906 )	181.963 ( 125.684,266.005 )	265.869 ( 190.645,374.55 )
1990	Italy	35-39 years	9756.298 ( 5856.768,15303.79 )	5386.439 ( 3416.684,8001.181 )	2.791 ( 2.356,3.381 )	1.541 ( 1.301,1.862 )	249.483 ( 176.339,367.162 )	137.739 ( 102.871,191.961 )
1990	Italy	40-44 years	13909.448 ( 8662.952,21799.251 )	1469.669 ( 975.39,2152.08 )	6.726 ( 5.646,8.099 )	0.711 ( 0.596,0.852 )	457.171 ( 342.118,620.397 )	48.305 ( 38.52,61.247 )
1990	Italy	45-49 years	22548.966 ( 14645.812,34431.227 )	99.674 ( 75.71,130.031 )	38.708 ( 32.535,45.786 )	0.171 ( 0.144,0.204 )	1862.046 ( 1349.002,2551.952 )	8.231 ( 6.974,9.638 )
1990	Italy	50-54 years	47940.314 ( 39519.268,59161.55 )	20.661 ( 17.472,24.81 )	169.516 ( 142.7,200.236 )	0.073 ( 0.061,0.086 )	6756.302 ( 5568.646,8155.899 )	2.912 ( 2.462,3.42 )
1990	Jamaica	10-14 years	27129.633 ( 9414.057,76449.34 )	63.685 ( 43.049,87.45 )	45.699 ( 33.941,58.827 )	0.107 ( 0.079,0.139 )	3791.499 ( 1478.543,10008.294 )	8.9 ( 6.761,11.448 )
1990	Jamaica	15-19 years	11399.683 ( 6790.519,18467.598 )	1447.423 ( 924.638,2184.375 )	11.49 ( 8.419,15.052 )	1.459 ( 1.083,1.906 )	942.301 ( 652.797,1322.874 )	119.644 ( 88.889,156.471 )
1990	Jamaica	20-24 years	9217.446 ( 5295.325,15607.234 )	1676.57 ( 1041.782,2619.729 )	7.75 ( 5.494,10.32 )	1.409 ( 1.008,1.879 )	617.065 ( 410.34,890.206 )	112.239 ( 80.729,149.424 )
1990	Jamaica	25-29 years	9578.811 ( 6137.174,14450.373 )	1299.523 ( 875.71,1862.803 )	10.481 ( 7.646,13.918 )	1.421 ( 1.04,1.871 )	754.962 ( 530.734,1027.637 )	102.423 ( 75.73,132.473 )
1990	Jamaica	30-34 years	11900.289 ( 7237.906,19181.472 )	947.278 ( 623.279,1408.819 )	18.327 ( 13.635,24.169 )	1.459 ( 1.065,1.911 )	1180.093 ( 814.742,1643.561 )	93.937 ( 70.16,120.714 )
1990	Jamaica	35-39 years	16153.232 ( 9686.014,25056.39 )	575.586 ( 375.954,825.047 )	26.793 ( 19.678,36.787 )	0.955 ( 0.697,1.294 )	1578.41 ( 1073.108,2294.89 )	56.243 ( 41.652,75.565 )
1990	Jamaica	40-44 years	19955.896 ( 12298.243,29748.37 )	177.938 ( 122.14,235.961 )	34.557 ( 24.522,46.65 )	0.308 ( 0.22,0.414 )	1840.354 ( 1214.679,2739.294 )	16.41 ( 12.064,21.728 )
1990	Jamaica	45-49 years	21944.735 ( 13941.888,33326.184 )	19.538 ( 14.545,25.124 )	89.067 ( 63.044,124.459 )	0.079 ( 0.057,0.11 )	4014.451 ( 2495.96,6526.156 )	3.574 ( 2.604,4.92 )
1990	Jamaica	50-54 years	33620.44 ( 26115.063,44101.768 )	2.436 ( 1.941,3.109 )	245.443 ( 183.409,319.94 )	0.018 ( 0.013,0.023 )	9534.054 ( 6830.821,12766.398 )	0.691 ( 0.508,0.9 )
1990	Japan	10-14 years	37939.579 ( 15749.226,95070.606 )	18.142 ( 14.205,22.301 )	10.377 ( 7.37,14.302 )	0.005 ( 0.003,0.007 )	1058.818 ( 414.231,2822.602 )	0.506 ( 0.374,0.662 )
1990	Japan	15-19 years	16902.455 ( 9524.82,30858.181 )	3078.74 ( 2204.745,4341.389 )	1.73 ( 1.208,2.337 )	0.315 ( 0.219,0.423 )	271.098 ( 139.999,534.252 )	49.38 ( 32.406,75.163 )
1990	Japan	20-24 years	14095.277 ( 8334.023,22707.79 )	27208.704 ( 17882.297,39672.719 )	0.975 ( 0.696,1.307 )	1.882 ( 1.304,2.502 )	198.259 ( 108.789,368.272 )	382.707 ( 233.428,643.406 )
1990	Japan	25-29 years	11987.248 ( 7735.182,18139.648 )	65592.128 ( 44849.173,92949.871 )	1.068 ( 0.787,1.428 )	5.845 ( 4.3,7.799 )	180.655 ( 108.961,313.741 )	988.512 ( 631.762,1607.651 )
1990	Japan	30-34 years	13387.397 ( 8670.587,20253.656 )	47941.869 ( 32973.556,67917.5 )	1.328 ( 0.989,1.763 )	4.756 ( 3.533,6.364 )	200.103 ( 118.9,336.822 )	716.593 ( 452.166,1129.48 )
1990	Japan	35-39 years	19794.575 ( 12973.482,29009.967 )	18677.734 ( 13345.745,24971.931 )	3.838 ( 2.794,5.162 )	3.621 ( 2.668,4.803 )	381.48 ( 247.791,595.199 )	359.957 ( 254.901,512.35 )
1990	Japan	40-44 years	28794.882 ( 21839.749,36428.903 )	3555.189 ( 2828.263,4255.04 )	19.453 ( 13.906,26.064 )	2.402 ( 1.719,3.176 )	1154.937 ( 812.048,1544.418 )	142.595 ( 105.161,180.394 )
1990	Japan	45-49 years	56761.425 ( 37965.211,87014.472 )	141.047 ( 118.617,172.677 )	129.083 ( 90.193,179.246 )	0.321 ( 0.225,0.454 )	5896.309 ( 3393.513,10325.571 )	14.652 ( 10.603,20.491 )
1990	Japan	50-54 years	125587.864 ( 97808.124,162372.181 )	25.975 ( 20.753,32.679 )	105.4 ( 80.038,137.808 )	0.022 ( 0.017,0.028 )	4646.803 ( 3604.412,6092.082 )	0.961 ( 0.765,1.226 )
1990	Jordan	10-14 years	16751.831 ( 5865.291,48419.108 )	4.838 ( 3.268,6.838 )	251.015 ( 114.038,455.939 )	0.072 ( 0.034,0.131 )	19574.133 ( 4773.195,72388.611 )	5.653 ( 2.659,10.223 )
1990	Jordan	15-19 years	3839.488 ( 2172.238,6170.529 )	433.472 ( 267.947,628.518 )	18.914 ( 10.541,30.182 )	2.137 ( 1.19,3.442 )	1411.398 ( 731.676,2488.293 )	159.344 ( 90.253,253.452 )
1990	Jordan	20-24 years	2544.137 ( 1368.396,4330.43 )	1001.849 ( 572.195,1601.229 )	13.81 ( 8.378,21.119 )	5.438 ( 3.298,8.195 )	960.478 ( 557.308,1522.61 )	378.224 ( 233.039,563.004 )
1990	Jordan	25-29 years	2701.767 ( 1691.189,4223.465 )	1053.365 ( 679.001,1597.634 )	23.407 ( 15.251,32.491 )	9.129 ( 5.962,12.57 )	1498.498 ( 952.815,2117.607 )	584.234 ( 382.549,801.039 )
1990	Jordan	30-34 years	3961.126 ( 2452.118,6196.867 )	934.452 ( 602.422,1399.047 )	29.916 ( 19.93,42.816 )	7.055 ( 4.595,9.937 )	1769.246 ( 1116.118,2596.493 )	417.375 ( 274.201,586.202 )
1990	Jordan	35-39 years	5324.155 ( 3247.065,8518.331 )	732.481 ( 466.71,1117.69 )	52.015 ( 33.627,73.109 )	7.155 ( 4.622,10.068 )	2799.002 ( 1736.801,4122.797 )	385.078 ( 249.635,540.952 )
1990	Jordan	40-44 years	7460.267 ( 4237.071,12649.146 )	390.204 ( 243,599.355 )	103.895 ( 62.189,152.352 )	5.434 ( 3.269,7.887 )	5046.976 ( 2773.841,8058.129 )	263.978 ( 159.083,381.819 )
1990	Jordan	45-49 years	9990.362 ( 5709.692,17480.243 )	98.307 ( 64.905,145.447 )	120.727 ( 55.381,223.738 )	1.187 ( 0.548,2.183 )	5272.566 ( 2122.779,11349.685 )	51.883 ( 24.131,94.436 )
1990	Jordan	50-54 years	11894.252 ( 8541.962,17191.084 )	9.931 ( 7.316,13.967 )	171.596 ( 81.602,308.102 )	0.143 ( 0.068,0.255 )	6663.852 ( 3145.545,12112.874 )	5.564 ( 2.694,9.841 )
1990	Kazakhstan	10-14 years	11632.229 ( 4083.399,33321.148 )	5.778 ( 3.922,8.065 )	3.72 ( 2.587,5.198 )	0.002 ( 0.001,0.003 )	399.451 ( 146.71,1117.703 )	0.198 ( 0.141,0.271 )
1990	Kazakhstan	15-19 years	4373.564 ( 2461.383,7048.212 )	1870.936 ( 1116.587,2835.327 )	6.487 ( 4.446,9.317 )	2.775 ( 1.913,3.999 )	514.547 ( 333.9,775.401 )	220.114 ( 151.471,311.925 )
1990	Kazakhstan	20-24 years	3304.842 ( 1907.513,5367.667 )	4558.547 ( 2737.345,7106.086 )	6.066 ( 4.24,8.163 )	8.367 ( 5.923,11.164 )	442.917 ( 305.922,609.913 )	610.939 ( 439.009,807.445 )
1990	Kazakhstan	25-29 years	4491.897 ( 2736.87,7373.605 )	4911.823 ( 3209.332,7496.892 )	10.586 ( 7.619,14.862 )	11.575 ( 8.294,16.308 )	710.515 ( 483.654,1058.678 )	776.937 ( 567.146,1076.379 )
1990	Kazakhstan	30-34 years	9109.951 ( 5283.546,15200.205 )	5234.115 ( 3213.599,8240.202 )	18.114 ( 12.565,24.84 )	10.409 ( 7.332,14.284 )	1148.86 ( 762.152,1645.169 )	660.077 ( 463.562,891.864 )
1990	Kazakhstan	35-39 years	16830.065 ( 9968.679,26354.925 )	3787.399 ( 2450.987,5425.863 )	26.956 ( 18.532,37.485 )	6.067 ( 4.149,8.474 )	1606.018 ( 1044.457,2392.184 )	361.415 ( 256.799,492.495 )
1990	Kazakhstan	40-44 years	25558.186 ( 15984.608,36789.912 )	1039.94 ( 724.075,1335.455 )	70.083 ( 48.848,95.104 )	2.851 ( 1.977,3.804 )	3652.355 ( 2327.89,5376.808 )	148.611 ( 105.449,195.175 )
1990	Kazakhstan	45-49 years	27756.929 ( 18886.24,37563.428 )	78.87 ( 60.142,93.234 )	142.12 ( 103.892,189.983 )	0.404 ( 0.294,0.538 )	6334.585 ( 4191.063,9550.677 )	17.999 ( 13.346,23.705 )
1990	Kazakhstan	50-54 years	38447.793 ( 29324.881,46474.178 )	14.427 ( 11.289,16.97 )	239.761 ( 162.117,341.359 )	0.09 ( 0.061,0.127 )	9534.6 ( 6455.198,13708.733 )	3.578 ( 2.485,5.006 )
1990	Kenya	10-14 years	14173.15 ( 4956.731,39667.999 )	773.557 ( 529.167,1048.12 )	73.667 ( 34.4,136.726 )	4.012 ( 1.91,7.309 )	5830.976 ( 1431.867,21776.958 )	318.249 ( 152.862,575.397 )
1990	Kenya	15-19 years	17256.211 ( 10931.153,26389.263 )	29970.099 ( 20286.527,42873.833 )	33.275 ( 21.101,48.317 )	57.721 ( 37.401,81.899 )	2574.204 ( 1600.327,3866.968 )	4470.804 ( 2969.96,6282.545 )
1990	Kenya	20-24 years	20988.727 ( 13256.51,29577.784 )	63318.861 ( 41814.779,84853.994 )	30.354 ( 19.713,43.509 )	91.439 ( 60.358,128.129 )	2263.439 ( 1479.247,3217.149 )	6828.35 ( 4665.963,9229.492 )
1990	Kenya	25-29 years	24184.772 ( 17493.786,30898.308 )	58332.987 ( 43814.294,71719.891 )	43.967 ( 28.509,63.455 )	105.959 ( 69.379,148.699 )	3006.911 ( 1928.156,4294.34 )	7252.585 ( 4829.19,9967.846 )
1990	Kenya	30-34 years	25323.134 ( 18440.122,32434.262 )	38048.34 ( 29085.084,46297.572 )	53.071 ( 35.321,76.26 )	79.747 ( 53.172,113.307 )	3326.834 ( 2136.56,4825.754 )	4998.611 ( 3369.936,6888.416 )
1990	Kenya	35-39 years	25458.236 ( 18640.541,33190.302 )	20914.28 ( 16311.79,25209.881 )	75.354 ( 48.853,104.851 )	61.932 ( 40.118,85.261 )	4231.2 ( 2624.198,6229.521 )	3475.987 ( 2296.359,4731.668 )
1990	Kenya	40-44 years	25860.897 ( 17832.203,34615.209 )	7645.457 ( 5798.98,9180.104 )	150.596 ( 96.527,218.879 )	44.524 ( 29.376,64.171 )	7443.626 ( 4490.401,11852.321 )	2200.617 ( 1460.265,3143.287 )
1990	Kenya	45-49 years	28678.855 ( 19433.671,39661.96 )	2172.151 ( 1688.634,2568.684 )	487.779 ( 286.194,776.673 )	36.892 ( 21.894,58.167 )	21187.904 ( 11011.513,38982.525 )	1604.783 ( 956.814,2524.681 )
1990	Kenya	50-54 years	38460.395 ( 31118.005,45786.279 )	215.355 ( 178.749,249.471 )	913.251 ( 437.863,1588.6 )	5.101 ( 2.569,8.687 )	35093.293 ( 17316.061,61373.553 )	196.501 ( 99.468,334.4 )
1990	Kiribati	10-14 years	17815.801 ( 6039.888,53227.001 )	0.343 ( 0.225,0.5 )	64.302 ( 29.52,121.227 )	0.001 ( 0.001,0.002 )	5156.692 ( 1287.842,19442.417 )	0.099 ( 0.048,0.183 )
1990	Kiribati	15-19 years	6602.999 ( 3695.914,11327.787 )	13.36 ( 8.453,20.274 )	15.037 ( 8.57,24.793 )	0.03 ( 0.017,0.051 )	1154.969 ( 603.655,2128.479 )	2.337 ( 1.381,3.809 )
1990	Kiribati	20-24 years	6847.207 ( 3763.372,11681.679 )	57.398 ( 34.269,89.524 )	10.648 ( 6.076,16.854 )	0.089 ( 0.051,0.143 )	790.075 ( 438.068,1335.315 )	6.623 ( 3.989,10.233 )
1990	Kiribati	25-29 years	7548.928 ( 4662.376,11923.713 )	58.941 ( 38.53,87.334 )	19.966 ( 11.715,31.258 )	0.156 ( 0.092,0.239 )	1330.855 ( 771.894,2138.439 )	10.391 ( 6.379,15.663 )
1990	Kiribati	30-34 years	9991.828 ( 5983.251,16534.264 )	50.376 ( 32.985,75.324 )	22.003 ( 13.179,34.676 )	0.111 ( 0.066,0.18 )	1377.423 ( 785.419,2376.338 )	6.945 ( 4.33,10.826 )
1990	Kiribati	35-39 years	12950.889 ( 7718.987,21416.136 )	39.389 ( 26.308,58.029 )	27.712 ( 16.1,44.066 )	0.084 ( 0.05,0.133 )	1593.916 ( 879.689,2729.869 )	4.848 ( 2.998,7.397 )
1990	Kiribati	40-44 years	16676.925 ( 9339.744,28983.858 )	14.381 ( 9.504,20.942 )	40.601 ( 21.311,66.355 )	0.035 ( 0.019,0.059 )	2101.904 ( 1017.539,4124.016 )	1.813 ( 1.035,2.98 )
1990	Kiribati	45-49 years	21115.171 ( 11349.428,36591.028 )	3.078 ( 2.128,4.15 )	59.744 ( 28.542,111.599 )	0.009 ( 0.004,0.016 )	2757.51 ( 1086.283,6421.124 )	0.402 ( 0.204,0.728 )
1990	Kiribati	50-54 years	30992.451 ( 22934.582,40861.076 )	0.344 ( 0.261,0.442 )	311.078 ( 156.124,545.997 )	0.003 ( 0.002,0.006 )	12140.084 ( 6073.953,21917.199 )	0.135 ( 0.069,0.237 )
1990	Kuwait	10-14 years	61415.322 ( 20115.699,181654.34 )	2.473 ( 1.542,3.61 )	8.272 ( 5.388,12.067 )	0 ( 0,0 )	1339 ( 466.354,3902.706 )	0.054 ( 0.036,0.078 )
1990	Kuwait	15-19 years	13326.912 ( 7201.376,22462.536 )	186.179 ( 110.913,283.53 )	1.685 ( 1.178,2.316 )	0.024 ( 0.017,0.032 )	276.132 ( 144.785,504.613 )	3.858 ( 2.23,6.369 )
1990	Kuwait	20-24 years	8696.088 ( 4407.966,16492.534 )	815.574 ( 459.493,1361.727 )	0.731 ( 0.533,0.969 )	0.069 ( 0.05,0.091 )	148.935 ( 79.274,299.218 )	13.968 ( 8.264,24.705 )
1990	Kuwait	25-29 years	9148.529 ( 5166.823,15399.836 )	950.99 ( 585.774,1462.362 )	1.202 ( 0.903,1.592 )	0.125 ( 0.094,0.167 )	179.235 ( 107.606,306.728 )	18.631 ( 12.2,29.127 )
1990	Kuwait	30-34 years	13688.228 ( 7853.268,22451.657 )	1021.542 ( 641.639,1515.293 )	1.425 ( 1.059,1.904 )	0.106 ( 0.078,0.144 )	236.27 ( 131.97,420.874 )	17.633 ( 10.782,28.405 )
1990	Kuwait	35-39 years	17166.576 ( 9901.873,28346.622 )	767.661 ( 491.836,1135.394 )	2.177 ( 1.602,2.932 )	0.097 ( 0.071,0.132 )	307.063 ( 172.233,565.754 )	13.731 ( 8.555,22.661 )
1990	Kuwait	40-44 years	22087.71 ( 13189.386,32600.869 )	242.81 ( 164.216,315.036 )	4.483 ( 3.242,6.127 )	0.049 ( 0.035,0.067 )	454.916 ( 264.465,752.869 )	5.001 ( 3.293,7.275 )
1990	Kuwait	45-49 years	25350.71 ( 16549.84,35236.761 )	44.694 ( 33.284,53.731 )	8.938 ( 6.33,12.7 )	0.016 ( 0.011,0.022 )	655.015 ( 369.381,1100.246 )	1.155 ( 0.743,1.678 )
1990	Kuwait	50-54 years	30603.453 ( 22159.209,39780.018 )	3.325 ( 2.47,4.206 )	11.501 ( 8.385,15.937 )	0.001 ( 0.001,0.002 )	763.532 ( 548.116,1043.884 )	0.083 ( 0.061,0.11 )
1990	Kyrgyzstan	10-14 years	15895.377 ( 5785.925,43098.264 )	0.861 ( 0.607,1.139 )	246.492 ( 187.109,319.666 )	0.013 ( 0.01,0.017 )	19221.593 ( 7592.804,50679.115 )	1.042 ( 0.796,1.339 )
1990	Kyrgyzstan	15-19 years	2642.59 ( 1582.405,4195.217 )	351.985 ( 229.215,510.472 )	20.68 ( 16.077,25.816 )	2.754 ( 2.136,3.443 )	1522.854 ( 1095.676,2092.762 )	202.839 ( 158.711,254.646 )
1990	Kyrgyzstan	20-24 years	1869.361 ( 1130.715,3059.066 )	900.431 ( 565.453,1410.169 )	16.612 ( 12.884,20.653 )	8 ( 6.232,9.866 )	1139.603 ( 868.769,1468.465 )	548.923 ( 434.458,676.933 )
1990	Kyrgyzstan	25-29 years	2504.878 ( 1606.495,3793.171 )	983.36 ( 660.217,1424.28 )	21.772 ( 17.084,27.527 )	8.547 ( 6.73,10.7 )	1387.909 ( 1040.187,1803.106 )	544.862 ( 427.483,677.04 )
1990	Kyrgyzstan	30-34 years	4733.305 ( 2824.429,7748.296 )	1051.703 ( 662.463,1627.804 )	37.703 ( 28.688,47.066 )	8.379 ( 6.329,10.533 )	2230.558 ( 1628.418,2946.934 )	495.613 ( 381.942,619.108 )
1990	Kyrgyzstan	35-39 years	8877.302 ( 5177.687,14387.862 )	717.24 ( 450.373,1082.171 )	66.551 ( 50.218,85.534 )	5.376 ( 4.091,6.88 )	3609.673 ( 2575.822,4919.99 )	291.643 ( 224.054,370.053 )
1990	Kyrgyzstan	40-44 years	14323.685 ( 8161.073,23790.292 )	257.287 ( 161.907,383.757 )	129.383 ( 97.336,166.887 )	2.324 ( 1.758,2.975 )	6388.341 ( 4412.693,9005.913 )	114.75 ( 87.543,145.273 )
1990	Kyrgyzstan	45-49 years	18945.048 ( 11178.616,29408.913 )	36.454 ( 24.067,50.464 )	177.197 ( 132.83,228.418 )	0.341 ( 0.257,0.441 )	7718.447 ( 5303.814,11046.087 )	14.852 ( 11.419,18.954 )
1990	Kyrgyzstan	50-54 years	23727.542 ( 16961.352,33286.346 )	6.21 ( 4.554,8.477 )	467.674 ( 353.4,602.585 )	0.122 ( 0.092,0.157 )	18082.246 ( 13327.709,23821.096 )	4.732 ( 3.578,6.067 )
1990	Latvia	10-14 years	16251.236 ( 5396.597,45808.675 )	0.915 ( 0.586,1.263 )	10.894 ( 8.069,14.144 )	0.001 ( 0,0.001 )	1026.896 ( 407.335,2660.751 )	0.058 ( 0.044,0.073 )
1990	Latvia	15-19 years	12567.104 ( 6974.585,21508.544 )	557.441 ( 326.493,899.228 )	2.761 ( 2.023,3.666 )	0.122 ( 0.09,0.161 )	343.689 ( 218.576,536.441 )	15.245 ( 10.232,22.427 )
1990	Latvia	20-24 years	11780.532 ( 6328.736,19244.927 )	1654.652 ( 922.534,2602.629 )	1.711 ( 1.278,2.232 )	0.24 ( 0.179,0.311 )	252.383 ( 158.05,404.296 )	35.449 ( 23.039,54.676 )
1990	Latvia	25-29 years	11877.327 ( 7077.162,19331.303 )	1159.647 ( 722.05,1804.758 )	2.661 ( 1.976,3.491 )	0.26 ( 0.194,0.338 )	303.464 ( 200.766,457.317 )	29.629 ( 20.483,42.695 )
1990	Latvia	30-34 years	12589.728 ( 7543.964,20473.288 )	688.381 ( 433.423,1056.482 )	3.35 ( 2.498,4.504 )	0.183 ( 0.136,0.248 )	336 ( 215.717,498.275 )	18.372 ( 12.394,25.712 )
1990	Latvia	35-39 years	13817.097 ( 7848.642,22305.03 )	282.974 ( 172.262,425.207 )	5.632 ( 4.149,7.48 )	0.115 ( 0.085,0.154 )	451.564 ( 294.237,713.161 )	9.248 ( 6.458,13.595 )
1990	Latvia	40-44 years	16554.204 ( 9632.929,26344.771 )	71.627 ( 45.277,104.974 )	9.573 ( 7.115,12.626 )	0.041 ( 0.031,0.054 )	637.215 ( 384.014,991.691 )	2.757 ( 1.805,3.952 )
1990	Latvia	45-49 years	21786.979 ( 13129.317,33165.764 )	4.344 ( 3.032,5.727 )	27.487 ( 19.205,37.698 )	0.005 ( 0.004,0.008 )	1410.261 ( 886.336,2161.917 )	0.281 ( 0.205,0.373 )
1990	Latvia	50-54 years	31408.947 ( 22185.927,41145.905 )	0.625 ( 0.453,0.797 )	27.456 ( 19.474,37.066 )	0.001 ( 0,0.001 )	1340.315 ( 946.574,1810.843 )	0.027 ( 0.019,0.035 )
1990	Lebanon	10-14 years	11983.099 ( 3826.296,35883.911 )	10.358 ( 6.424,15.185 )	22.206 ( 10.105,42.436 )	0.019 ( 0.009,0.036 )	1853.379 ( 464.783,6775.199 )	1.602 ( 0.78,2.867 )
1990	Lebanon	15-19 years	10950.647 ( 5684.476,19193.77 )	1244.959 ( 738.371,1909.528 )	5.02 ( 2.627,8.718 )	0.571 ( 0.295,0.994 )	487.794 ( 248.022,882.578 )	55.456 ( 32.216,87.805 )
1990	Lebanon	20-24 years	6429.963 ( 3392.114,11335.369 )	1564.774 ( 916.409,2491.436 )	4.457 ( 2.448,7.432 )	1.086 ( 0.587,1.865 )	374.356 ( 191.381,646.506 )	91.102 ( 51.703,142.098 )
1990	Lebanon	25-29 years	6967.479 ( 4111.885,11415.529 )	1818.323 ( 1138.906,2783.552 )	5.833 ( 3.002,9.679 )	1.523 ( 0.792,2.515 )	443.364 ( 249.829,738.136 )	115.706 ( 69.197,179.986 )
1990	Lebanon	30-34 years	9241.21 ( 5448.479,15392.134 )	1312.11 ( 836.687,1990.743 )	8.261 ( 4.502,14.105 )	1.174 ( 0.675,2.009 )	579.893 ( 317.261,1011.005 )	82.336 ( 48.72,130.758 )
1990	Lebanon	35-39 years	10780.958 ( 6062.261,18750.557 )	947.482 ( 599.061,1451.511 )	11.667 ( 6.477,19.08 )	1.026 ( 0.553,1.672 )	733.408 ( 394.787,1314.478 )	64.455 ( 39.012,101.756 )
1990	Lebanon	40-44 years	15112.437 ( 8129.793,25271.958 )	357.054 ( 227.207,497.234 )	15.252 ( 7.683,26.669 )	0.361 ( 0.18,0.628 )	892.931 ( 433.967,1718.15 )	21.097 ( 12.128,33.805 )
1990	Lebanon	45-49 years	30453.507 ( 16283.699,51835.304 )	140.308 ( 97.949,181.011 )	12.159 ( 5.054,24.172 )	0.056 ( 0.023,0.112 )	852.941 ( 340.381,1974.393 )	3.93 ( 2.047,6.895 )
1990	Lebanon	50-54 years	35449.471 ( 25030.086,49299.53 )	13.984 ( 10.129,18.924 )	18.615 ( 8.695,34.164 )	0.007 ( 0.003,0.014 )	1084.352 ( 590.89,1803.521 )	0.428 ( 0.239,0.692 )
1990	Lesotho	10-14 years	46110.836 ( 15172.204,137881.569 )	59.575 ( 38.211,86.719 )	212.503 ( 96.064,398.822 )	0.275 ( 0.123,0.517 )	16949.833 ( 4013.016,64733.266 )	21.899 ( 10.107,40.713 )
1990	Lesotho	15-19 years	15278.872 ( 9312.084,24530.297 )	1288.282 ( 845.955,1910.771 )	32.412 ( 19.543,49.261 )	2.733 ( 1.649,4.327 )	2507.296 ( 1478.464,4215.568 )	211.41 ( 134.311,328.369 )
1990	Lesotho	20-24 years	18070.267 ( 10992.546,26742.137 )	2542.657 ( 1611.161,3607.867 )	23.912 ( 14.936,35.03 )	3.366 ( 2.154,4.983 )	1809.261 ( 1140.847,2734.964 )	254.58 ( 167.212,368.983 )
1990	Lesotho	25-29 years	21364.75 ( 14664.36,28807.582 )	2811.57 ( 1991.172,3666.86 )	26.342 ( 16.337,39.105 )	3.467 ( 2.173,5.145 )	1881.221 ( 1231.824,2789.479 )	247.566 ( 167.261,355.067 )
1990	Lesotho	30-34 years	22283.243 ( 15398.928,29852.602 )	1941.893 ( 1403.841,2483.266 )	28.869 ( 17.342,44.57 )	2.515 ( 1.515,3.899 )	1901.228 ( 1182.372,2938.699 )	165.684 ( 107.791,244.453 )
1990	Lesotho	35-39 years	22742.818 ( 15192.062,31158.055 )	1419.423 ( 1022.078,1794.011 )	37.17 ( 22.741,55.706 )	2.321 ( 1.417,3.5 )	2193.456 ( 1296.993,3546.103 )	136.898 ( 87.258,204.177 )
1990	Lesotho	40-44 years	23679.381 ( 15339.69,33262.623 )	652.388 ( 461.205,831.264 )	47.892 ( 25.709,78.737 )	1.32 ( 0.707,2.171 )	2518.724 ( 1338.434,4378.14 )	69.393 ( 40.242,109.414 )
1990	Lesotho	45-49 years	23832.525 ( 14455.526,36761.256 )	186.839 ( 135.314,234.017 )	97.197 ( 42.952,186.675 )	0.763 ( 0.335,1.441 )	4389.093 ( 1681.717,9955.565 )	34.409 ( 15.742,63.376 )
1990	Lesotho	50-54 years	32786.873 ( 25829.3,40532.31 )	20.876 ( 16.871,25.112 )	78.011 ( 36.771,153.943 )	0.05 ( 0.024,0.099 )	3196.416 ( 1587.811,6343.368 )	2.035 ( 1.037,3.93 )
1990	Liberia	10-14 years	12176.016 ( 4227.34,34474.812 )	32.47 ( 22.144,44.203 )	672.965 ( 316.914,1213.492 )	1.793 ( 0.87,3.24 )	52336.4 ( 12969.811,196503.758 )	139.566 ( 67.94,251.953 )
1990	Liberia	15-19 years	13272.891 ( 8569.11,20956.786 )	2820.843 ( 1895.04,4257.186 )	99.718 ( 64.171,143.151 )	21.198 ( 13.689,30.973 )	7358.999 ( 4589.783,11182.813 )	1563.983 ( 1015.021,2271.69 )
1990	Liberia	20-24 years	18455.839 ( 11901.012,26716.541 )	5696.948 ( 3798.028,7948.792 )	82.233 ( 52.505,121.001 )	25.383 ( 16.338,37.771 )	5743.926 ( 3603.459,8755.602 )	1773.035 ( 1149.99,2604.995 )
1990	Liberia	25-29 years	24536.917 ( 18252.914,31258.59 )	7268.188 ( 5548.041,9007.598 )	113.232 ( 72.681,159.72 )	33.542 ( 21.755,47.966 )	7356.98 ( 4714.783,10664.067 )	2179.243 ( 1433.076,3072.999 )
1990	Liberia	30-34 years	27222.066 ( 20652.927,33372.184 )	5375.591 ( 4227.589,6312.627 )	128.602 ( 85.812,177.901 )	25.4 ( 16.985,35.637 )	7705.895 ( 5047.846,11182.01 )	1521.697 ( 1033.278,2115.17 )
1990	Liberia	35-39 years	27302.578 ( 20476.059,33674.147 )	3593.502 ( 2840.764,4176.607 )	150.211 ( 104.603,212.565 )	19.769 ( 13.981,27.696 )	8193.466 ( 5525.528,12027.594 )	1078.405 ( 766.589,1491.784 )
1990	Liberia	40-44 years	27641.36 ( 20881.203,34146.862 )	1249.769 ( 1000.525,1444.087 )	241.059 ( 155.533,339.959 )	10.897 ( 7.125,15.543 )	11765.06 ( 7364.708,17852.692 )	531.942 ( 352.881,754.999 )
1990	Liberia	45-49 years	54971.197 ( 36524.665,75779.744 )	527.952 ( 417.253,601.411 )	517.208 ( 272.273,834.586 )	4.968 ( 2.597,7.993 )	22663.735 ( 10096.74,43783.757 )	217.666 ( 115.344,347.481 )
1990	Liberia	50-54 years	74116.159 ( 60361.691,88135.256 )	53.379 ( 44.598,61.767 )	610.052 ( 293.005,1095.952 )	0.439 ( 0.21,0.793 )	23788.033 ( 11191.045,43999.747 )	17.132 ( 8.268,30.836 )
1990	Libya	10-14 years	17807.751 ( 5823.803,51750.12 )	16.006 ( 10.018,22.898 )	63.503 ( 26.041,125.421 )	0.057 ( 0.024,0.113 )	5109.554 ( 1166.596,20063.075 )	4.593 ( 2.007,8.877 )
1990	Libya	15-19 years	20182.163 ( 10881.574,34284.873 )	1512.172 ( 921.724,2269.743 )	21.562 ( 11.906,36.202 )	1.617 ( 0.871,2.637 )	1789.558 ( 901.098,3165.914 )	134.085 ( 76.328,209.591 )
1990	Libya	20-24 years	6558.756 ( 3560.007,11334.706 )	2642.293 ( 1568.671,4167.09 )	5.592 ( 3.071,9.323 )	2.254 ( 1.223,3.725 )	453.147 ( 239.711,767.818 )	182.557 ( 105.626,282.281 )
1990	Libya	25-29 years	6563.709 ( 3976.735,10283.686 )	2609.442 ( 1641.756,3924.957 )	8.79 ( 4.774,13.983 )	3.499 ( 1.854,5.582 )	625.111 ( 351.854,993.538 )	248.517 ( 145.26,379.202 )
1990	Libya	30-34 years	9328.496 ( 5582.609,15142.554 )	2436.954 ( 1543.852,3717.569 )	15.233 ( 8.467,24.561 )	3.983 ( 2.208,6.393 )	984.977 ( 538.84,1612.574 )	257.313 ( 149.014,395.895 )
1990	Libya	35-39 years	13025.12 ( 7504.025,21796.96 )	1636.64 ( 1039.687,2464.512 )	30.899 ( 17.666,48.698 )	3.884 ( 2.27,6.02 )	1777.214 ( 1003.11,2954.419 )	223.311 ( 138.981,334.047 )
1990	Libya	40-44 years	18042.972 ( 10503.173,28041.867 )	953.325 ( 609.436,1329.476 )	51.396 ( 28.325,83.297 )	2.719 ( 1.519,4.392 )	2655.366 ( 1383.181,4590.524 )	140.3 ( 80.258,217.639 )
1990	Libya	45-49 years	19944.298 ( 12619.884,27836.17 )	315.117 ( 220.861,396.139 )	48.515 ( 20.571,91.731 )	0.768 ( 0.344,1.511 )	2300.489 ( 998.46,4732.87 )	36.347 ( 17.474,67.354 )
1990	Libya	50-54 years	22849.602 ( 15817.223,31459.734 )	28.661 ( 20.353,38.398 )	76.309 ( 36.539,134.718 )	0.096 ( 0.045,0.17 )	3137.194 ( 1536.98,5607.111 )	3.935 ( 1.978,6.844 )
1990	Lithuania	10-14 years	11016.623 ( 3828.631,30182.632 )	2.665 ( 1.781,3.579 )	6.107 ( 4.79,7.742 )	0.001 ( 0.001,0.002 )	600.57 ( 246.622,1516.364 )	0.145 ( 0.115,0.18 )
1990	Lithuania	15-19 years	14934.12 ( 8362.168,24861.142 )	870.214 ( 520.761,1350.834 )	4.238 ( 3.264,5.482 )	0.247 ( 0.19,0.316 )	478.778 ( 324.128,721.459 )	27.898 ( 20.185,39.201 )
1990	Lithuania	20-24 years	13955.773 ( 7967.93,23216.633 )	3133.573 ( 1869.57,4989.233 )	2.036 ( 1.558,2.643 )	0.457 ( 0.343,0.589 )	300.766 ( 191.668,475.971 )	67.533 ( 44.972,102.286 )
1990	Lithuania	25-29 years	13990.722 ( 8472.552,21444.462 )	2283.461 ( 1449.401,3344.59 )	3.458 ( 2.666,4.513 )	0.564 ( 0.436,0.731 )	378.132 ( 258.342,567.897 )	61.716 ( 44.195,88.572 )
1990	Lithuania	30-34 years	14982.353 ( 8836.661,24504.401 )	1176.443 ( 737.959,1796.13 )	5.648 ( 4.264,7.185 )	0.444 ( 0.338,0.565 )	498.042 ( 339.408,729.351 )	39.107 ( 28.344,53.46 )
1990	Lithuania	35-39 years	16865.41 ( 9834.524,27675.576 )	450.492 ( 283.995,685.091 )	8.225 ( 6.196,10.769 )	0.22 ( 0.166,0.287 )	625.993 ( 418.778,915.78 )	16.721 ( 12.093,22.67 )
1990	Lithuania	40-44 years	19527.686 ( 11796.909,29841.445 )	107.496 ( 70.522,150.828 )	13.157 ( 9.815,17.346 )	0.072 ( 0.054,0.094 )	844.128 ( 529.536,1270.386 )	4.647 ( 3.166,6.421 )
1990	Lithuania	45-49 years	25284.948 ( 15038.354,38686.219 )	8.316 ( 5.759,10.708 )	32.289 ( 22.986,43.747 )	0.011 ( 0.008,0.014 )	1664.996 ( 1060.709,2593.615 )	0.548 ( 0.406,0.718 )
1990	Lithuania	50-54 years	34845.051 ( 25466.662,44177.286 )	1.105 ( 0.828,1.363 )	25.907 ( 18.21,36.045 )	0.001 ( 0.001,0.001 )	1329.462 ( 956.551,1833.288 )	0.042 ( 0.031,0.057 )
1990	Low-middle SDI	10-14 years	9246.051 ( 3504.468,24761.145 )	9293.556 ( 6862.071,12127.746 )	143.694 ( 85.922,215.112 )	144.404 ( 85.762,220.314 )	11220.273 ( 3424.348,35059.895 )	11277.922 ( 6705.188,17171.964 )
1990	Low-middle SDI	15-19 years	12214.755 ( 7920.039,17821.174 )	659284.006 ( 449111.251,914333.03 )	66.362 ( 56.445,76.708 )	3581.49 ( 2981.266,4113.992 )	4922.528 ( 3921.4,5902.959 )	265690.492 ( 222365.682,302857.177 )
1990	Low-middle SDI	20-24 years	10268.754 ( 6889.264,14635.742 )	1284072.646 ( 889332.8,1761987.317 )	45.76 ( 39.238,52.768 )	5721.826 ( 4901.977,6564.23 )	3186.849 ( 2644.578,3803.894 )	398504.533 ( 341387.7,457948.293 )
1990	Low-middle SDI	25-29 years	11550.755 ( 8343.036,15547.286 )	1126027.908 ( 836098.292,1473226.001 )	55.843 ( 47.284,64.765 )	5442.656 ( 4583.427,6307.27 )	3609.268 ( 2947.203,4289.655 )	351850.323 ( 295354.268,406478.108 )
1990	Low-middle SDI	30-34 years	14312.145 ( 9951.426,19985.186 )	820144.855 ( 591718.399,1103421.929 )	63.55 ( 54.092,73.353 )	3641.116 ( 3052.613,4211.925 )	3807.898 ( 3100.393,4554.203 )	218208.219 ( 184351.406,251446.642 )
1990	Low-middle SDI	35-39 years	18055.724 ( 12279.815,25478.435 )	532789.787 ( 381567.569,715955.645 )	86.257 ( 73.914,99.334 )	2545.448 ( 2181.561,2940.261 )	4727.228 ( 3881.089,5742.596 )	139491.443 ( 120596.097,161369.581 )
1990	Low-middle SDI	40-44 years	21697.096 ( 14279.505,31252.955 )	226078.522 ( 160108.702,301307.83 )	133.962 ( 111.691,157.11 )	1395.797 ( 1159.992,1661.254 )	6616.783 ( 5136.964,8524.104 )	68945.289 ( 57598.125,82180.37 )
1990	Low-middle SDI	45-49 years	23548.024 ( 15204.541,34627.983 )	69470.671 ( 50894.285,89710.124 )	167.525 ( 138.333,204.227 )	493.993 ( 397.099,602.779 )	7412.269 ( 5285.973,10318.004 )	21867.453 ( 17693.781,26730.676 )
1990	Low-middle SDI	50-54 years	32086.845 ( 24354.396,40764.167 )	7169.35 ( 5582.413,8862.892 )	508.069 ( 297.364,809.641 )	113.438 ( 67.714,186.302 )	19660.207 ( 11592.937,32969.571 )	4392.794 ( 2657.285,7168.201 )
1990	Low SDI	10-14 years	7391.936 ( 2669.467,20553.676 )	7040.204 ( 4981.839,9450.01 )	154.843 ( 85.217,251.971 )	147.43 ( 79.202,237.796 )	12078.306 ( 3315.406,40259.784 )	11503.582 ( 6187.31,18510.333 )
1990	Low SDI	15-19 years	13944.845 ( 9307.53,20675.59 )	489261.505 ( 337626.621,700579.507 )	70.652 ( 59.583,82.297 )	2478.705 ( 2090.474,2876.873 )	5253.641 ( 4265.145,6344.787 )	184326.48 ( 154716.284,214989.181 )
1990	Low SDI	20-24 years	15670.768 ( 10305.06,22149.388 )	983524.879 ( 660467.119,1358712.314 )	64.175 ( 54.583,73.458 )	4027.431 ( 3407.375,4602.592 )	4491.362 ( 3709.827,5232.582 )	281885.766 ( 237768.513,320982.874 )
1990	Low SDI	25-29 years	19684.487 ( 14800.443,25069.683 )	1026972.644 ( 788550.485,1281022.786 )	76.292 ( 64.579,88.258 )	3979.634 ( 3352.195,4575.406 )	4981.574 ( 4121.053,5803.13 )	259897.072 ( 219564.92,296531.124 )
1990	Low SDI	30-34 years	22567.266 ( 17211.867,28001.968 )	811910.596 ( 633202.678,984787.828 )	79.094 ( 67.341,90.956 )	2845.284 ( 2401.862,3273.284 )	4793.737 ( 3953.754,5651.379 )	172465.979 ( 145453.568,198750.662 )
1990	Low SDI	35-39 years	24391.666 ( 18187.909,30806.512 )	531176.157 ( 408779.998,648616.243 )	100.529 ( 85.988,116.665 )	2188.261 ( 1872.445,2541.413 )	5540.349 ( 4619.716,6679.334 )	120651.909 ( 103829.832,140630.157 )
1990	Low SDI	40-44 years	25696.177 ( 18607.91,32475.711 )	215534.181 ( 163375.056,260025.512 )	162.786 ( 134.529,193.153 )	1365.207 ( 1128.524,1631.716 )	8023.315 ( 6377.347,9994.897 )	67297.894 ( 55992.286,80026.834 )
1990	Low SDI	45-49 years	27563.133 ( 19601.051,36283.998 )	66995.249 ( 51736.101,80330.012 )	296.594 ( 225.65,369.526 )	720.871 ( 552.041,894.781 )	12986.283 ( 9286.029,17673.86 )	31564.601 ( 24510.061,39128.581 )
1990	Low SDI	50-54 years	37003.61 ( 29778.221,44347.113 )	6888.452 ( 5686.803,8033.171 )	637.733 ( 357.216,1011.39 )	118.699 ( 65.954,190.336 )	24629.265 ( 13423.131,40409.81 )	4584.891 ( 2563.44,7319.956 )
1990	Luxembourg	10-14 years	1947.264 ( 719.684,5503.404 )	0.022 ( 0.015,0.03 )	6.525 ( 4.788,8.454 )	0 ( 0,0 )	519.454 ( 207.769,1385.455 )	0.006 ( 0.004,0.008 )
1990	Luxembourg	15-19 years	2379.704 ( 1525.297,3743.92 )	2.923 ( 2.065,4.172 )	2.444 ( 1.82,3.243 )	0.003 ( 0.002,0.004 )	195.852 ( 134.009,285.249 )	0.241 ( 0.181,0.318 )
1990	Luxembourg	20-24 years	2191.531 ( 1332.42,3572.836 )	21.513 ( 14.205,32.457 )	1.599 ( 1.215,2.066 )	0.016 ( 0.012,0.02 )	127.974 ( 87.964,179.019 )	1.256 ( 0.938,1.626 )
1990	Luxembourg	25-29 years	2224.29 ( 1477.9,3333.74 )	44.931 ( 30.973,64.826 )	1.386 ( 1.049,1.813 )	0.028 ( 0.021,0.037 )	107.841 ( 78.515,146.668 )	2.178 ( 1.645,2.852 )
1990	Luxembourg	30-34 years	2326.326 ( 1493.127,3481.804 )	32.772 ( 22.171,46.315 )	2.638 ( 1.94,3.494 )	0.037 ( 0.028,0.049 )	172.866 ( 119.691,239.273 )	2.435 ( 1.777,3.183 )
1990	Luxembourg	35-39 years	2940.207 ( 1936.829,4462.184 )	12.232 ( 8.768,17.065 )	4.556 ( 3.332,6.107 )	0.019 ( 0.014,0.025 )	265.837 ( 183.915,380.395 )	1.106 ( 0.833,1.455 )
1990	Luxembourg	40-44 years	5163.335 ( 3466.439,7701.502 )	2.814 ( 2.14,3.7 )	13.517 ( 9.848,17.623 )	0.007 ( 0.005,0.01 )	689.192 ( 450.729,1014.053 )	0.376 ( 0.278,0.487 )
1990	Luxembourg	45-49 years	14179.801 ( 9075.355,23448.633 )	0.263 ( 0.222,0.323 )	87.825 ( 61.547,117.711 )	0.002 ( 0.001,0.002 )	3863.61 ( 2092.29,6964.84 )	0.072 ( 0.051,0.096 )
1990	Luxembourg	50-54 years	55020.09 ( 44085.484,68668.514 )	0.093 ( 0.077,0.113 )	255.17 ( 184.512,346.83 )	0 ( 0,0.001 )	10035.789 ( 7234.275,13889.507 )	0.017 ( 0.013,0.023 )
1990	Madagascar	10-14 years	10256.403 ( 3631.761,29361.724 )	284.474 ( 197.446,392.922 )	90.701 ( 40.106,168.713 )	2.515 ( 1.137,4.477 )	7125.328 ( 1659.682,26165.446 )	197.63 ( 90.231,350.149 )
1990	Madagascar	15-19 years	13163.571 ( 8202.883,20853.232 )	12733.251 ( 8298.863,19275.208 )	54.267 ( 35.633,78.367 )	52.494 ( 34.33,75.785 )	4057.966 ( 2575.051,6063.726 )	3925.31 ( 2605.181,5604.866 )
1990	Madagascar	20-24 years	18530.027 ( 11575.96,26942.295 )	26860.561 ( 17431.227,37703.564 )	55.506 ( 37.793,78.594 )	80.444 ( 55.026,110.858 )	3942.914 ( 2625.473,5546.518 )	5715.527 ( 3953.471,7761.904 )
1990	Madagascar	25-29 years	23884.502 ( 17208.494,31297.703 )	29093.262 ( 21599.715,37008.602 )	53.8 ( 35.931,75.639 )	65.492 ( 43.713,91.596 )	3622.649 ( 2441.314,5128.036 )	4412.681 ( 3064.283,6063.75 )
1990	Madagascar	30-34 years	25984.343 ( 19693.011,32636.671 )	22364.638 ( 17548.295,26995.276 )	58.267 ( 38.991,82.773 )	50.136 ( 33.649,71.152 )	3635.009 ( 2427.472,5223.066 )	3128.64 ( 2163.102,4320.236 )
1990	Madagascar	35-39 years	26644.344 ( 19605.323,33573.17 )	13523.688 ( 10465.522,16190.785 )	76.148 ( 49.048,109.93 )	38.65 ( 24.994,55.8 )	4290.726 ( 2740.083,6403.61 )	2177.814 ( 1462.685,3088.164 )
1990	Madagascar	40-44 years	27072.935 ( 19498.871,34476.091 )	5182.146 ( 3980.54,6171.9 )	108.797 ( 66.869,161.98 )	20.823 ( 12.945,30.913 )	5459.733 ( 3304.039,8561.291 )	1045.071 ( 674.493,1532.64 )
1990	Madagascar	45-49 years	29250.755 ( 20052.621,39680.615 )	1169.619 ( 913.411,1361.994 )	273.769 ( 153.346,451.818 )	10.943 ( 6.207,18.038 )	11997.917 ( 6036.718,22761.379 )	479.748 ( 274.977,781.26 )
1990	Madagascar	50-54 years	39636.983 ( 32273.28,46663.353 )	126.659 ( 105.796,145.096 )	412.067 ( 206.18,723.958 )	1.317 ( 0.661,2.313 )	16030.733 ( 7985.713,28622.006 )	51.226 ( 26.178,88.998 )
1990	Malawi	10-14 years	10270.923 ( 3571.533,30625.917 )	253.009 ( 172.741,363.005 )	64.635 ( 27.493,122.778 )	1.594 ( 0.661,3.034 )	5113.241 ( 1114.245,20032.371 )	125.957 ( 53.892,237.441 )
1990	Malawi	15-19 years	13238.625 ( 8163.581,21004.628 )	11709.025 ( 7532.864,17738.897 )	35.828 ( 21.637,54.143 )	31.693 ( 20.744,48.366 )	2724.131 ( 1731.765,4317.349 )	2409.383 ( 1597.969,3646.101 )
1990	Malawi	20-24 years	18469.97 ( 11522.701,26432.539 )	27713.439 ( 17703.896,38712.457 )	43.003 ( 28.974,61.469 )	64.578 ( 43.921,92.859 )	3100.975 ( 2120.584,4429.818 )	4652.887 ( 3258.143,6487.804 )
1990	Malawi	25-29 years	23739.172 ( 17343.211,30246.797 )	27552.491 ( 20579.247,34345.411 )	60.166 ( 39.85,84.217 )	69.873 ( 46.199,98.015 )	4028.162 ( 2681.053,5680.066 )	4675.222 ( 3181.306,6449.748 )
1990	Malawi	30-34 years	25812.928 ( 19238.361,31930.848 )	19519.707 ( 14954.617,23370.324 )	75.706 ( 53.109,104.164 )	57.269 ( 40.435,79.743 )	4646.487 ( 3301.27,6526.697 )	3513.668 ( 2566.187,4776.918 )
1990	Malawi	35-39 years	27258.324 ( 20521.985,33613.893 )	12318.114 ( 9686.769,14459.942 )	127.228 ( 85.952,177.551 )	57.473 ( 40.576,79.157 )	7000.929 ( 4768.781,10038.721 )	3163.74 ( 2250.956,4318.432 )
1990	Malawi	40-44 years	25414.216 ( 18817.503,31251.903 )	5602.802 ( 4318.018,6561.441 )	228.9 ( 151.619,335.403 )	50.467 ( 34.244,73.086 )	11219.791 ( 7469.112,16917.083 )	2473.508 ( 1713.924,3551.798 )
1990	Malawi	45-49 years	23194.439 ( 17413.292,27479.853 )	1867.475 ( 1420.371,2176.518 )	485.135 ( 291.004,744.06 )	39.06 ( 23.595,59.165 )	21085.835 ( 12693.559,32476.875 )	1697.703 ( 1035.391,2572.303 )
1990	Malawi	50-54 years	30984.474 ( 24872.802,36892.386 )	185.527 ( 152.784,214.953 )	1056.906 ( 519,1858.972 )	6.335 ( 2.972,11.287 )	40671.95 ( 18702.96,74344.242 )	243.533 ( 114.885,433.166 )
1990	Malaysia	10-14 years	13086.235 ( 4395.839,38724.333 )	36.881 ( 23.686,53.785 )	267.374 ( 125.971,463.535 )	0.753 ( 0.361,1.282 )	20853.529 ( 5241.648,71885.04 )	58.771 ( 28.244,99.842 )
1990	Malaysia	15-19 years	7287.071 ( 4036.643,11998.72 )	1817.822 ( 1102.48,2729.512 )	14.131 ( 7.532,23.11 )	3.526 ( 1.877,5.738 )	1097.294 ( 566.34,1908.404 )	273.729 ( 154.678,434.131 )
1990	Malaysia	20-24 years	6058.13 ( 3362.417,10046.951 )	6854.905 ( 4082.366,10590.997 )	8.272 ( 4.852,12.664 )	9.358 ( 5.468,14.318 )	623.319 ( 351.509,1005.363 )	705.299 ( 426.773,1059.804 )
1990	Malaysia	25-29 years	7487.677 ( 4661.545,11731.675 )	11930.805 ( 7787.14,17807.551 )	9.982 ( 6.119,15.04 )	15.904 ( 9.801,23.545 )	707.345 ( 432.974,1078.1 )	1127.078 ( 723.286,1636.451 )
1990	Malaysia	30-34 years	11328.436 ( 6992.077,17851.377 )	13110.414 ( 8496.456,19669.964 )	9.437 ( 5.503,14.346 )	10.922 ( 6.329,16.725 )	669.912 ( 395.586,1028.158 )	775.29 ( 480.698,1132.9 )
1990	Malaysia	35-39 years	15289.074 ( 9313.227,24018.871 )	9017.792 ( 5788.65,13428.852 )	13.717 ( 8.393,20.914 )	8.088 ( 5.038,12.335 )	885.304 ( 546.606,1363.158 )	522.17 ( 339.744,762.136 )
1990	Malaysia	40-44 years	19990.551 ( 12330.588,30361.061 )	3525.761 ( 2381.761,4883.582 )	22.516 ( 13.127,34.922 )	3.97 ( 2.37,6.083 )	1277.275 ( 737.794,2038.394 )	225.275 ( 142.511,327.876 )
1990	Malaysia	45-49 years	26184.09 ( 16728.39,36866.814 )	388.619 ( 281.916,483.733 )	107.597 ( 47.799,195.767 )	1.595 ( 0.701,2.884 )	4884.239 ( 1991.802,9710.759 )	72.491 ( 33.567,127.416 )
1990	Malaysia	50-54 years	38134.671 ( 28957.85,45712.509 )	48.838 ( 38.045,56.966 )	749.622 ( 376.331,1273.001 )	0.96 ( 0.487,1.618 )	28885.403 ( 14383.892,49763.718 )	36.993 ( 18.898,62.015 )
1990	Maldives	10-14 years	14126.19 ( 4748.652,42244.791 )	0.514 ( 0.335,0.752 )	1060.774 ( 482.768,1939.064 )	0.038 ( 0.018,0.069 )	82287.154 ( 20091.031,299747.821 )	2.993 ( 1.417,5.335 )
1990	Maldives	15-19 years	6835.449 ( 3735.521,11254.616 )	58.639 ( 35.223,88.136 )	20.677 ( 12.698,31.251 )	0.177 ( 0.109,0.265 )	1569.127 ( 897.607,2537.92 )	13.461 ( 8.464,19.875 )
1990	Maldives	20-24 years	5199.958 ( 3060.295,8373.416 )	160.801 ( 98.038,249.481 )	13.549 ( 8.918,19.021 )	0.419 ( 0.282,0.58 )	970.681 ( 639.852,1393.266 )	30.017 ( 20.498,41.512 )
1990	Maldives	25-29 years	6584.046 ( 4157.651,10007.396 )	170.304 ( 110.332,252.644 )	19.463 ( 11.864,28.318 )	0.503 ( 0.303,0.735 )	1290.746 ( 795.244,1905.809 )	33.387 ( 21.103,48.114 )
1990	Maldives	30-34 years	10964.427 ( 6830.089,17383.175 )	145.976 ( 95.204,220.457 )	23.324 ( 14.509,35.049 )	0.31 ( 0.193,0.457 )	1466.155 ( 916.453,2187.834 )	19.52 ( 12.774,27.747 )
1990	Maldives	35-39 years	15027.767 ( 9174.912,24199.153 )	92.815 ( 60.509,138.916 )	27.477 ( 16.455,42.627 )	0.17 ( 0.101,0.256 )	1614.458 ( 959.302,2509.643 )	9.971 ( 6.327,14.407 )
1990	Maldives	40-44 years	19534.975 ( 11624.989,30119.067 )	42.889 ( 27.55,61.139 )	30.507 ( 16.69,49.114 )	0.067 ( 0.037,0.107 )	1651.4 ( 919.368,2772.749 )	3.626 ( 2.179,5.628 )
1990	Maldives	45-49 years	23696.909 ( 14592.377,36759.018 )	9.451 ( 6.883,12.195 )	163.787 ( 69.803,297.07 )	0.065 ( 0.028,0.117 )	7241.508 ( 2714.307,15439.065 )	2.888 ( 1.28,5.122 )
1990	Maldives	50-54 years	34095.243 ( 25304.792,41705.693 )	1.155 ( 0.88,1.375 )	643.622 ( 308.071,1178.514 )	0.022 ( 0.01,0.039 )	24880.964 ( 11702.092,45780.13 )	0.843 ( 0.407,1.509 )
1990	Mali	10-14 years	9183.955 ( 3205.547,26976.776 )	221.063 ( 151.833,311.349 )	162.667 ( 73.666,292.438 )	3.918 ( 1.746,6.893 )	12722.427 ( 2896.194,46540.153 )	306.236 ( 137.18,537.136 )
1990	Mali	15-19 years	11423.239 ( 6975.953,18040.96 )	9374.621 ( 5903.857,14316.2 )	53.268 ( 35.966,73.995 )	43.685 ( 29.726,59.831 )	3971.01 ( 2645.528,5682.068 )	3258.858 ( 2238.951,4508.941 )
1990	Mali	20-24 years	15956.195 ( 9968.142,23308.696 )	18289.491 ( 11727.013,26015.08 )	56.255 ( 40.72,75.255 )	64.5 ( 46.576,86.78 )	3971.349 ( 2805.481,5446.362 )	4552.085 ( 3300.506,6078.742 )
1990	Mali	25-29 years	22121.224 ( 15960.994,29027.44 )	22842.915 ( 16787.805,29385.782 )	60.485 ( 42.502,82.752 )	62.467 ( 43.487,85.344 )	4031.184 ( 2835.211,5560.119 )	4162.699 ( 2982.081,5628.758 )
1990	Mali	30-34 years	25019.241 ( 18615.837,31153.341 )	19675.068 ( 14933.264,23901.992 )	56.865 ( 39.353,76.155 )	44.707 ( 31.512,60.123 )	3548.14 ( 2519.476,4824.674 )	2790.248 ( 2021.075,3701.668 )
1990	Mali	35-39 years	26810.303 ( 20049.006,33391.556 )	12647.511 ( 9784.221,15128.551 )	50.592 ( 33.97,73.195 )	23.851 ( 15.863,34.754 )	2942.036 ( 2002.341,4253.396 )	1387.878 ( 977.173,1927.065 )
1990	Mali	40-44 years	27368.131 ( 20019.131,34209.282 )	5426.253 ( 4170.984,6430.102 )	68.815 ( 45.687,100.042 )	13.637 ( 9.159,19.894 )	3551.251 ( 2302.755,5329.919 )	704.103 ( 479.779,1001.831 )
1990	Mali	45-49 years	28836.699 ( 20562.178,37927.132 )	1390.929 ( 1091.378,1627.282 )	29.946 ( 17.172,49.657 )	1.443 ( 0.821,2.378 )	1529.515 ( 891.858,2616.72 )	73.776 ( 47.337,112.272 )
1990	Mali	50-54 years	40616.686 ( 33391.24,47849.962 )	155.883 ( 131.468,178.698 )	74.776 ( 35.951,137.708 )	0.287 ( 0.138,0.527 )	3131.111 ( 1581.548,5625.01 )	12.017 ( 6.227,21.007 )
1990	Malta	10-14 years	3379.237 ( 1118.378,10253.621 )	0.079 ( 0.05,0.118 )	6.139 ( 4.438,8.137 )	0 ( 0,0 )	509.54 ( 200.711,1368.477 )	0.012 ( 0.009,0.016 )
1990	Malta	15-19 years	6821.145 ( 3658.834,11545.42 )	11.167 ( 6.672,16.987 )	3.116 ( 2.309,4.201 )	0.005 ( 0.004,0.007 )	297.062 ( 179.376,482.179 )	0.486 ( 0.327,0.709 )
1990	Malta	20-24 years	6516.222 ( 3598.167,10971.706 )	63.719 ( 38.349,97.757 )	2.027 ( 1.515,2.622 )	0.02 ( 0.015,0.026 )	209.007 ( 139.333,314.163 )	2.044 ( 1.485,2.799 )
1990	Malta	25-29 years	6838.355 ( 4204.556,10724.243 )	142.703 ( 91.259,215.035 )	1.814 ( 1.365,2.372 )	0.038 ( 0.028,0.05 )	190.153 ( 128.485,279.635 )	3.968 ( 2.789,5.607 )
1990	Malta	30-34 years	7294.52 ( 4251.083,11986.814 )	107.627 ( 67.242,164.08 )	2.393 ( 1.766,3.122 )	0.035 ( 0.026,0.046 )	217.586 ( 146.342,332.649 )	3.21 ( 2.315,4.553 )
1990	Malta	35-39 years	8402.119 ( 4655.578,14189.212 )	47.66 ( 29.552,71.643 )	3.601 ( 2.627,4.831 )	0.02 ( 0.015,0.027 )	280.765 ( 178.055,438.72 )	1.593 ( 1.13,2.215 )
1990	Malta	40-44 years	12921.613 ( 7184.07,21740.267 )	19.681 ( 12.383,29.246 )	7.033 ( 5.239,9.329 )	0.011 ( 0.008,0.014 )	466.137 ( 283.008,759.271 )	0.71 ( 0.488,1.021 )
1990	Malta	45-49 years	21975.465 ( 12669.003,36808.979 )	0.985 ( 0.717,1.291 )	56.527 ( 41.381,76.706 )	0.003 ( 0.002,0.003 )	2664.004 ( 1583.21,4515.102 )	0.119 ( 0.09,0.158 )
1990	Malta	50-54 years	37769.565 ( 31225.019,47023.611 )	0.137 ( 0.116,0.166 )	153.831 ( 115.033,203.293 )	0.001 ( 0,0.001 )	6078.255 ( 4528.681,8122.304 )	0.022 ( 0.017,0.029 )
1990	Marshall Islands	10-14 years	11355.844 ( 3602.192,34527.523 )	0.377 ( 0.233,0.558 )	18.395 ( 7.74,38.525 )	0.001 ( 0,0.001 )	1542.081 ( 352.367,6240.623 )	0.051 ( 0.023,0.101 )
1990	Marshall Islands	15-19 years	5779.107 ( 3302.216,9646.183 )	14.175 ( 8.597,22.181 )	5.577 ( 2.854,10.131 )	0.014 ( 0.007,0.024 )	464.864 ( 238.09,839.468 )	1.14 ( 0.62,1.93 )
1990	Marshall Islands	20-24 years	5392.455 ( 3093.851,8981.129 )	26.82 ( 16.171,42.343 )	7.372 ( 3.662,13.182 )	0.037 ( 0.019,0.065 )	556.839 ( 295.432,1001.001 )	2.769 ( 1.544,4.719 )
1990	Marshall Islands	25-29 years	6346.395 ( 3887.601,9939.103 )	24.806 ( 15.86,37.192 )	8.748 ( 4.196,17.147 )	0.034 ( 0.016,0.066 )	617.326 ( 306.242,1173.828 )	2.413 ( 1.249,4.392 )
1990	Marshall Islands	30-34 years	8743.03 ( 5285.029,14077.842 )	19.154 ( 12.394,28.71 )	10.982 ( 5.342,21.85 )	0.024 ( 0.012,0.048 )	730.022 ( 370.453,1479.335 )	1.599 ( 0.869,3.017 )
1990	Marshall Islands	35-39 years	11438.872 ( 6645.511,18716.92 )	11.751 ( 7.55,17.417 )	17.208 ( 8.49,33.315 )	0.018 ( 0.009,0.034 )	1030.897 ( 505.925,2043.136 )	1.059 ( 0.575,1.901 )
1990	Marshall Islands	40-44 years	13879.993 ( 7842.771,23551.622 )	3.921 ( 2.513,5.783 )	20.017 ( 9.405,41.821 )	0.006 ( 0.003,0.012 )	1097.137 ( 500.884,2412.074 )	0.31 ( 0.16,0.592 )
1990	Marshall Islands	45-49 years	20224.519 ( 10712.671,37335.586 )	0.47 ( 0.319,0.668 )	44.441 ( 17.807,96.732 )	0.001 ( 0,0.002 )	2096.991 ( 712.595,5665.782 )	0.049 ( 0.021,0.101 )
1990	Marshall Islands	50-54 years	31731.38 ( 23630.947,42080.987 )	0.053 ( 0.04,0.068 )	29.954 ( 12.488,62.439 )	0 ( 0,0 )	1404.382 ( 677.622,2613.517 )	0.002 ( 0.001,0.004 )
1990	Mauritania	10-14 years	7462.789 ( 2670.734,20590.785 )	24.553 ( 17.181,32.817 )	338.01 ( 155.56,621.838 )	1.112 ( 0.507,2.023 )	26284.884 ( 6138.18,98571.067 )	86.48 ( 39.487,157.101 )
1990	Mauritania	15-19 years	14818.222 ( 9483.303,23400.037 )	1995.893 ( 1378.133,2929.892 )	121.706 ( 79.874,169.674 )	16.397 ( 10.495,22.994 )	8953.611 ( 5334.346,13443.988 )	1205.978 ( 775.198,1683.306 )
1990	Mauritania	20-24 years	20491.22 ( 13099.173,30220.814 )	4422.958 ( 2990.174,6152.385 )	151.674 ( 109.991,199.823 )	32.746 ( 23.476,43.602 )	10456.779 ( 7176.616,14660.786 )	2257.059 ( 1638.22,2984.658 )
1990	Mauritania	25-29 years	26857.308 ( 19875.734,34044.783 )	5463.353 ( 4186.608,6672.323 )	180.716 ( 135.16,235.759 )	36.776 ( 27.278,47.976 )	11612.146 ( 8327.402,15617.735 )	2362.16 ( 1754.077,3060.868 )
1990	Mauritania	30-34 years	28842.209 ( 22446.56,35113.164 )	4593.264 ( 3706.631,5357.723 )	183.039 ( 135.75,240.979 )	29.149 ( 21.616,38.13 )	10860.156 ( 7858.596,14668.505 )	1729.533 ( 1297.701,2238.186 )
1990	Mauritania	35-39 years	29040.525 ( 21990.464,35509.241 )	3087.689 ( 2462.21,3554.085 )	178.286 ( 132.808,237.318 )	18.953 ( 14.173,25.236 )	9680.622 ( 6913.714,13608.021 )	1029.277 ( 774.109,1362.014 )
1990	Mauritania	40-44 years	30104.993 ( 22789.65,37290.322 )	1225.521 ( 987.212,1411.821 )	251.128 ( 171.886,349.477 )	10.226 ( 7.06,14.047 )	12274.516 ( 7997.949,18049 )	499.674 ( 346.459,683.34 )
1990	Mauritania	45-49 years	32218.669 ( 23418.642,41301.253 )	399.23 ( 322.613,451.389 )	534.578 ( 302.724,849.679 )	6.623 ( 3.758,10.47 )	23251.618 ( 12034.358,41494.152 )	288.117 ( 165.784,453.497 )
1990	Mauritania	50-54 years	43977.077 ( 36442.541,51694.96 )	41.283 ( 35.095,47.221 )	777.407 ( 375.133,1412.992 )	0.73 ( 0.349,1.346 )	30035.855 ( 14217.986,56720.444 )	28.196 ( 13.692,51.812 )
1990	Mauritius	10-14 years	14896.854 ( 4785.383,45170.137 )	6.075 ( 3.758,9.037 )	98.287 ( 66.607,140.398 )	0.04 ( 0.027,0.057 )	7782.365 ( 2722.74,22523.819 )	3.174 ( 2.138,4.506 )
1990	Mauritius	15-19 years	6878.089 ( 3745.6,11557.918 )	157.442 ( 93.281,243.45 )	6.88 ( 4.803,9.387 )	0.157 ( 0.109,0.213 )	570.037 ( 380.843,837.18 )	13.048 ( 9.485,17.634 )
1990	Mauritius	20-24 years	5886.008 ( 3210.523,9941.219 )	443.476 ( 262.403,687.212 )	6.792 ( 4.876,9.154 )	0.512 ( 0.373,0.687 )	522.756 ( 354.981,755.54 )	39.387 ( 29.013,52.229 )
1990	Mauritius	25-29 years	7401.5 ( 4453.676,11814.378 )	537.006 ( 345.925,802.427 )	9.078 ( 6.586,11.943 )	0.659 ( 0.472,0.856 )	651.285 ( 450.874,888.885 )	47.253 ( 35.02,60.373 )
1990	Mauritius	30-34 years	11201.189 ( 6594.617,18156.989 )	431.489 ( 276.078,646.262 )	16.615 ( 12.054,22.105 )	0.64 ( 0.464,0.839 )	1083.543 ( 736.715,1523.141 )	41.74 ( 30.842,54.213 )
1990	Mauritius	35-39 years	15262.996 ( 8920.355,25020.823 )	241.73 ( 158.316,351.883 )	27.133 ( 19.923,36.123 )	0.43 ( 0.319,0.572 )	1592.018 ( 1061.76,2346.969 )	25.214 ( 18.844,33.007 )
1990	Mauritius	40-44 years	19989.586 ( 11706.145,31342.475 )	70.292 ( 46.369,97.499 )	53.779 ( 38.241,74.573 )	0.189 ( 0.133,0.261 )	2774.631 ( 1763.118,4260.358 )	9.757 ( 6.984,13.253 )
1990	Mauritius	45-49 years	27016.947 ( 16989.164,39179.826 )	7.434 ( 5.548,9.128 )	78.74 ( 56.217,106.435 )	0.022 ( 0.016,0.029 )	3655.516 ( 2275.735,5690.968 )	1.006 ( 0.743,1.326 )
1990	Mauritius	50-54 years	43020.23 ( 34391.041,50733.011 )	0.937 ( 0.769,1.075 )	1003.186 ( 757.924,1321.11 )	0.022 ( 0.017,0.029 )	38673.986 ( 28548.205,52294.22 )	0.843 ( 0.638,1.109 )
1990	Mexico	10-14 years	46615.393 ( 19876.322,113773.995 )	3759.704 ( 3114.619,4489.702 )	45.573 ( 36.943,56.244 )	3.675 ( 2.924,4.507 )	3820.735 ( 1599.355,9570.626 )	308.156 ( 250.619,377.672 )
1990	Mexico	15-19 years	21311.559 ( 15146.497,29168.287 )	88395.884 ( 66434.02,114265.18 )	15.049 ( 11.715,18.686 )	62.412 ( 48.888,77.57 )	1263.045 ( 945.428,1675.6 )	5238.848 ( 4146.74,6564.074 )
1990	Mexico	20-24 years	17892.172 ( 11414.206,25806.341 )	145789.601 ( 96615.001,201700.982 )	12.284 ( 9.299,15.651 )	100.087 ( 76.166,127.57 )	999.318 ( 725.828,1329.11 )	8142.676 ( 6143.739,10388.255 )
1990	Mexico	25-29 years	18472.958 ( 12290.445,26339.007 )	119548.366 ( 83503.018,162513.107 )	14.6 ( 11.317,18.657 )	94.48 ( 72.646,119.605 )	1095.773 ( 806.106,1426.435 )	7091.329 ( 5476.8,8801.18 )
1990	Mexico	30-34 years	22024.597 ( 15417.952,29763.044 )	87688.128 ( 64441.732,112712.895 )	18.372 ( 14.082,23.998 )	73.144 ( 56.506,95.408 )	1271 ( 957.188,1693.217 )	5060.323 ( 4000.718,6412.225 )
1990	Mexico	35-39 years	25272.228 ( 18452.695,33011.34 )	51729.397 ( 40560.071,63041.934 )	28.863 ( 21.361,37.568 )	59.076 ( 43.427,77.424 )	1751.186 ( 1216.812,2408.237 )	3584.481 ( 2674.623,4599.022 )
1990	Mexico	40-44 years	28492.135 ( 21272.064,36225.469 )	18630.089 ( 15212.436,21615.499 )	37.166 ( 28.069,47.789 )	24.3 ( 18.143,31.456 )	1979.714 ( 1368.793,2773.469 )	1294.471 ( 978.874,1654.91 )
1990	Mexico	45-49 years	33013.026 ( 23214.707,51249.351 )	3891.148 ( 3010.795,5473.051 )	43.607 ( 33.291,55.923 )	5.138 ( 3.922,6.589 )	2023.932 ( 1435.3,2839.917 )	238.555 ( 186.149,303.282 )
1990	Mexico	50-54 years	114337.085 ( 83202.386,156781.401 )	1018.294 ( 760.175,1358.703 )	60.12 ( 45.414,77.08 )	0.535 ( 0.412,0.681 )	2460.969 ( 1891.118,3175.368 )	21.918 ( 17.278,27.518 )
1990	Middle SDI	10-14 years	20541.956 ( 8242.775,52709.885 )	11721.709 ( 9085.722,14675.942 )	154.067 ( 95.089,228.879 )	87.796 ( 53.869,130.04 )	12090.562 ( 3845.519,36583.995 )	6899.15 ( 4238.78,10186.032 )
1990	Middle SDI	15-19 years	11773.16 ( 7934.114,17109.484 )	449362.962 ( 315117.924,627619.593 )	32.333 ( 27.643,37.085 )	1233.962 ( 1057.033,1408.782 )	2454.088 ( 2034.8,2914.845 )	93668.666 ( 80815.807,106923.962 )
1990	Middle SDI	20-24 years	7863.443 ( 4865.688,11903.504 )	1239558.671 ( 802663.777,1792808.92 )	16.051 ( 13.801,18.544 )	2529.85 ( 2177.207,2922.616 )	1164.432 ( 953.552,1409.042 )	183555.945 ( 157301.781,212218.391 )
1990	Middle SDI	25-29 years	8575.346 ( 5912.731,12181.26 )	1062443.769 ( 757106.406,1460693.871 )	21.301 ( 18.258,24.576 )	2638.474 ( 2261.916,3041.028 )	1423.587 ( 1182.169,1709.679 )	176375.579 ( 151372.965,205013.049 )
1990	Middle SDI	30-34 years	12186.02 ( 8399.579,17451.838 )	694491.977 ( 494330.735,961668.644 )	33.367 ( 28.954,38.51 )	1901.389 ( 1625.894,2207.838 )	2051.772 ( 1709.182,2457.334 )	116932.311 ( 100588.506,135409.308 )
1990	Middle SDI	35-39 years	15510.283 ( 10515.352,21962.893 )	404104.709 ( 285031.598,549023.841 )	48.292 ( 41.504,55.026 )	1258.069 ( 1093.588,1431.26 )	2707.17 ( 2255.579,3221.258 )	70532.567 ( 61140.246,80524.339 )
1990	Middle SDI	40-44 years	18678.828 ( 12872.538,25445.673 )	151701.186 ( 109488.099,196581.152 )	69.939 ( 59.727,81.444 )	567.866 ( 480.205,666.929 )	3524.63 ( 2822.573,4369.463 )	28625.484 ( 24007.556,33756.389 )
1990	Middle SDI	45-49 years	20780.662 ( 14655.883,27646.065 )	38586.236 ( 29316.335,47645.352 )	131.352 ( 107.781,161.838 )	243.782 ( 201.17,298.886 )	5822.881 ( 4459.852,7663.034 )	10812.122 ( 8921.094,13206.508 )
1990	Middle SDI	50-54 years	33503.555 ( 27100.682,40752.888 )	4997.653 ( 4147.127,5915.314 )	585.488 ( 326.375,961.569 )	87.26 ( 47.923,145.544 )	22556.842 ( 12202.691,38509.201 )	3364.756 ( 1867.337,5589.641 )
1990	Monaco	10-14 years	10393.99 ( 3552.744,30886.389 )	0.003 ( 0.002,0.005 )	3.508 ( 1.126,7.371 )	0 ( 0,0 )	374.595 ( 93.234,1349.932 )	0 ( 0,0 )
1990	Monaco	15-19 years	6475.321 ( 3418.494,11925.02 )	0.618 ( 0.388,0.945 )	1.386 ( 0.477,2.658 )	0 ( 0,0 )	167.148 ( 62.231,344.452 )	0.016 ( 0.007,0.027 )
1990	Monaco	20-24 years	6536.026 ( 3335.825,12711.616 )	3.565 ( 2.178,5.601 )	1.513 ( 0.54,2.684 )	0.001 ( 0,0.001 )	172.541 ( 70.485,350.694 )	0.094 ( 0.046,0.155 )
1990	Monaco	25-29 years	6834.185 ( 4113.508,11404.038 )	6.45 ( 4.298,9.565 )	1.317 ( 0.414,2.413 )	0.001 ( 0,0.002 )	156.294 ( 77.954,296.731 )	0.148 ( 0.081,0.249 )
1990	Monaco	30-34 years	7096.746 ( 3931.715,12248.629 )	6.79 ( 4.365,10.11 )	1.294 ( 0.424,2.344 )	0.001 ( 0,0.002 )	151.419 ( 71.145,279.348 )	0.145 ( 0.079,0.231 )
1990	Monaco	35-39 years	8220.749 ( 4133.781,15619.707 )	3.516 ( 2.2,5.353 )	1.845 ( 0.629,3.189 )	0.001 ( 0,0.001 )	185.976 ( 76.649,389.747 )	0.08 ( 0.041,0.134 )
1990	Monaco	40-44 years	12557.888 ( 6288.525,24487.155 )	1.188 ( 0.769,1.75 )	4.065 ( 1.501,7.583 )	0 ( 0,0.001 )	317.147 ( 109.998,721.893 )	0.03 ( 0.013,0.052 )
1990	Monaco	45-49 years	21124.598 ( 11629.086,40665.408 )	0.1 ( 0.076,0.131 )	20.43 ( 6.098,41.913 )	0 ( 0,0 )	1079.511 ( 329.08,3065.431 )	0.005 ( 0.002,0.01 )
1990	Monaco	50-54 years	40682.303 ( 32151.149,53357.377 )	0.016 ( 0.013,0.02 )	31.709 ( 11.106,61.634 )	0 ( 0,0 )	1414.105 ( 577.295,2608.607 )	0.001 ( 0,0.001 )
1990	Mongolia	10-14 years	1837.003 ( 661.676,5178.801 )	0.887 ( 0.618,1.219 )	16.889 ( 7.819,31.363 )	0.008 ( 0.004,0.015 )	1324.032 ( 320.954,5050.215 )	0.639 ( 0.3,1.189 )
1990	Mongolia	15-19 years	2957.272 ( 1725.591,4856.769 )	211.265 ( 135.79,313.626 )	16.415 ( 9.938,25.092 )	1.172 ( 0.707,1.807 )	1214.161 ( 680.893,2060.8 )	86.738 ( 53.581,133.076 )
1990	Mongolia	20-24 years	1902.98 ( 1179.172,3028.778 )	485.085 ( 313.978,735.617 )	12.218 ( 7.549,17.849 )	3.111 ( 1.944,4.507 )	841.613 ( 508.672,1268.487 )	214.534 ( 135.444,308.085 )
1990	Mongolia	25-29 years	2492.242 ( 1609.93,3927.977 )	555.844 ( 374.215,837.514 )	16.485 ( 10.252,24.28 )	3.674 ( 2.296,5.278 )	1057.691 ( 637.945,1585.098 )	235.896 ( 148.285,337.971 )
1990	Mongolia	30-34 years	4663.752 ( 2774.767,7838.35 )	512.458 ( 326.899,802.066 )	21.77 ( 12.793,33.896 )	2.39 ( 1.422,3.639 )	1306.888 ( 732.654,2134.198 )	143.602 ( 86.315,218.384 )
1990	Mongolia	35-39 years	8757.709 ( 4858.257,14570.181 )	358.741 ( 218.935,539.62 )	32.966 ( 20.018,50.99 )	1.349 ( 0.836,2.037 )	1832.124 ( 1069.517,3004.242 )	75.049 ( 48.197,111.265 )
1990	Mongolia	40-44 years	13925.952 ( 7276.736,24264.47 )	169.393 ( 101.796,254.326 )	42.771 ( 24.236,70.142 )	0.52 ( 0.295,0.836 )	2195.165 ( 1133.41,3937.612 )	26.702 ( 15.855,41.272 )
1990	Mongolia	45-49 years	19252.671 ( 10130.885,33811.923 )	65.176 ( 41.53,94.553 )	34.607 ( 16.625,61.892 )	0.117 ( 0.057,0.206 )	1683.165 ( 733.125,3393.25 )	5.698 ( 3.005,9.489 )
1990	Mongolia	50-54 years	23156.195 ( 16068.573,32906.298 )	6.037 ( 4.298,8.348 )	71.147 ( 32.206,132.619 )	0.019 ( 0.008,0.034 )	2927.591 ( 1420.918,5338.988 )	0.763 ( 0.38,1.354 )
1990	Montenegro	10-14 years	13314.283 ( 4194.421,39346.22 )	0.745 ( 0.448,1.087 )	1.229 ( 0.633,2.121 )	0 ( 0,0 )	241.029 ( 72.12,745.331 )	0.013 ( 0.008,0.021 )
1990	Montenegro	15-19 years	5997.23 ( 3109.072,10621.991 )	39.355 ( 22.625,62.358 )	0.622 ( 0.322,1.078 )	0.004 ( 0.002,0.007 )	106.142 ( 43.443,205.666 )	0.697 ( 0.316,1.207 )
1990	Montenegro	20-24 years	6079.836 ( 3413.475,10263.49 )	186.702 ( 112.993,290.196 )	0.438 ( 0.235,0.741 )	0.013 ( 0.007,0.023 )	96.828 ( 48.714,185.735 )	2.973 ( 1.613,5.252 )
1990	Montenegro	25-29 years	6682.379 ( 4128.873,10684.559 )	209.71 ( 135.534,319.279 )	0.416 ( 0.211,0.716 )	0.013 ( 0.007,0.022 )	98.859 ( 49.274,182.772 )	3.102 ( 1.617,5.462 )
1990	Montenegro	30-34 years	6363.191 ( 3790.965,10080.747 )	118.523 ( 74.634,176.54 )	0.516 ( 0.267,0.897 )	0.01 ( 0.005,0.016 )	98.889 ( 50.728,179.391 )	1.842 ( 0.999,3.142 )
1990	Montenegro	35-39 years	9148.214 ( 5436.963,15035.18 )	62.231 ( 39.733,94.738 )	0.687 ( 0.373,1.158 )	0.005 ( 0.003,0.008 )	134.649 ( 56.101,266.678 )	0.916 ( 0.41,1.68 )
1990	Montenegro	40-44 years	15830.102 ( 8567.319,27344.204 )	22.645 ( 13.812,34.409 )	0.957 ( 0.495,1.656 )	0.001 ( 0.001,0.002 )	218.905 ( 69.521,510.831 )	0.313 ( 0.112,0.643 )
1990	Montenegro	45-49 years	15971.028 ( 8826.959,28660.769 )	1.83 ( 1.316,2.453 )	3.134 ( 1.286,6.173 )	0 ( 0,0.001 )	305.41 ( 136.984,622.453 )	0.035 ( 0.02,0.053 )
1990	Montenegro	50-54 years	23597.153 ( 17367.868,30108.527 )	0.302 ( 0.228,0.375 )	10.92 ( 5.534,18.385 )	0 ( 0,0 )	637.085 ( 382.82,1007.35 )	0.008 ( 0.005,0.013 )
1990	Morocco	10-14 years	12106.258 ( 4287.218,34603.954 )	79.573 ( 54.376,111.18 )	410.684 ( 172.528,819.786 )	2.703 ( 1.088,5.362 )	31999.87 ( 6711.302,129608.853 )	210.332 ( 85.122,416.425 )
1990	Morocco	15-19 years	10607.093 ( 5845.865,17756.991 )	7532.857 ( 4662.259,11160.374 )	84.572 ( 53.1,122.108 )	60.042 ( 39.036,86.647 )	6235.484 ( 3628.537,10149.821 )	4428.263 ( 2893.871,6379.222 )
1990	Morocco	20-24 years	6474.448 ( 3586.592,10890.967 )	14664.682 ( 8846.085,22496.813 )	38.885 ( 25.525,54.586 )	88.082 ( 59.442,122.237 )	2695.282 ( 1695.315,4089.21 )	6104.838 ( 4181.379,8446.834 )
1990	Morocco	25-29 years	7019.396 ( 4271.058,11080.312 )	13957.3 ( 9008.293,20693.53 )	72.804 ( 49.712,100.012 )	144.78 ( 98.322,199.741 )	4640.577 ( 2983.792,6769.794 )	9227.278 ( 6293.259,12643.231 )
1990	Morocco	30-34 years	8999.627 ( 5456.986,14149.137 )	14072.802 ( 9218.64,20476.026 )	78.645 ( 55.762,106.317 )	123.07 ( 85.402,166.289 )	4638.819 ( 2997.491,6729.987 )	7253.765 ( 5063.745,9739.349 )
1990	Morocco	35-39 years	12296.793 ( 7355.179,20260.277 )	11994.343 ( 7900.069,17879.407 )	120.192 ( 82.171,167.613 )	117.282 ( 81.964,167.075 )	6470.214 ( 4107.216,10118.727 )	6311.074 ( 4411.489,8929.633 )
1990	Morocco	40-44 years	18361.366 ( 10867.962,29391.253 )	7334.042 ( 4831.792,10433.496 )	212.116 ( 141.24,301.718 )	84.741 ( 57.343,119.656 )	10326.708 ( 6258.136,16344.14 )	4124.775 ( 2782.307,5801.948 )
1990	Morocco	45-49 years	21553.267 ( 12699.601,34443.442 )	2527.807 ( 1765.363,3321.864 )	265.401 ( 155.593,428.361 )	31.126 ( 18.645,50.144 )	11610.05 ( 5946.12,22597.644 )	1361.648 ( 826.566,2179.408 )
1990	Morocco	50-54 years	25723.296 ( 18895.444,35327.465 )	231.057 ( 174.117,308.78 )	755.728 ( 365.009,1401.984 )	6.79 ( 3.211,12.666 )	29088.661 ( 13537.056,55582.469 )	261.286 ( 124.741,485.82 )
1990	Mozambique	10-14 years	9798.591 ( 3374.453,28604.51 )	356.41 ( 241.119,500.208 )	67.177 ( 29.794,126.087 )	2.442 ( 1.078,4.504 )	5297.261 ( 1203.633,20190.265 )	192.68 ( 86.005,353.068 )
1990	Mozambique	15-19 years	12437.866 ( 7925.211,19397.977 )	15924.752 ( 10537.723,23884.648 )	43.241 ( 28.383,62.768 )	55.345 ( 37.519,78.67 )	3254.388 ( 2151.351,4745.424 )	4166.737 ( 2860.535,5843.02 )
1990	Mozambique	20-24 years	17808.841 ( 10881.809,25317.243 )	28866.417 ( 18183.947,39762.087 )	45.449 ( 29.773,65.335 )	73.651 ( 48.063,106.875 )	3256.978 ( 2104.709,4839.158 )	5279.249 ( 3517.055,7600.157 )
1990	Mozambique	25-29 years	23246.674 ( 16432.338,30241.21 )	29746.527 ( 21570.798,37618.768 )	56.552 ( 36.917,83.488 )	72.358 ( 47.398,106.694 )	3789.256 ( 2489.321,5604.805 )	4848.746 ( 3267.743,6972.137 )
1990	Mozambique	30-34 years	25864.13 ( 19220.768,32662.488 )	25666.301 ( 19756.578,31220.928 )	65.539 ( 43.104,95.483 )	64.992 ( 43.059,93.153 )	4050.095 ( 2674.622,5883.176 )	4019.117 ( 2749.182,5623.522 )
1990	Mozambique	35-39 years	26656.188 ( 19605.398,33811.73 )	17427.405 ( 13498.77,20845.517 )	97.299 ( 63.154,141.053 )	63.574 ( 40.932,90.738 )	5396.833 ( 3368.177,8131.381 )	3528.366 ( 2319.068,5013.137 )
1990	Mozambique	40-44 years	26503.957 ( 18811.802,34213.342 )	7417.526 ( 5632.849,8888.093 )	181.907 ( 116.58,261.963 )	50.906 ( 32.845,73.256 )	8947.736 ( 5442.378,13694.258 )	2504.157 ( 1629.62,3557.555 )
1990	Mozambique	45-49 years	28945.922 ( 20176.008,40010.921 )	2396.729 ( 1885.115,2841.51 )	196.237 ( 109.837,316.643 )	16.243 ( 9.164,25.889 )	8680.018 ( 4416.106,15917.548 )	718.707 ( 412.612,1130.438 )
1990	Mozambique	50-54 years	38901.556 ( 30831.48,46202.685 )	249.755 ( 203.065,288.642 )	266.3 ( 131.721,485.401 )	1.71 ( 0.851,3.097 )	10452.059 ( 5053.852,19314.374 )	67.104 ( 33.286,120.663 )
1990	Myanmar	10-14 years	11774.535 ( 4153.747,33836.215 )	65.126 ( 44.202,91.771 )	1317.842 ( 598.352,2476.839 )	7.286 ( 3.057,13.577 )	102291.675 ( 22337.869,388469.768 )	565.784 ( 237.706,1053.618 )
1990	Myanmar	15-19 years	6445.433 ( 3516.521,11108.373 )	6131.667 ( 3827.039,9165.806 )	51.778 ( 32.082,78.291 )	49.323 ( 31.306,73.746 )	3822.231 ( 2128.441,6555.804 )	3636.164 ( 2316.388,5409.363 )
1990	Myanmar	20-24 years	5525.968 ( 3103.904,9283.834 )	16632.904 ( 10204.139,25333.773 )	37.758 ( 23.39,56.806 )	113.77 ( 71.591,167.183 )	2612.771 ( 1534.757,4224.736 )	7864.318 ( 5045.54,11528.481 )
1990	Myanmar	25-29 years	6627.04 ( 4058.154,10588.349 )	19595.253 ( 12687.18,29501.757 )	40.014 ( 25.33,61.121 )	118.335 ( 75.668,177.075 )	2582.092 ( 1585.821,4061.44 )	7634.892 ( 4957.819,11316.175 )
1990	Myanmar	30-34 years	9595.303 ( 5816.494,15523.823 )	22011.054 ( 14452.815,32846.611 )	28.614 ( 17.643,44.217 )	65.692 ( 41.199,103.362 )	1759.194 ( 1059.631,2940.873 )	4035.487 ( 2632.969,6222.547 )
1990	Myanmar	35-39 years	12992.472 ( 7717.312,21387.824 )	18148.77 ( 11829.171,26944.115 )	23.111 ( 14.363,34.783 )	32.308 ( 20.504,48.714 )	1355.9 ( 808.916,2169.214 )	1894.013 ( 1239.915,2732.749 )
1990	Myanmar	40-44 years	17175.149 ( 9843.505,27962.928 )	8007.264 ( 5240.442,11365.6 )	19.467 ( 11.407,30.801 )	9.077 ( 5.296,14.053 )	1095.419 ( 577.869,1836.121 )	510.698 ( 307.643,746.296 )
1990	Myanmar	45-49 years	23912.675 ( 13738.667,39232.346 )	2050.337 ( 1491.131,2624.246 )	26.082 ( 13.887,41.297 )	2.235 ( 1.259,3.477 )	1347.764 ( 646.641,2596.852 )	115.561 ( 70.183,173.703 )
1990	Myanmar	50-54 years	34521.247 ( 25819.346,42389.773 )	248.664 ( 190.793,297.12 )	283.81 ( 129.377,529.514 )	2.042 ( 0.942,3.722 )	11141.825 ( 5148.365,20685.175 )	80.257 ( 38.044,144.987 )
1990	Namibia	10-14 years	15578.775 ( 5298.002,44651.442 )	16.318 ( 10.803,22.815 )	230.344 ( 105.193,424.996 )	0.241 ( 0.11,0.445 )	18021.17 ( 4304.988,67913.089 )	18.876 ( 8.778,34.7 )
1990	Namibia	15-19 years	15512.198 ( 9465.472,24005.401 )	1186.894 ( 766.676,1729.954 )	44.352 ( 28.004,66.097 )	3.393 ( 2.108,5.002 )	3371.534 ( 2044.385,5214.091 )	257.968 ( 165.589,375.754 )
1990	Namibia	20-24 years	18890.595 ( 11478.143,27296.073 )	2533.816 ( 1594.25,3537.534 )	24.376 ( 15.812,35.203 )	3.269 ( 2.148,4.734 )	1849.354 ( 1207.012,2662.994 )	248.056 ( 167.647,345.12 )
1990	Namibia	25-29 years	22122.907 ( 15368.032,29783.281 )	2824.805 ( 2040.546,3649.24 )	33.402 ( 21.532,48.65 )	4.265 ( 2.701,6.118 )	2334.126 ( 1492.427,3449.553 )	298.037 ( 198.162,422.662 )
1990	Namibia	30-34 years	23008.275 ( 15951.919,30685.364 )	2044.291 ( 1486.818,2597.77 )	33.399 ( 21.43,48.491 )	2.968 ( 1.924,4.316 )	2175.287 ( 1371.398,3201.227 )	193.275 ( 127.823,271.01 )
1990	Namibia	35-39 years	23625.558 ( 16303.143,31584.108 )	1317.763 ( 960.207,1655.409 )	42.93 ( 28.368,61.18 )	2.395 ( 1.576,3.421 )	2509.227 ( 1617.49,3691.148 )	139.957 ( 95.265,193.463 )
1990	Namibia	40-44 years	24171.61 ( 15796.431,32946.686 )	541.097 ( 380.862,680.416 )	63.001 ( 39.005,97.635 )	1.41 ( 0.873,2.181 )	3244.987 ( 1906.433,5274.216 )	72.641 ( 45.965,108.923 )
1990	Namibia	45-49 years	25801.026 ( 16218.048,38901.231 )	147.216 ( 108.499,183.883 )	203.087 ( 110.528,340.642 )	1.16 ( 0.638,1.964 )	8958.921 ( 4263.493,18101.573 )	51.118 ( 28.523,85.565 )
1990	Namibia	50-54 years	35202.559 ( 27776.622,43412.221 )	14.97 ( 12.117,17.964 )	144.572 ( 72.573,265.191 )	0.062 ( 0.031,0.114 )	5762.443 ( 2911.906,10731.794 )	2.45 ( 1.27,4.441 )
1990	Nauru	10-14 years	5491.528 ( 1882.118,16121.206 )	0.079 ( 0.052,0.113 )	17.372 ( 7.658,32.79 )	0 ( 0,0 )	1397.751 ( 320.161,5437.976 )	0.02 ( 0.009,0.038 )
1990	Nauru	15-19 years	7805.077 ( 4526.616,13231.048 )	3.2 ( 2.084,4.793 )	15.364 ( 7.449,26.612 )	0.006 ( 0.003,0.011 )	1187.713 ( 537.862,2227.135 )	0.487 ( 0.248,0.807 )
1990	Nauru	20-24 years	7923.663 ( 4400.47,13427.903 )	8.248 ( 4.98,12.732 )	18.077 ( 9.035,33.077 )	0.019 ( 0.01,0.034 )	1302.978 ( 626.008,2552.822 )	1.356 ( 0.708,2.42 )
1990	Nauru	25-29 years	9479.786 ( 5906.223,14821.492 )	9.174 ( 6.016,13.569 )	24.779 ( 11.941,43.03 )	0.024 ( 0.012,0.043 )	1650.938 ( 800.808,3033.567 )	1.598 ( 0.816,2.777 )
1990	Nauru	30-34 years	13038.201 ( 7825.467,21431.03 )	9.023 ( 5.9,13.533 )	32.83 ( 15.9,58.155 )	0.023 ( 0.011,0.04 )	2030.239 ( 974.096,3836.613 )	1.405 ( 0.734,2.423 )
1990	Nauru	35-39 years	16881.545 ( 9821.019,28430.665 )	5.869 ( 3.924,8.472 )	57.412 ( 30.265,97.278 )	0.02 ( 0.011,0.034 )	3200.031 ( 1549.76,6154.929 )	1.113 ( 0.619,1.834 )
1990	Nauru	40-44 years	25593.092 ( 14370.028,43789.101 )	2.404 ( 1.637,3.321 )	90.65 ( 44.931,165.721 )	0.009 ( 0.004,0.015 )	4576.629 ( 1942.737,10016.229 )	0.43 ( 0.221,0.76 )
1990	Nauru	45-49 years	27563.96 ( 14372.653,48658.776 )	0.482 ( 0.339,0.627 )	281.069 ( 113.061,575.502 )	0.005 ( 0.002,0.01 )	12331.734 ( 3990.097,33991.203 )	0.216 ( 0.094,0.438 )
1990	Nauru	50-54 years	39980.307 ( 30088.552,50295.42 )	0.043 ( 0.033,0.053 )	546.458 ( 230.118,1027.034 )	0.001 ( 0,0.001 )	21195.244 ( 9237.582,40559.662 )	0.023 ( 0.01,0.043 )
1990	Nepal	10-14 years	962.65 ( 331.696,2803.335 )	19.565 ( 13.195,27.555 )	86.658 ( 37.829,161.263 )	1.761 ( 0.748,3.242 )	6733.825 ( 1465.049,25613.172 )	136.86 ( 58.278,251.763 )
1990	Nepal	15-19 years	10916.947 ( 6579.797,16469.219 )	14443.882 ( 9150.978,20699.244 )	59.801 ( 35.074,91.582 )	79.12 ( 46.112,120.91 )	4436.993 ( 2486.621,7098.821 )	5870.451 ( 3458.316,8922.113 )
1990	Nepal	20-24 years	7595.824 ( 4843.091,11844.756 )	19372.624 ( 12731.452,29231.746 )	53.533 ( 33.013,79.751 )	136.602 ( 86.081,202.188 )	3689.241 ( 2268.947,5621.424 )	9409.155 ( 5964.578,13873.148 )
1990	Nepal	25-29 years	7277.868 ( 4892.296,10713.744 )	14470.397 ( 10062.059,20567.661 )	58.403 ( 35.143,87.586 )	116.165 ( 70.062,174.99 )	3731.776 ( 2178.456,5774.831 )	7419.795 ( 4480.463,11086.205 )
1990	Nepal	30-34 years	10052.985 ( 6500.031,15238.455 )	11773.249 ( 7992.308,16974.019 )	71.858 ( 43.383,108.423 )	84.12 ( 52.492,124.995 )	4248.65 ( 2539.942,6589.075 )	4975.678 ( 3123.062,7339.529 )
1990	Nepal	35-39 years	14556.835 ( 8896.337,22585.508 )	9035.606 ( 5911.933,12950.711 )	113.405 ( 68.194,168.562 )	70.413 ( 42.246,104.427 )	6135.638 ( 3501.548,9775.681 )	3808.466 ( 2326.903,5605.454 )
1990	Nepal	40-44 years	16751.251 ( 9417.986,28624.2 )	3406.753 ( 2187.847,5023.96 )	241.706 ( 133.945,380.58 )	49.173 ( 27.097,78.241 )	11757.941 ( 5736.059,21541.23 )	2391.248 ( 1332.516,3780.797 )
1990	Nepal	45-49 years	16432.877 ( 8359.617,30978.221 )	910.586 ( 578.231,1314.373 )	334.638 ( 148.702,620.253 )	18.542 ( 8.341,34.289 )	14551.086 ( 5295.324,34894.493 )	806.312 ( 366.275,1480.536 )
1990	Nepal	50-54 years	22252.245 ( 14845.531,31821.208 )	91.94 ( 62.924,127.936 )	1608.322 ( 785.936,2878.394 )	6.646 ( 3.263,12.02 )	61687.747 ( 29596.574,114387.575 )	254.876 ( 125.448,459.89 )
1990	Netherlands	10-14 years	4203.621 ( 1422.077,12060.321 )	0.816 ( 0.518,1.138 )	28.678 ( 21.645,37.198 )	0.006 ( 0.004,0.007 )	2255.013 ( 919.125,5937.717 )	0.438 ( 0.335,0.561 )
1990	Netherlands	15-19 years	3590.264 ( 2303.49,5552.226 )	153.63 ( 106.97,220.321 )	4.898 ( 3.773,6.294 )	0.21 ( 0.162,0.267 )	388.693 ( 279.457,536.284 )	16.632 ( 12.978,21.281 )
1990	Netherlands	20-24 years	3442.071 ( 2048.909,5649.204 )	875.548 ( 549.121,1363.422 )	3.722 ( 2.911,4.662 )	0.947 ( 0.737,1.177 )	287.714 ( 216.321,386.426 )	73.185 ( 57.976,93.263 )
1990	Netherlands	25-29 years	3478.733 ( 2157.229,5330.564 )	2588.457 ( 1654.15,3837.856 )	2.386 ( 1.883,2.977 )	1.775 ( 1.403,2.201 )	186.05 ( 140.271,241.204 )	138.436 ( 107.559,173.66 )
1990	Netherlands	30-34 years	3578.201 ( 2168.949,5535.039 )	2472.062 ( 1565.748,3668.471 )	2.537 ( 1.991,3.226 )	1.753 ( 1.382,2.204 )	183.004 ( 135.655,240.522 )	126.431 ( 97.929,159.412 )
1990	Netherlands	35-39 years	4438.264 ( 2680.065,7277.048 )	937.939 ( 604.143,1441.771 )	4.7 ( 3.631,5.874 )	0.993 ( 0.772,1.247 )	293.172 ( 211.333,400.189 )	61.956 ( 47.639,79.288 )
1990	Netherlands	40-44 years	7348.084 ( 4683.433,11512.35 )	211.401 ( 145.324,306.933 )	13.908 ( 10.542,17.735 )	0.4 ( 0.306,0.511 )	735.158 ( 527.637,997.421 )	21.15 ( 16.372,26.592 )
1990	Netherlands	45-49 years	17266.72 ( 11301.335,27744.857 )	28.439 ( 21.089,40.178 )	51.67 ( 38.51,68.433 )	0.085 ( 0.064,0.112 )	2371.913 ( 1622.786,3466.438 )	3.907 ( 3.028,5.02 )
1990	Netherlands	50-54 years	41327.055 ( 31931.701,54912.874 )	5.543 ( 4.394,7.167 )	105.432 ( 77.495,138.835 )	0.014 ( 0.01,0.019 )	4192.925 ( 2995.288,5611.605 )	0.562 ( 0.412,0.732 )
1990	New Zealand	10-14 years	19168.845 ( 6479.769,54717.27 )	6.444 ( 4.168,9.038 )	0.282 ( 0.201,0.381 )	0 ( 0,0 )	228.031 ( 61.368,775.521 )	0.077 ( 0.039,0.128 )
1990	New Zealand	15-19 years	15427.889 ( 9080.549,24930.241 )	771.99 ( 476.276,1187.222 )	0.686 ( 0.478,0.95 )	0.034 ( 0.024,0.048 )	218.749 ( 107.841,405.096 )	10.946 ( 5.656,19.291 )
1990	New Zealand	20-24 years	15813.618 ( 8835.852,25315.663 )	2176.912 ( 1276.379,3310.55 )	1.108 ( 0.805,1.513 )	0.153 ( 0.11,0.206 )	250.58 ( 137.602,454.128 )	34.495 ( 19.877,59.387 )
1990	New Zealand	25-29 years	16655.197 ( 10405.125,23962.66 )	3476.364 ( 2234.368,4851.69 )	1.144 ( 0.819,1.536 )	0.239 ( 0.173,0.317 )	257.279 ( 148.813,425.197 )	53.701 ( 31.956,86.089 )
1990	New Zealand	30-34 years	17438.549 ( 11106.339,25701.414 )	2563.913 ( 1702.062,3622.468 )	1.105 ( 0.802,1.478 )	0.162 ( 0.119,0.215 )	256.775 ( 137.82,442.456 )	37.752 ( 21.121,62.362 )
1990	New Zealand	35-39 years	19874.636 ( 12999.219,28936.742 )	920.095 ( 636.606,1262.368 )	1.445 ( 1.009,2 )	0.067 ( 0.047,0.092 )	290.066 ( 159.05,491.981 )	13.429 ( 7.789,21.463 )
1990	New Zealand	40-44 years	23201.799 ( 15264.091,31154.422 )	152.202 ( 106.739,191.917 )	2.67 ( 1.805,3.814 )	0.018 ( 0.012,0.025 )	369.06 ( 180.558,676.697 )	2.421 ( 1.263,4.169 )
1990	New Zealand	45-49 years	28696.697 ( 19466.87,40261.436 )	8.043 ( 6.236,9.709 )	6.544 ( 4.061,9.597 )	0.002 ( 0.001,0.003 )	563.661 ( 345.174,866.505 )	0.158 ( 0.111,0.209 )
1990	New Zealand	50-54 years	45287.009 ( 36642.832,54753.196 )	0.978 ( 0.812,1.151 )	1.589 ( 1.048,2.24 )	0 ( 0,0 )	422.232 ( 251.011,653.161 )	0.009 ( 0.006,0.014 )
1990	Nicaragua	10-14 years	35654.734 ( 13278.159,96396.223 )	291.434 ( 212.695,380.276 )	32.129 ( 16.752,51.583 )	0.263 ( 0.136,0.413 )	2736.755 ( 775.131,8797.381 )	22.37 ( 12.416,34.705 )
1990	Nicaragua	15-19 years	6670.492 ( 4562.378,9665.869 )	2174.402 ( 1576.888,2977.355 )	11.267 ( 7.666,15.596 )	3.674 ( 2.52,5.068 )	861.978 ( 557.621,1241.459 )	280.982 ( 192.73,382.404 )
1990	Nicaragua	20-24 years	4776.746 ( 3074.763,7440.789 )	2150.871 ( 1465.322,3147.362 )	10.988 ( 7.947,14.777 )	4.952 ( 3.588,6.736 )	783.976 ( 545.547,1124.621 )	353.009 ( 259.988,475.701 )
1990	Nicaragua	25-29 years	5251.019 ( 3483.355,7794.539 )	1717.652 ( 1190.578,2429.245 )	13.345 ( 9.249,18.334 )	4.368 ( 3.007,5.97 )	883.679 ( 589.527,1255.277 )	289.059 ( 201.495,391.22 )
1990	Nicaragua	30-34 years	7399.83 ( 4739.147,11591.071 )	1321.726 ( 907.214,1928.811 )	20.089 ( 13.808,27.374 )	3.589 ( 2.428,4.932 )	1223.76 ( 796.699,1794.409 )	218.583 ( 152.512,298.599 )
1990	Nicaragua	35-39 years	11087.452 ( 7063.031,17638.851 )	1025.874 ( 711.971,1489.465 )	32.588 ( 21.782,45.079 )	3.015 ( 2.048,4.191 )	1820.109 ( 1168.362,2734.884 )	168.407 ( 117.774,230.94 )
1990	Nicaragua	40-44 years	16257.681 ( 10119.654,25098.621 )	452.898 ( 315.014,621.256 )	39.952 ( 25.845,58.351 )	1.113 ( 0.726,1.616 )	2046.187 ( 1190.755,3325.156 )	57.002 ( 37.067,82.306 )
1990	Nicaragua	45-49 years	20135.926 ( 12396.481,32377.62 )	77.178 ( 57.212,99.75 )	52.705 ( 28.193,83.749 )	0.202 ( 0.111,0.324 )	2403.092 ( 1183.952,4701.557 )	9.211 ( 5.464,14.485 )
1990	Nicaragua	50-54 years	52022.281 ( 36513.617,71540.655 )	15.008 ( 10.807,20.084 )	87.68 ( 45.492,139.663 )	0.025 ( 0.014,0.04 )	3461.453 ( 1854.094,5600.744 )	0.999 ( 0.549,1.572 )
1990	Niger	10-14 years	5566.722 ( 1835.437,16752.36 )	116.242 ( 75.558,167.903 )	204.045 ( 95.245,396.865 )	4.256 ( 1.956,8.219 )	15881.797 ( 3715.442,63828.088 )	331.636 ( 152.951,639.725 )
1990	Niger	15-19 years	10880.366 ( 6679.833,17689.889 )	10132.136 ( 6392.829,15970.989 )	57.245 ( 39.608,81.024 )	53.318 ( 37.082,75.39 )	4268.595 ( 2940.601,6191.334 )	3975.049 ( 2814.255,5589.731 )
1990	Niger	20-24 years	15824.165 ( 9452.828,23735.158 )	18209.699 ( 11099.871,26709.527 )	49.678 ( 34.352,70.451 )	57.159 ( 39.339,81.845 )	3527.812 ( 2401.555,5071.241 )	4059.638 ( 2819.997,5706.743 )
1990	Niger	25-29 years	22317.085 ( 16058.844,29199.204 )	21974.374 ( 16043.941,28313.156 )	63.572 ( 42.271,89.455 )	62.615 ( 42.129,88.456 )	4229.849 ( 2912.416,5966.178 )	4164.894 ( 2909.713,5785.134 )
1990	Niger	30-34 years	25116.222 ( 19108.358,31245.657 )	18779.421 ( 14505.316,22970.427 )	66.623 ( 45.256,93.27 )	49.812 ( 34.171,70.15 )	4115.328 ( 2798.829,5723.814 )	3077.034 ( 2124.614,4207.895 )
1990	Niger	35-39 years	25971.362 ( 19219.929,32452.281 )	9831.918 ( 7543.542,11777.776 )	79.473 ( 54.936,115.534 )	30.096 ( 20.824,43.758 )	4470.012 ( 3053.858,6662.329 )	1692.202 ( 1198.595,2417.932 )
1990	Niger	40-44 years	26352.902 ( 19228.346,33374.873 )	4690.274 ( 3591.957,5610.811 )	103.436 ( 66.514,152.097 )	18.41 ( 11.902,27.322 )	5223.414 ( 3315.153,8031.862 )	929.66 ( 619.288,1350.275 )
1990	Niger	45-49 years	28068.803 ( 20209.085,36900.609 )	1382.152 ( 1086.282,1614.451 )	164.871 ( 93.673,282.359 )	8.121 ( 4.547,14.077 )	7344.849 ( 3826.369,14137.425 )	361.672 ( 205.676,618.531 )
1990	Niger	50-54 years	38803.988 ( 31356.444,46149.898 )	125.565 ( 104.09,145.314 )	211.538 ( 102.793,371.202 )	0.684 ( 0.333,1.209 )	8335.346 ( 4168.757,14820.449 )	26.972 ( 13.839,46.666 )
1990	Nigeria	10-14 years	6185.33 ( 2230.403,17078.149 )	1655.384 ( 1169.581,2206.641 )	221.266 ( 100.743,413.596 )	59.146 ( 27.693,110.561 )	17204.177 ( 4117.539,66533.093 )	4604.365 ( 2159.16,8596.636 )
1990	Nigeria	15-19 years	18038.659 ( 11628.662,27122.297 )	132676.849 ( 90614.467,187175.301 )	87.401 ( 55.138,126.632 )	642.848 ( 416.781,969.586 )	6521.091 ( 4071.065,10331.803 )	47963.532 ( 31723.115,71301.424 )
1990	Nigeria	20-24 years	22025.596 ( 14388.915,30098.451 )	248273.708 ( 169288.4,323260.577 )	71.874 ( 44.05,107.911 )	809.121 ( 499.636,1187.384 )	5082.653 ( 3107.053,7675.705 )	57291.938 ( 36555.085,82437.889 )
1990	Nigeria	25-29 years	25750.184 ( 19125.854,31859.599 )	254938.411 ( 195381.694,305212.684 )	67.78 ( 40.85,104.6 )	670.629 ( 408.56,1021.596 )	4516.406 ( 2757.508,7012.806 )	44714.447 ( 28169.539,67182.181 )
1990	Nigeria	30-34 years	27269.999 ( 20510.768,34069.136 )	187613.027 ( 146845.345,224128.478 )	60.67 ( 38.307,93.592 )	417.391 ( 264.282,638.577 )	3781.737 ( 2349.265,5901.482 )	26017.72 ( 16819.388,38823.705 )
1990	Nigeria	35-39 years	27938.124 ( 20601,35630.84 )	104443.42 ( 82071.113,123735.613 )	57.605 ( 34.863,89.736 )	215.143 ( 128.727,328.084 )	3310.641 ( 1959.764,5340.816 )	12376.446 ( 7807.387,18547.111 )
1990	Nigeria	40-44 years	27467.954 ( 19763.22,35033.638 )	41880.922 ( 32319.615,49195.224 )	63.939 ( 35.872,100.33 )	97.467 ( 54.914,148.059 )	3317.941 ( 1843.12,5409.098 )	5058.929 ( 3014.131,7595.608 )
1990	Nigeria	45-49 years	27646.491 ( 20198.821,35723.576 )	15271.85 ( 12162.198,17724.517 )	23.496 ( 12.146,39.955 )	12.974 ( 6.64,21.659 )	1227.096 ( 668.439,2125.677 )	677.845 ( 402.483,1054.671 )
1990	Nigeria	50-54 years	38445.016 ( 31804.044,45012.394 )	1551.259 ( 1316.493,1767.341 )	98.006 ( 45.708,189.707 )	3.945 ( 1.871,7.505 )	3980.771 ( 1929.74,7585.501 )	160.624 ( 79.879,297.833 )
1990	Niue	10-14 years	5723.006 ( 1916.291,17257.018 )	0.01 ( 0.006,0.014 )	9.151 ( 3.889,18.318 )	0 ( 0,0 )	769.362 ( 182.947,3001.92 )	0.001 ( 0.001,0.002 )
1990	Niue	15-19 years	8044.122 ( 4395.921,13684.338 )	0.318 ( 0.193,0.488 )	8.372 ( 3.85,16.085 )	0 ( 0,0.001 )	692.209 ( 307.255,1345.281 )	0.027 ( 0.014,0.048 )
1990	Niue	20-24 years	7557.072 ( 4008.375,13416.564 )	0.992 ( 0.577,1.579 )	6.002 ( 2.808,11.156 )	0.001 ( 0,0.001 )	489.933 ( 229.865,960.221 )	0.064 ( 0.033,0.113 )
1990	Niue	25-29 years	8781.306 ( 5131.167,14313.782 )	0.975 ( 0.614,1.474 )	7.259 ( 3.448,13.616 )	0.001 ( 0,0.001 )	551.974 ( 270.211,998.619 )	0.061 ( 0.032,0.103 )
1990	Niue	30-34 years	11546.301 ( 6687.848,19283.55 )	1.154 ( 0.73,1.756 )	7.969 ( 4.004,14.934 )	0.001 ( 0,0.001 )	587.153 ( 292.724,1086.887 )	0.059 ( 0.032,0.099 )
1990	Niue	35-39 years	15496.731 ( 8824.953,26409.369 )	0.797 ( 0.509,1.209 )	15.759 ( 7.818,28.786 )	0.001 ( 0,0.001 )	999.649 ( 492.017,1871.383 )	0.051 ( 0.028,0.086 )
1990	Niue	40-44 years	18541.432 ( 10542.298,30383.637 )	0.219 ( 0.144,0.311 )	32.859 ( 15.785,60.792 )	0 ( 0,0.001 )	1748.498 ( 752.995,3460.356 )	0.021 ( 0.01,0.035 )
1990	Niue	45-49 years	20470.229 ( 11092.369,34989.933 )	0.067 ( 0.047,0.09 )	104.775 ( 40.884,215.579 )	0 ( 0,0.001 )	4677.642 ( 1467.504,12162.765 )	0.015 ( 0.006,0.031 )
1990	Niue	50-54 years	30766.92 ( 22749.575,38627.5 )	0.009 ( 0.007,0.011 )	200.322 ( 88.655,399.32 )	0 ( 0,0 )	7916.81 ( 3456.334,15939.839 )	0.002 ( 0.001,0.005 )
1990	Northern Mariana Islands	10-14 years	14169.42 ( 4715.191,41400.327 )	0.284 ( 0.182,0.405 )	4.516 ( 1.906,8.463 )	0 ( 0,0 )	491.222 ( 130.853,1611.721 )	0.01 ( 0.005,0.016 )
1990	Northern Mariana Islands	15-19 years	12296.524 ( 6607.484,22222.033 )	14.351 ( 8.847,22.288 )	1.98 ( 0.952,3.503 )	0.002 ( 0.001,0.004 )	272.312 ( 128.013,535.052 )	0.318 ( 0.171,0.537 )
1990	Northern Mariana Islands	20-24 years	11126.557 ( 5885.74,20870.583 )	39.306 ( 23.813,63.313 )	4.962 ( 2.419,8.622 )	0.018 ( 0.009,0.031 )	448.838 ( 222.495,838.475 )	1.586 ( 0.9,2.544 )
1990	Northern Mariana Islands	25-29 years	12293.956 ( 7103.051,20743.244 )	42.325 ( 26.888,64.726 )	6.031 ( 2.951,10.426 )	0.021 ( 0.01,0.036 )	516.821 ( 255.977,913.631 )	1.779 ( 0.969,2.851 )
1990	Northern Mariana Islands	30-34 years	16213.07 ( 9362.668,27104.335 )	42.561 ( 28.202,61.915 )	8.27 ( 4.055,14.546 )	0.022 ( 0.011,0.038 )	652.044 ( 327.329,1174.602 )	1.712 ( 0.986,2.683 )
1990	Northern Mariana Islands	35-39 years	19310.506 ( 11066.402,31852.19 )	22.37 ( 15.379,30.267 )	17.613 ( 9.193,29.414 )	0.02 ( 0.011,0.034 )	1137.725 ( 536.793,2122.288 )	1.318 ( 0.746,2.017 )
1990	Northern Mariana Islands	40-44 years	24168.437 ( 13498.107,39538.956 )	4.155 ( 2.931,5.254 )	41.562 ( 20.423,73.877 )	0.007 ( 0.004,0.013 )	2248.962 ( 960.038,4895.906 )	0.387 ( 0.208,0.651 )
1990	Northern Mariana Islands	45-49 years	32705.65 ( 18670.599,55129.123 )	0.445 ( 0.343,0.535 )	251.353 ( 101.122,505.076 )	0.003 ( 0.001,0.007 )	11051.353 ( 3331.135,30481.494 )	0.15 ( 0.061,0.296 )
1990	Northern Mariana Islands	50-54 years	54218.639 ( 45143.166,63084.828 )	0.042 ( 0.035,0.047 )	658.798 ( 289.741,1276.699 )	0.001 ( 0,0.001 )	25899.432 ( 11198.507,51297.094 )	0.02 ( 0.009,0.038 )
1990	Norway	10-14 years	52042.912 ( 18612.354,144857.851 )	1.435 ( 0.974,1.976 )	8.749 ( 6.604,11.216 )	0 ( 0,0 )	1192.664 ( 452.982,3155.121 )	0.033 ( 0.024,0.043 )
1990	Norway	15-19 years	12188.97 ( 7500.45,19924.525 )	305.387 ( 199.233,469.881 )	1.928 ( 1.494,2.467 )	0.048 ( 0.037,0.061 )	267.06 ( 174.584,426.14 )	6.691 ( 4.637,10.05 )
1990	Norway	20-24 years	13147.496 ( 7608.407,20832.573 )	1899.165 ( 1166.845,2840.191 )	0.773 ( 0.605,0.976 )	0.112 ( 0.087,0.141 )	196.881 ( 108.715,352.953 )	28.44 ( 16.673,48.12 )
1990	Norway	25-29 years	13725.422 ( 8696.751,20285.386 )	2941.194 ( 1915.025,4235.57 )	2.26 ( 1.783,2.876 )	0.484 ( 0.384,0.615 )	292.732 ( 201.601,434.361 )	62.729 ( 44.393,90.694 )
1990	Norway	30-34 years	14467.675 ( 9157.328,21901.936 )	2083.975 ( 1361.413,3040.465 )	2.526 ( 1.994,3.193 )	0.364 ( 0.289,0.458 )	302.415 ( 200.601,453.524 )	43.561 ( 29.823,62.959 )
1990	Norway	35-39 years	16583.571 ( 10531.167,24670.459 )	794.965 ( 531.333,1120.351 )	6.031 ( 4.686,7.751 )	0.289 ( 0.221,0.368 )	494.437 ( 358.781,735.254 )	23.702 ( 18.102,33.39 )
1990	Norway	40-44 years	19848.408 ( 12994.733,28996.12 )	142.876 ( 101.067,192.62 )	9.325 ( 7.071,11.721 )	0.067 ( 0.051,0.084 )	634.342 ( 438.284,892.5 )	4.566 ( 3.409,5.929 )
1990	Norway	45-49 years	32375.15 ( 22862.053,44593.282 )	7.536 ( 6.178,8.963 )	28.616 ( 20.05,39.332 )	0.007 ( 0.005,0.009 )	1493.515 ( 960.935,2286.823 )	0.348 ( 0.26,0.46 )
1990	Norway	50-54 years	91009.858 ( 73132.234,112780.045 )	1.577 ( 1.3,1.902 )	11.94 ( 8.934,15.584 )	0 ( 0,0 )	961.453 ( 713.268,1284.261 )	0.017 ( 0.013,0.022 )
1990	Oman	10-14 years	7700.074 ( 2588.433,22834.547 )	2.775 ( 1.813,4.025 )	114.885 ( 46.501,237.586 )	0.041 ( 0.016,0.08 )	9007.064 ( 1860.327,35575.397 )	3.246 ( 1.303,6.271 )
1990	Oman	15-19 years	3946.207 ( 2111.87,6813.902 )	243.654 ( 146.975,369.294 )	12.231 ( 6.085,22.726 )	0.757 ( 0.365,1.38 )	934.839 ( 418.968,1880.346 )	57.721 ( 29.158,101.909 )
1990	Oman	20-24 years	4236.869 ( 2325.601,7324.299 )	709.206 ( 410.105,1159.235 )	7.999 ( 3.974,14.976 )	1.342 ( 0.666,2.455 )	588.892 ( 289.071,1088.806 )	98.574 ( 50.976,172.328 )
1990	Oman	25-29 years	4592.4 ( 2824.082,7133.473 )	915.956 ( 570.48,1403.677 )	8.703 ( 4.251,16.628 )	1.74 ( 0.838,3.244 )	598.192 ( 304.502,1087.166 )	119.31 ( 61.511,213.925 )
1990	Oman	30-34 years	6344.341 ( 3870.131,9963.387 )	1026.892 ( 636.173,1584.716 )	9.983 ( 4.852,18.497 )	1.618 ( 0.796,3.013 )	647.363 ( 352.091,1142.556 )	104.782 ( 57.877,181.728 )
1990	Oman	35-39 years	8097.939 ( 4892.745,12409.645 )	817.096 ( 500.084,1234.113 )	12.612 ( 6.458,23.13 )	1.275 ( 0.652,2.323 )	756.517 ( 424.169,1298.699 )	76.334 ( 43.354,129.153 )
1990	Oman	40-44 years	12995.316 ( 7831.74,19964.959 )	446.516 ( 278.45,660.554 )	17.316 ( 8.488,32.785 )	0.596 ( 0.288,1.114 )	970.839 ( 503.386,1758.626 )	33.358 ( 17.897,58.185 )
1990	Oman	45-49 years	22186.838 ( 12912.648,34619.117 )	154.469 ( 102.173,207.538 )	19.86 ( 7.382,44.611 )	0.138 ( 0.051,0.31 )	1091.642 ( 454.517,2450.75 )	7.6 ( 3.596,14.692 )
1990	Oman	50-54 years	24799.253 ( 16707.969,36191.387 )	12.612 ( 8.717,17.911 )	23.899 ( 10.053,54.29 )	0.012 ( 0.005,0.026 )	1161.642 ( 531.205,2411.507 )	0.591 ( 0.277,1.193 )
1990	Pakistan	10-14 years	3157.958 ( 1145.627,8683.849 )	122.194 ( 86.127,164.395 )	312.9 ( 143.997,569.863 )	12.101 ( 5.582,21.972 )	24298.755 ( 5772.946,90120.486 )	940.214 ( 434.005,1706.084 )
1990	Pakistan	15-19 years	18833.195 ( 11581.122,30308.678 )	86738.871 ( 60042.669,122442.875 )	128.196 ( 77.602,191.349 )	590.313 ( 349.719,883.748 )	9470.686 ( 5074.197,16080.252 )	43618.548 ( 26307.323,64961.996 )
1990	Pakistan	20-24 years	11216.086 ( 7365.777,16756.508 )	134337.798 ( 93108.763,188935.921 )	77.817 ( 49.998,110.714 )	931.642 ( 606.53,1314.09 )	5361.735 ( 3298.906,8007.18 )	64218.807 ( 41700.563,90283.966 )
1990	Pakistan	25-29 years	10552.443 ( 7363.06,14826.978 )	116693.674 ( 83521.376,159464.996 )	83.582 ( 52.909,121.427 )	924.025 ( 588.31,1360.005 )	5337.32 ( 3347.881,8019.596 )	59022.489 ( 37976.013,86251.216 )
1990	Pakistan	30-34 years	12708.212 ( 8778.448,18398.832 )	95028.582 ( 67937.132,132405.21 )	84.471 ( 52.897,122.327 )	631.534 ( 398.038,912.74 )	4997.269 ( 3093.063,7415.414 )	37368.233 ( 23937.471,53364.226 )
1990	Pakistan	35-39 years	16571.915 ( 10605.322,24930.92 )	72758.027 ( 49013.925,103347.217 )	112.819 ( 70.177,167.994 )	495.132 ( 310.335,737.065 )	6110.729 ( 3651.823,9506.461 )	26828.799 ( 16877.39,39407.543 )
1990	Pakistan	40-44 years	19555.195 ( 12048.865,29393.788 )	36483.343 ( 24302.477,49858.703 )	154.301 ( 87.524,252.021 )	287.757 ( 164.921,476.704 )	7572.205 ( 4083.157,13685.859 )	14127.16 ( 8235.698,23214.401 )
1990	Pakistan	45-49 years	20575.818 ( 12582.027,30928.954 )	13165.337 ( 8896.33,17817.946 )	107.87 ( 47.824,207.342 )	68.927 ( 30.82,132.088 )	4831.433 ( 2042.603,10042.82 )	3091.369 ( 1444.256,5785.596 )
1990	Pakistan	50-54 years	26872.856 ( 18622.335,36435.482 )	1259.333 ( 895.267,1661.481 )	257.817 ( 125.908,467.039 )	12.068 ( 5.88,21.673 )	10101.08 ( 4994.045,18389.179 )	473.363 ( 240.088,838.558 )
1990	Palau	10-14 years	14665.995 ( 4857.728,44269.982 )	0.062 ( 0.039,0.091 )	19.842 ( 8.516,39.549 )	0 ( 0,0 )	1686.068 ( 413.207,6439.962 )	0.007 ( 0.003,0.013 )
1990	Palau	15-19 years	9021.144 ( 4596.188,16150.421 )	2.485 ( 1.513,3.776 )	10.177 ( 4.956,18.894 )	0.003 ( 0.001,0.005 )	830.137 ( 363.393,1701.259 )	0.229 ( 0.12,0.398 )
1990	Palau	20-24 years	8225.835 ( 4233.138,14177.525 )	7.433 ( 4.392,11.209 )	9.746 ( 5.05,16.746 )	0.009 ( 0.004,0.015 )	747.067 ( 360.07,1355.913 )	0.675 ( 0.374,1.072 )
1990	Palau	25-29 years	9553.087 ( 5683.375,15384.515 )	7.894 ( 5.136,11.557 )	7.579 ( 3.939,12.629 )	0.006 ( 0.003,0.011 )	580.261 ( 298.312,1005.383 )	0.479 ( 0.27,0.755 )
1990	Palau	30-34 years	12395.024 ( 7195.663,20499.61 )	7.61 ( 4.922,11.267 )	12.323 ( 6.41,20.85 )	0.008 ( 0.004,0.013 )	848.26 ( 445.996,1578.059 )	0.521 ( 0.305,0.867 )
1990	Palau	35-39 years	15745.344 ( 9002.287,26895.501 )	5.734 ( 3.745,8.538 )	20.909 ( 11.032,36.117 )	0.008 ( 0.004,0.013 )	1275.084 ( 653.784,2326.808 )	0.464 ( 0.272,0.739 )
1990	Palau	40-44 years	22260.622 ( 11955.916,39544.415 )	1.968 ( 1.339,2.709 )	39.37 ( 19.661,69.663 )	0.003 ( 0.002,0.006 )	2112.552 ( 869.559,4634.818 )	0.187 ( 0.097,0.317 )
1990	Palau	45-49 years	24814.589 ( 12779.389,43700.739 )	0.272 ( 0.191,0.352 )	111.527 ( 45.741,223.756 )	0.001 ( 0,0.002 )	5045.571 ( 1562.487,13420.899 )	0.055 ( 0.023,0.108 )
1990	Palau	50-54 years	38315.049 ( 29216.426,47611.615 )	0.027 ( 0.021,0.033 )	300.917 ( 128.532,587.927 )	0 ( 0,0 )	11817.331 ( 5157.39,22913.032 )	0.008 ( 0.004,0.016 )
1990	Palestine	10-14 years	64984.775 ( 20770.083,197964.712 )	8.734 ( 5.438,12.965 )	132.425 ( 56.872,261.889 )	0.018 ( 0.008,0.035 )	10979.122 ( 2633.603,43400.922 )	1.476 ( 0.69,2.842 )
1990	Palestine	15-19 years	9794.287 ( 5155.122,17070.5 )	1060.909 ( 616.835,1649.664 )	4.191 ( 2.242,6.961 )	0.454 ( 0.237,0.746 )	414.429 ( 217.08,715.093 )	44.891 ( 25.975,69.105 )
1990	Palestine	20-24 years	4954.304 ( 2686.081,8410.173 )	1296.378 ( 739.964,2078.407 )	2.923 ( 1.555,4.854 )	0.766 ( 0.392,1.278 )	253.154 ( 136.401,422.706 )	66.242 ( 37.576,104.463 )
1990	Palestine	25-29 years	4864.84 ( 3019.472,7418.851 )	1215.058 ( 767.512,1815.156 )	3.387 ( 1.659,5.737 )	0.847 ( 0.408,1.464 )	266.24 ( 146.129,442.617 )	66.497 ( 37.144,108.294 )
1990	Palestine	30-34 years	7266.127 ( 4334.846,11485.673 )	1074.908 ( 666.142,1632.683 )	4.214 ( 2.217,7.073 )	0.623 ( 0.327,1.059 )	324.065 ( 182.256,517.136 )	47.94 ( 28.008,73.511 )
1990	Palestine	35-39 years	9780.054 ( 5775.188,16073.423 )	777.034 ( 486.306,1199.17 )	6.844 ( 3.599,11.507 )	0.545 ( 0.279,0.92 )	469.889 ( 255.59,769.541 )	37.333 ( 21.522,57.412 )
1990	Palestine	40-44 years	12394.271 ( 6810.672,21208.216 )	313.874 ( 191.021,483.463 )	12.672 ( 6.622,21.199 )	0.321 ( 0.157,0.537 )	742.812 ( 369.377,1288.004 )	18.811 ( 10.36,29.361 )
1990	Palestine	45-49 years	11838.266 ( 6907.663,18457.32 )	49.717 ( 33.1,67.533 )	25.023 ( 10.786,46.326 )	0.105 ( 0.046,0.197 )	1199.496 ( 510.863,2465.395 )	5.037 ( 2.448,9.021 )
1990	Palestine	50-54 years	14075.898 ( 9865.732,20205.788 )	4.7 ( 3.379,6.565 )	48.665 ( 22.325,93.079 )	0.016 ( 0.007,0.031 )	1998.786 ( 946.882,3886.876 )	0.667 ( 0.324,1.263 )
1990	Panama	10-14 years	25472.923 ( 9823.014,67012.247 )	88.58 ( 66.456,113.784 )	28.67 ( 22.029,37.146 )	0.1 ( 0.077,0.128 )	2398.466 ( 970.241,6198.413 )	8.34 ( 6.564,10.525 )
1990	Panama	15-19 years	7113.075 ( 5057.182,10087.17 )	800.035 ( 603.396,1069.162 )	11.432 ( 8.508,14.548 )	1.286 ( 0.962,1.632 )	874.841 ( 626.585,1175.452 )	98.397 ( 74.761,124.589 )
1990	Panama	20-24 years	5008.05 ( 3292.132,7514.636 )	928.776 ( 650.031,1307.57 )	11.781 ( 9.008,14.88 )	2.184 ( 1.688,2.783 )	836.775 ( 611.144,1132.207 )	155.185 ( 120.67,197.007 )
1990	Panama	25-29 years	5283.674 ( 3608.371,7558.11 )	792.273 ( 565.109,1085.986 )	13.887 ( 10.708,17.54 )	2.082 ( 1.609,2.614 )	916.167 ( 685.223,1190.817 )	137.377 ( 107.313,171.102 )
1990	Panama	30-34 years	7360.004 ( 4859.608,11188.847 )	633.916 ( 448.565,895.864 )	15.141 ( 11.198,19.398 )	1.304 ( 0.978,1.652 )	937.402 ( 665.857,1259.991 )	80.738 ( 61.462,100.884 )
1990	Panama	35-39 years	11270.151 ( 7431.018,17180.826 )	407.389 ( 288.758,578.891 )	26.654 ( 20.004,34.415 )	0.964 ( 0.722,1.237 )	1506.958 ( 1062.026,2062.892 )	54.473 ( 41.269,69.507 )
1990	Panama	40-44 years	17574.791 ( 11760.126,26227.359 )	171.268 ( 123.471,235.832 )	44.893 ( 32.637,59.562 )	0.437 ( 0.321,0.589 )	2290.444 ( 1594.518,3287.096 )	22.321 ( 16.741,29.557 )
1990	Panama	45-49 years	18710.435 ( 12650.492,27264.091 )	28.603 ( 22.22,36.388 )	72.278 ( 52.042,96.912 )	0.11 ( 0.08,0.148 )	3240.799 ( 2081.408,4936.892 )	4.954 ( 3.656,6.589 )
1990	Panama	50-54 years	47295.814 ( 34561.064,64242.782 )	5.439 ( 4.077,7.189 )	92.112 ( 67.291,121.868 )	0.011 ( 0.008,0.014 )	3647.252 ( 2631.044,4918.737 )	0.419 ( 0.31,0.55 )
1990	Papua New Guinea	10-14 years	9925.154 ( 3458.825,28985.59 )	20.069 ( 13.56,28.667 )	127.427 ( 47.612,273.521 )	0.258 ( 0.1,0.548 )	9970.655 ( 2003.546,43146.697 )	20.161 ( 7.855,42.672 )
1990	Papua New Guinea	15-19 years	5230.721 ( 2850.607,8516.009 )	771.302 ( 465.332,1130.444 )	25.251 ( 8.366,45.491 )	3.735 ( 1.147,6.539 )	1886.287 ( 556.086,3643.411 )	278.145 ( 90.775,483.639 )
1990	Papua New Guinea	20-24 years	6226.877 ( 3621.049,10144.205 )	2687.045 ( 1654.489,4143.705 )	18.334 ( 7.412,31.097 )	7.945 ( 3.013,13.292 )	1307.947 ( 499.59,2263.69 )	564.41 ( 228.267,924.672 )
1990	Papua New Guinea	25-29 years	6596.946 ( 4150.103,10094.686 )	2544.036 ( 1669.055,3706.235 )	18.459 ( 8.187,32.238 )	7.132 ( 3.236,12.015 )	1229.107 ( 575.463,2104.019 )	473.991 ( 231.435,772.484 )
1990	Papua New Guinea	30-34 years	8411.445 ( 5159.585,13251.598 )	2130.883 ( 1388.913,3143.084 )	19.774 ( 9.497,33.527 )	5.016 ( 2.468,8.739 )	1231.2 ( 595.667,2212.995 )	311.902 ( 160.348,524.89 )
1990	Papua New Guinea	35-39 years	9993.32 ( 6002.358,16250.867 )	1602.014 ( 1039.545,2393.846 )	24.105 ( 11.895,40.375 )	3.873 ( 1.866,6.581 )	1376.256 ( 643.403,2468.209 )	220.626 ( 111.431,363.581 )
1990	Papua New Guinea	40-44 years	12849.495 ( 7684.116,21037.612 )	934.144 ( 613.56,1368.375 )	26.069 ( 12.656,44.993 )	1.899 ( 0.91,3.263 )	1365.161 ( 630.496,2538.89 )	99.246 ( 50.344,165.14 )
1990	Papua New Guinea	45-49 years	18917.028 ( 11439.112,30365.572 )	398.001 ( 269.164,563.911 )	49.737 ( 19.564,101.378 )	1.049 ( 0.394,2.067 )	2315.262 ( 876.113,5074.969 )	48.712 ( 20.615,94.246 )
1990	Papua New Guinea	50-54 years	27271.61 ( 19651.763,37470.887 )	42.415 ( 31.355,56.709 )	83.566 ( 37.889,169.297 )	0.13 ( 0.057,0.256 )	3425.78 ( 1536.436,6757.203 )	5.328 ( 2.451,10.226 )
1990	Paraguay	10-14 years	62334.608 ( 24516.971,159060.725 )	88.402 ( 67.751,109.875 )	194.496 ( 113.486,303.847 )	0.276 ( 0.164,0.429 )	15559.951 ( 4832.911,49386.619 )	22.067 ( 13.355,34.115 )
1990	Paraguay	15-19 years	9935.82 ( 5967.625,16822.39 )	1982.584 ( 1327.164,3013.493 )	17.385 ( 12.6,23.149 )	3.47 ( 2.524,4.633 )	1346.594 ( 884.958,1975.709 )	268.698 ( 196.809,353.92 )
1990	Paraguay	20-24 years	7845.769 ( 4488.725,13558.067 )	2737.79 ( 1725.711,4237.643 )	16.558 ( 11.477,23.082 )	5.779 ( 4.02,8.015 )	1194.702 ( 760.216,1832.25 )	416.893 ( 292.268,572.679 )
1990	Paraguay	25-29 years	7668.662 ( 4900.34,12036.81 )	2427.5 ( 1661.326,3552.546 )	17.892 ( 12.271,24.548 )	5.661 ( 3.957,7.565 )	1194.869 ( 791.742,1725.367 )	378.233 ( 268.419,509.225 )
1990	Paraguay	30-34 years	8232.983 ( 4958.001,13366.289 )	1863.671 ( 1233.371,2736.42 )	21.717 ( 14.99,30.282 )	4.917 ( 3.391,6.948 )	1330.438 ( 851.681,2025.308 )	301.167 ( 211.867,414.632 )
1990	Paraguay	35-39 years	10677.515 ( 6342.238,17941.818 )	1456.307 ( 988.456,2124.48 )	32.954 ( 22.576,45.618 )	4.497 ( 3.082,6.234 )	1840.604 ( 1111.452,2910.315 )	251.04 ( 173.223,344.609 )
1990	Paraguay	40-44 years	14396.435 ( 8170.978,25193.027 )	674.31 ( 450.524,993.864 )	43.974 ( 29.164,64.343 )	2.06 ( 1.358,2.957 )	2232.831 ( 1310.947,3771.781 )	104.583 ( 72.282,148.797 )
1990	Paraguay	45-49 years	13998.151 ( 7578.768,25787.467 )	104.797 ( 73.172,145.412 )	72.154 ( 43.119,116.588 )	0.54 ( 0.329,0.877 )	3212.904 ( 1559.343,6813.236 )	24.053 ( 15.055,38.419 )
1990	Paraguay	50-54 years	21318.31 ( 15698.062,28802.23 )	11.903 ( 8.992,15.648 )	76.434 ( 42.996,125.498 )	0.043 ( 0.025,0.068 )	3010.055 ( 1723.7,4914.847 )	1.681 ( 0.987,2.67 )
1990	Peru	10-14 years	24105.551 ( 8975.583,68494.892 )	284.883 ( 206.076,396.097 )	503.723 ( 229.07,893.238 )	5.95 ( 2.77,10.409 )	39224.309 ( 9442.508,139874.488 )	463.559 ( 216.797,808.876 )
1990	Peru	15-19 years	3926.023 ( 2573.685,5730.768 )	3787.085 ( 2646.025,5166.756 )	48.371 ( 33.932,68.683 )	46.672 ( 32.386,65.937 )	3536.217 ( 2316.831,5333.921 )	3411.074 ( 2381.952,4808.965 )
1990	Peru	20-24 years	2690.68 ( 1724.006,4219.498 )	5317.744 ( 3657.681,7715.872 )	38.653 ( 27.711,53.296 )	76.385 ( 54.431,105.031 )	2637.633 ( 1753.57,3916.792 )	5212.904 ( 3720.404,7162.337 )
1990	Peru	25-29 years	2869.73 ( 1922.519,4155.051 )	4439.115 ( 3093.609,6163.047 )	33.819 ( 22.857,46.977 )	52.323 ( 35.263,73.57 )	2148.112 ( 1409.499,3136.234 )	3322.862 ( 2268.086,4651.871 )
1990	Peru	30-34 years	3527.011 ( 2248.337,5330.165 )	3925.051 ( 2636.977,5608.017 )	44.809 ( 29.703,62.384 )	49.847 ( 33.383,69.369 )	2617.876 ( 1671.009,3839.817 )	2913.315 ( 1959.854,4039.98 )
1990	Peru	35-39 years	4499.41 ( 2941.992,6746.498 )	3066.303 ( 2103.451,4385.228 )	55.254 ( 35.59,79.72 )	37.668 ( 23.759,53.887 )	2961.419 ( 1799.063,4421.37 )	2018.177 ( 1286.286,2873.894 )
1990	Peru	40-44 years	5562.213 ( 3525.156,8599.723 )	1364.993 ( 913.368,1986.913 )	89.282 ( 55.085,130.639 )	21.918 ( 13.484,31.895 )	4324.31 ( 2537.192,6666.054 )	1061.206 ( 657.386,1540.151 )
1990	Peru	45-49 years	6405.383 ( 4180.799,10061.612 )	261.673 ( 188.385,370.14 )	199.672 ( 114.743,321.039 )	8.156 ( 4.586,13.276 )	8638.435 ( 4431.347,15560.017 )	352.898 ( 199.675,572.411 )
1990	Peru	50-54 years	12579.863 ( 9042.814,17401.475 )	39.23 ( 28.93,52.805 )	154.231 ( 75.915,271.161 )	0.48 ( 0.238,0.824 )	5934.262 ( 2916.407,10445.504 )	18.506 ( 9.33,31.697 )
1990	Philippines	10-14 years	13778.267 ( 4774.402,40032.281 )	157.388 ( 105.331,223.18 )	454.214 ( 276.144,690.344 )	5.189 ( 3.284,7.842 )	35365.73 ( 11604.222,109313.518 )	403.98 ( 256.007,609.424 )
1990	Philippines	15-19 years	8648.562 ( 5072.301,14009.783 )	16405.276 ( 10618.666,24094.83 )	20.699 ( 14.126,28.297 )	39.264 ( 27.131,52.89 )	1586.594 ( 1009.273,2329.034 )	3009.576 ( 2112.874,4005.607 )
1990	Philippines	20-24 years	7512.339 ( 4368.181,12040.677 )	43774.58 ( 27276.817,65433.345 )	18.332 ( 13.197,24.37 )	106.812 ( 76.317,141.922 )	1317.095 ( 893.562,1841.879 )	7674.742 ( 5579.792,10009.431 )
1990	Philippines	25-29 years	8800.432 ( 5631.389,13197.411 )	49903.106 ( 33311.786,71651.255 )	26.14 ( 19.048,34.797 )	148.273 ( 110.342,197.088 )	1732.931 ( 1251.523,2392.54 )	9826.633 ( 7403.23,12989.558 )
1990	Philippines	30-34 years	11853.551 ( 7474.234,18365.143 )	44916.636 ( 29818.277,65993.071 )	31.248 ( 22.208,42.064 )	118.435 ( 85.285,158.6 )	1930.846 ( 1331.82,2707.62 )	7316.552 ( 5313.262,9729.529 )
1990	Philippines	35-39 years	15968.223 ( 9817.987,24508 )	33918.426 ( 22378.525,48357.019 )	40.948 ( 27.613,56.418 )	87.002 ( 59.034,117.965 )	2329.695 ( 1506.972,3360.669 )	4948.552 ( 3434.9,6630.976 )
1990	Philippines	40-44 years	20113.294 ( 12504.505,29781.952 )	15314.877 ( 10374.578,20739.923 )	46.332 ( 30.995,64.472 )	35.289 ( 23.576,48.792 )	2419.53 ( 1515.227,3624.199 )	1842.304 ( 1257.134,2523.865 )
1990	Philippines	45-49 years	26576.397 ( 16464.139,39083.786 )	2804.469 ( 2018.501,3545.188 )	108.016 ( 61.392,170.019 )	11.395 ( 6.393,17.999 )	4888.986 ( 2425.029,8819.349 )	515.909 ( 297.308,799.98 )
1990	Philippines	50-54 years	37031.245 ( 27173.545,45869.229 )	303.383 ( 228.381,365.669 )	516.511 ( 315.201,774.086 )	4.234 ( 2.523,6.433 )	20095.538 ( 11771.54,31191.424 )	164.635 ( 98.934,248.658 )
1990	Poland	10-14 years	9954.919 ( 3291.252,30228.452 )	19.034 ( 12.049,28.435 )	1.258 ( 0.922,1.674 )	0.002 ( 0.002,0.003 )	199.777 ( 71.465,590.529 )	0.382 ( 0.262,0.556 )
1990	Poland	15-19 years	7012.208 ( 3738.281,13161.375 )	3089.382 ( 1744.298,5469.167 )	1.277 ( 0.939,1.703 )	0.563 ( 0.42,0.755 )	167.051 ( 103.759,266.799 )	73.598 ( 48.414,110.868 )
1990	Poland	20-24 years	6360.145 ( 3383.546,11243.173 )	12561.486 ( 6932.707,21374.19 )	1.28 ( 0.985,1.666 )	2.529 ( 1.95,3.241 )	155.683 ( 103.54,246.168 )	307.478 ( 212.148,467.986 )
1990	Poland	25-29 years	6582.482 ( 3884.11,10643.808 )	10567.843 ( 6418.479,16608.1 )	1.457 ( 1.077,1.926 )	2.338 ( 1.763,3.096 )	162.968 ( 110.948,244.46 )	261.636 ( 183.342,381.444 )
1990	Poland	30-34 years	7197.795 ( 4129.27,11648.557 )	6886.917 ( 4138.575,10585.767 )	2.702 ( 2.016,3.563 )	2.585 ( 1.935,3.415 )	233.659 ( 161.262,342.479 )	223.567 ( 161.625,311.232 )
1990	Poland	35-39 years	9012.368 ( 4992.118,15009.714 )	3623.622 ( 2137.662,5648.911 )	3.82 ( 2.855,5.059 )	1.536 ( 1.147,2.011 )	297.912 ( 200.235,438.727 )	119.782 ( 85.742,165.115 )
1990	Poland	40-44 years	12802.736 ( 7199.703,21426.917 )	1072.204 ( 646.117,1669.984 )	5.041 ( 3.651,6.874 )	0.422 ( 0.304,0.574 )	373.549 ( 236.749,558.347 )	31.284 ( 21.246,43.517 )
1990	Poland	45-49 years	18566.331 ( 11062.004,29480.143 )	53.373 ( 35.008,76.453 )	25.028 ( 17.12,34.342 )	0.072 ( 0.05,0.099 )	1265.834 ( 842.738,1867.685 )	3.639 ( 2.667,4.844 )
1990	Poland	50-54 years	27571.79 ( 19867.968,37552.913 )	8.29 ( 6.129,10.988 )	42.07 ( 28.896,58.114 )	0.013 ( 0.009,0.017 )	1848.422 ( 1284.929,2505.284 )	0.556 ( 0.396,0.733 )
1990	Portugal	10-14 years	10045.896 ( 3197.864,30951.53 )	7.5 ( 4.551,11.4 )	4.837 ( 3.521,6.321 )	0.004 ( 0.003,0.005 )	483.632 ( 184.212,1293.441 )	0.361 ( 0.262,0.476 )
1990	Portugal	15-19 years	4778.575 ( 2653.615,7980.49 )	469.424 ( 275.232,739.065 )	1.381 ( 1.023,1.832 )	0.136 ( 0.102,0.178 )	152.745 ( 93.372,246.491 )	15.005 ( 9.685,22.827 )
1990	Portugal	20-24 years	4855.526 ( 2705.017,8232.117 )	1623.707 ( 958.673,2595.507 )	1.46 ( 1.106,1.913 )	0.488 ( 0.37,0.634 )	152.591 ( 102.834,229.323 )	51.027 ( 36.445,72.303 )
1990	Portugal	25-29 years	5144.576 ( 3193.789,7846.921 )	2069.258 ( 1330.324,3049.652 )	1.949 ( 1.483,2.559 )	0.784 ( 0.593,1.036 )	180.626 ( 128.624,259.582 )	72.652 ( 53.576,100.885 )
1990	Portugal	30-34 years	5474.269 ( 3207.455,8762.221 )	1233.263 ( 757.137,1877.97 )	2.531 ( 1.878,3.293 )	0.57 ( 0.422,0.738 )	206.324 ( 139.048,299.781 )	46.481 ( 32.823,64.251 )
1990	Portugal	35-39 years	6629.282 ( 3776.965,10940.635 )	535.066 ( 328.209,824.847 )	4.419 ( 3.383,5.718 )	0.357 ( 0.275,0.462 )	306.318 ( 212.492,459.007 )	24.724 ( 18.465,34.606 )
1990	Portugal	40-44 years	9924.373 ( 5806.266,16393.802 )	186.45 ( 117.936,283.823 )	10.171 ( 7.635,13.306 )	0.191 ( 0.143,0.25 )	586.992 ( 397.907,850.449 )	11.028 ( 8.082,14.724 )
1990	Portugal	45-49 years	15872.505 ( 9830.365,25346.637 )	21.297 ( 15.041,29.878 )	43.017 ( 32.586,57.318 )	0.058 ( 0.044,0.077 )	2013.274 ( 1361.005,2975.721 )	2.701 ( 2.082,3.508 )
1990	Portugal	50-54 years	25967.272 ( 20572.716,32131.1 )	3.323 ( 2.701,4.001 )	165.791 ( 129.873,211.124 )	0.021 ( 0.017,0.027 )	6489.547 ( 5002.819,8396.946 )	0.83 ( 0.657,1.046 )
1990	Puerto Rico	10-14 years	14884.13 ( 5692.94,39069.529 )	28.565 ( 21.185,36.68 )	14.91 ( 12.219,17.855 )	0.029 ( 0.024,0.034 )	1285.16 ( 549.813,3128.729 )	2.466 ( 2.046,2.937 )
1990	Puerto Rico	15-19 years	14360.567 ( 8970.706,23233.99 )	1716.602 ( 1125.369,2654.929 )	5.756 ( 4.458,7.186 )	0.688 ( 0.528,0.855 )	553.772 ( 406.002,748.565 )	66.196 ( 50.933,85.538 )
1990	Puerto Rico	20-24 years	11799.429 ( 6885.846,20213.146 )	2488.753 ( 1531.27,4049.063 )	5.206 ( 4.104,6.545 )	1.098 ( 0.868,1.366 )	472.619 ( 341.462,649.89 )	99.685 ( 75.934,130.185 )
1990	Puerto Rico	25-29 years	12100.689 ( 7739.06,18722.021 )	2196.413 ( 1454.735,3284.009 )	8.744 ( 6.999,11.03 )	1.587 ( 1.267,2.017 )	674.437 ( 524.698,876.846 )	122.418 ( 98.629,153.807 )
1990	Puerto Rico	30-34 years	15210.577 ( 9700.327,23728.53 )	1455.566 ( 975.543,2156.824 )	14.41 ( 11.412,18.131 )	1.378 ( 1.092,1.737 )	989.959 ( 757.074,1294.979 )	94.733 ( 76.137,117.708 )
1990	Puerto Rico	35-39 years	20483.98 ( 13421.094,29907.249 )	732.756 ( 511.703,1003.471 )	23.578 ( 18.365,30.082 )	0.843 ( 0.651,1.055 )	1450.5 ( 1081.45,1915.012 )	51.888 ( 41.232,64.254 )
1990	Puerto Rico	40-44 years	26113.006 ( 18148.01,34623.794 )	192.781 ( 144.241,237.179 )	47.356 ( 36.307,60.333 )	0.35 ( 0.27,0.442 )	2514.977 ( 1824.056,3389.361 )	18.567 ( 14.498,23.218 )
1990	Puerto Rico	45-49 years	36020.903 ( 26224.765,47972.017 )	12.052 ( 9.993,14.076 )	212.305 ( 158.148,273.982 )	0.071 ( 0.054,0.091 )	9421.796 ( 6312.19,13778.313 )	3.152 ( 2.405,4.043 )
1990	Puerto Rico	50-54 years	78575.03 ( 63276.215,96864.29 )	2.036 ( 1.682,2.442 )	658.557 ( 532.125,822.464 )	0.017 ( 0.014,0.021 )	25553.94 ( 20225.944,32400.915 )	0.662 ( 0.538,0.817 )
1990	Qatar	10-14 years	8168.564 ( 2812.967,23923.248 )	0.397 ( 0.263,0.57 )	13.871 ( 5.989,26.762 )	0.001 ( 0,0.001 )	1163.634 ( 288.03,4486.751 )	0.057 ( 0.027,0.107 )
1990	Qatar	15-19 years	9105.005 ( 5008.825,15649.554 )	49.001 ( 29.384,76.905 )	3.652 ( 1.888,6.239 )	0.02 ( 0.01,0.034 )	363.452 ( 188.199,626.483 )	1.956 ( 1.104,3.079 )
1990	Qatar	20-24 years	5931.033 ( 3217.773,10548.602 )	126.482 ( 74.011,206.812 )	2.195 ( 1.194,3.564 )	0.047 ( 0.026,0.074 )	214.199 ( 114.786,351.927 )	4.568 ( 2.64,6.9 )
1990	Qatar	25-29 years	5891.503 ( 3509.958,9627.888 )	199.859 ( 124.017,312.805 )	2.537 ( 1.354,4.066 )	0.086 ( 0.046,0.137 )	223.995 ( 125.835,345.33 )	7.599 ( 4.446,11.22 )
1990	Qatar	30-34 years	6722.677 ( 4062.103,10783.757 )	226.886 ( 143.225,345.949 )	3.055 ( 1.66,4.901 )	0.103 ( 0.057,0.164 )	250.435 ( 138.378,387.368 )	8.452 ( 4.879,12.427 )
1990	Qatar	35-39 years	8928.962 ( 5229.129,14352.181 )	153.066 ( 96.039,228.943 )	5.543 ( 3.131,9.117 )	0.095 ( 0.054,0.158 )	390.501 ( 219.455,634.685 )	6.694 ( 4.031,10.124 )
1990	Qatar	40-44 years	16417.161 ( 9016.544,27191.708 )	58.862 ( 36.98,84.016 )	10.382 ( 5.628,17.389 )	0.037 ( 0.021,0.062 )	675.259 ( 348.838,1169.837 )	2.421 ( 1.431,3.615 )
1990	Qatar	45-49 years	14392.152 ( 8611.215,22073.993 )	12.391 ( 8.642,15.928 )	9.421 ( 3.959,18.378 )	0.008 ( 0.003,0.016 )	559.595 ( 260.67,1112.385 )	0.482 ( 0.262,0.803 )
1990	Qatar	50-54 years	16785.173 ( 11779.568,23174.311 )	0.848 ( 0.61,1.139 )	18.635 ( 8.422,35.041 )	0.001 ( 0,0.002 )	884.937 ( 473.927,1561.768 )	0.045 ( 0.025,0.077 )
1990	Romania	10-14 years	4990.708 ( 1720.223,13440.1 )	27.172 ( 18.055,35.833 )	7.119 ( 4.86,9.573 )	0.039 ( 0.027,0.052 )	607.687 ( 229.838,1636.336 )	3.309 ( 2.412,4.363 )
1990	Romania	15-19 years	9538.442 ( 5213.765,16893.199 )	4457.044 ( 2562.934,7499.521 )	4.21 ( 2.889,5.803 )	1.967 ( 1.346,2.699 )	411.088 ( 272.173,593.672 )	192.09 ( 133.792,263.553 )
1990	Romania	20-24 years	9040.137 ( 5017.738,14771.363 )	12245.274 ( 7196.951,18894.71 )	3.511 ( 2.337,4.997 )	4.756 ( 3.187,6.761 )	339.998 ( 220.275,508.742 )	460.543 ( 315.94,650.755 )
1990	Romania	25-29 years	9460.978 ( 5682.909,15344.032 )	5901.312 ( 3798.871,8907.96 )	4.566 ( 3.118,6.416 )	2.848 ( 1.941,4.039 )	392.593 ( 252.273,578.799 )	244.881 ( 168.638,336.021 )
1990	Romania	30-34 years	10348.619 ( 6228.124,16992.362 )	3555.651 ( 2305.708,5383.655 )	6.867 ( 4.314,9.8 )	2.359 ( 1.489,3.344 )	509.362 ( 309.686,769.233 )	175.01 ( 114.648,243.715 )
1990	Romania	35-39 years	12854.739 ( 7342.376,22365.836 )	1834.451 ( 1184.27,2814.442 )	8.341 ( 5.417,11.864 )	1.19 ( 0.771,1.691 )	582.69 ( 344.196,937.29 )	83.154 ( 55.516,117.945 )
1990	Romania	40-44 years	18356.509 ( 10770.535,27889.106 )	624.653 ( 402.387,859.615 )	10.222 ( 7.062,14.149 )	0.348 ( 0.239,0.48 )	689.341 ( 395.761,1091.898 )	23.458 ( 14.786,33.655 )
1990	Romania	45-49 years	25217.371 ( 17432.343,34053.994 )	51.619 ( 39.523,62.781 )	164.495 ( 112.382,219.941 )	0.337 ( 0.234,0.456 )	7327.331 ( 4663.242,10916.368 )	14.999 ( 10.573,20.125 )
1990	Romania	50-54 years	36190.715 ( 27565.496,43280.057 )	8.281 ( 6.471,9.636 )	1158.573 ( 893.083,1470.151 )	0.265 ( 0.203,0.334 )	44537.186 ( 33368.85,57543.166 )	10.191 ( 7.833,12.812 )
1990	Russian Federation	10-14 years	13799.685 ( 4797.384,37783.769 )	79.786 ( 53.541,106.721 )	18.496 ( 13.966,23.843 )	0.107 ( 0.081,0.136 )	1584.621 ( 645.063,4074.602 )	9.162 ( 7.199,11.509 )
1990	Russian Federation	15-19 years	15224.203 ( 8868.88,23862.535 )	41939.359 ( 25955.396,62289.191 )	6.012 ( 4.497,7.847 )	16.56 ( 12.407,21.563 )	609.105 ( 425.54,860.34 )	1677.953 ( 1245.372,2245.775 )
1990	Russian Federation	20-24 years	14459.231 ( 8203.036,22697.487 )	105918.933 ( 62645.328,159526.353 )	4.324 ( 3.302,5.46 )	31.671 ( 23.898,40.466 )	459.143 ( 326.302,642.855 )	3363.382 ( 2491.919,4518.22 )
1990	Russian Federation	25-29 years	14713.553 ( 9133.266,22281.881 )	77828.154 ( 50755.955,112000.532 )	5.65 ( 4.276,7.239 )	29.885 ( 22.605,38.116 )	522.381 ( 373.002,720.273 )	2763.166 ( 2072.869,3620.474 )
1990	Russian Federation	30-34 years	15415.919 ( 9511.042,24329.964 )	45071.512 ( 29891.504,66221.255 )	9.22 ( 7.061,11.857 )	26.954 ( 20.659,34.572 )	707.101 ( 507.377,966.558 )	2067.352 ( 1594.594,2630.777 )
1990	Russian Federation	35-39 years	16405.445 ( 9644.715,26212.308 )	17747.111 ( 11426.628,25881.766 )	16.282 ( 12.198,20.696 )	17.613 ( 13.084,22.002 )	1041.398 ( 704.522,1430.811 )	1126.565 ( 834.686,1412.768 )
1990	Russian Federation	40-44 years	18597.139 ( 11110.234,28539.679 )	3506.416 ( 2335.408,4827.311 )	26.653 ( 19.847,35.134 )	5.025 ( 3.713,6.58 )	1478.272 ( 987.282,2121.303 )	278.722 ( 207.53,358.805 )
1990	Russian Federation	45-49 years	25157.809 ( 16691.942,35746.282 )	148.021 ( 109.944,187.024 )	66.525 ( 47.471,90.17 )	0.391 ( 0.278,0.524 )	3074.625 ( 2018.802,4553.255 )	18.09 ( 13.297,23.823 )
1990	Russian Federation	50-54 years	38381.339 ( 29178.464,48003.83 )	33.904 ( 26.442,41.262 )	56.495 ( 41.018,75.091 )	0.05 ( 0.036,0.067 )	2492.338 ( 1840.503,3368.584 )	2.202 ( 1.668,2.896 )
1990	Rwanda	10-14 years	9644.144 ( 3609.521,26581.319 )	93.27 ( 67.509,125.273 )	224.72 ( 100.931,416.727 )	2.172 ( 0.977,4.051 )	17517.986 ( 4084.888,66913.044 )	169.418 ( 76.4,315.35 )
1990	Rwanda	15-19 years	14241.32 ( 9388.526,21671.467 )	3302.811 ( 2322.082,4668.127 )	185.205 ( 119.471,278.397 )	42.968 ( 27.765,64.461 )	13568.701 ( 8234.75,21837.851 )	3146.819 ( 2036.717,4703.967 )
1990	Rwanda	20-24 years	19531.911 ( 12396.045,28130.035 )	15170.26 ( 9967.921,20942.106 )	155.973 ( 111.987,210.038 )	121.15 ( 86.012,160.221 )	10746.548 ( 7433.996,14718.181 )	8346.747 ( 5977.833,10957.317 )
1990	Rwanda	25-29 years	23845.362 ( 17388.221,30676.841 )	20319.541 ( 15166.552,25434.865 )	155.725 ( 114.177,207.095 )	132.777 ( 96.867,173.698 )	10017.958 ( 7158.593,13349.305 )	8536.684 ( 6243.949,11068.212 )
1990	Rwanda	30-34 years	25879.815 ( 20112.157,31688.922 )	18092.688 ( 14349.589,21634.864 )	184.486 ( 130.733,247.561 )	129.036 ( 89.736,172.819 )	10933.476 ( 7534.897,14911.984 )	7643.64 ( 5375.986,10180.806 )
1990	Rwanda	35-39 years	30140.851 ( 22705.513,37253.483 )	12110.788 ( 9497.294,14325.842 )	272.623 ( 191.16,377.545 )	109.652 ( 75.27,151.293 )	14726.143 ( 9752.023,21111.807 )	5917.059 ( 4079.09,8118.554 )
1990	Rwanda	40-44 years	27726.795 ( 20888.873,33178.17 )	4522.799 ( 3448.94,5341.608 )	478.9 ( 319.525,707.155 )	78.231 ( 51.207,114.854 )	23251.668 ( 15108.483,34407.205 )	3792.815 ( 2494.546,5539.479 )
1990	Rwanda	45-49 years	32099.462 ( 23386.577,40122.745 )	1446.298 ( 1118.371,1686.17 )	972.029 ( 549.963,1557.636 )	43.837 ( 24.232,74.039 )	42097.014 ( 22008.244,76020.557 )	1896.756 ( 1052.458,3194.786 )
1990	Rwanda	50-54 years	40544.92 ( 30827.439,48689.808 )	159.483 ( 124.396,186.363 )	2441.085 ( 1161.594,4351.004 )	9.605 ( 4.678,17.182 )	93557.639 ( 44766.41,171640.191 )	368.007 ( 180.643,656.962 )
1990	Saint Kitts and Nevis	10-14 years	16852.875 ( 5850.483,45773.265 )	0.727 ( 0.49,0.966 )	138.109 ( 108.44,170.062 )	0.006 ( 0.005,0.007 )	10857.135 ( 4446.11,27333.214 )	0.468 ( 0.372,0.577 )
1990	Saint Kitts and Nevis	15-19 years	11632.132 ( 6721.137,19732.08 )	19.854 ( 12.653,30.303 )	51.615 ( 40.429,64.464 )	0.088 ( 0.069,0.11 )	3864.161 ( 2763.508,5372.191 )	6.595 ( 5.203,8.25 )
1990	Saint Kitts and Nevis	20-24 years	9914.908 ( 5436.619,17426.01 )	26.348 ( 15.939,41.447 )	41 ( 30.953,52.481 )	0.109 ( 0.082,0.14 )	2856.054 ( 1966.276,4038.934 )	7.59 ( 5.765,9.606 )
1990	Saint Kitts and Nevis	25-29 years	9804.903 ( 5897.11,16004.193 )	23.619 ( 15.376,35.45 )	114.594 ( 87.736,145.332 )	0.276 ( 0.213,0.347 )	7266.753 ( 5198.168,9883.245 )	17.505 ( 13.554,21.892 )
1990	Saint Kitts and Nevis	30-34 years	12361.023 ( 7443.749,20478.617 )	20.323 ( 13.365,30.494 )	152.181 ( 119.535,191.599 )	0.25 ( 0.192,0.314 )	8926.727 ( 6338.772,12326.313 )	14.677 ( 11.381,18.355 )
1990	Saint Kitts and Nevis	35-39 years	16207.875 ( 9548.75,26143.879 )	10.62 ( 6.933,15.298 )	155.319 ( 119.708,197.503 )	0.102 ( 0.079,0.13 )	8391.463 ( 5912.396,11970.646 )	5.499 ( 4.293,7.004 )
1990	Saint Kitts and Nevis	40-44 years	21499.28 ( 13005.434,33597.608 )	1.957 ( 1.367,2.629 )	318.716 ( 247.303,407.086 )	0.029 ( 0.023,0.037 )	15420.332 ( 10424.635,22779.679 )	1.404 ( 1.096,1.782 )
1990	Saint Kitts and Nevis	45-49 years	25112.469 ( 15937.595,37634.306 )	0.155 ( 0.119,0.196 )	471.103 ( 358.016,619.784 )	0.003 ( 0.002,0.004 )	20484.173 ( 13037.522,31829.818 )	0.127 ( 0.097,0.166 )
1990	Saint Kitts and Nevis	50-54 years	40961.087 ( 32582.985,52821.791 )	0.024 ( 0.019,0.03 )	2130.804 ( 1725.678,2575.432 )	0.001 ( 0.001,0.001 )	81244.548 ( 64447.851,100898.795 )	0.047 ( 0.038,0.057 )
1990	Saint Lucia	10-14 years	21380.618 ( 7489.984,60360.959 )	2.434 ( 1.659,3.353 )	15.623 ( 11.787,20.082 )	0.002 ( 0.001,0.002 )	1404.126 ( 564.295,3612.003 )	0.16 ( 0.125,0.201 )
1990	Saint Lucia	15-19 years	10741.487 ( 6360.047,17547.291 )	76.185 ( 48.809,114.612 )	9.107 ( 6.827,11.956 )	0.065 ( 0.048,0.084 )	761.219 ( 539.164,1068.099 )	5.399 ( 4.138,6.976 )
1990	Saint Lucia	20-24 years	8645.268 ( 4675.941,14786.504 )	101.434 ( 61.361,154.833 )	6.258 ( 4.68,8.312 )	0.073 ( 0.056,0.096 )	510.219 ( 345.174,749.366 )	5.986 ( 4.53,7.847 )
1990	Saint Lucia	25-29 years	8938.527 ( 5390.732,14403.087 )	71.517 ( 46.587,106.328 )	10.363 ( 7.445,13.766 )	0.083 ( 0.06,0.11 )	740.527 ( 511.944,1059.617 )	5.925 ( 4.424,7.822 )
1990	Saint Lucia	30-34 years	11226.063 ( 6828.208,17917.012 )	58.931 ( 38.992,86.387 )	11.601 ( 8.299,15.517 )	0.061 ( 0.044,0.082 )	786.254 ( 540.002,1128.472 )	4.127 ( 3.084,5.441 )
1990	Saint Lucia	35-39 years	15350.355 ( 8896.231,24828.291 )	37.421 ( 24.229,54.164 )	14.447 ( 10.286,19.53 )	0.035 ( 0.025,0.047 )	918.04 ( 608.504,1346.257 )	2.238 ( 1.657,2.937 )
1990	Saint Lucia	40-44 years	19464.452 ( 11276.212,31719.43 )	14.189 ( 9.613,19.545 )	20.087 ( 14.558,27.011 )	0.015 ( 0.011,0.02 )	1148.626 ( 722.671,1757.714 )	0.837 ( 0.616,1.083 )
1990	Saint Lucia	45-49 years	20044.009 ( 12029.21,31499.15 )	1.504 ( 1.079,1.952 )	49.999 ( 36.354,68.758 )	0.004 ( 0.003,0.005 )	2320.993 ( 1473.694,3777.107 )	0.174 ( 0.132,0.234 )
1990	Saint Lucia	50-54 years	28620.348 ( 21869.328,38140.565 )	0.168 ( 0.131,0.218 )	180.416 ( 139.595,225.51 )	0.001 ( 0.001,0.001 )	7036.169 ( 5306.286,9013.953 )	0.041 ( 0.032,0.051 )
1990	Saint Vincent and the Grenadines	10-14 years	20598.694 ( 7227.913,58890.839 )	2.527 ( 1.724,3.531 )	54.681 ( 43.987,67.352 )	0.007 ( 0.005,0.008 )	4426.911 ( 1864.679,11153.061 )	0.543 ( 0.445,0.669 )
1990	Saint Vincent and the Grenadines	15-19 years	10058.866 ( 5976.144,16867.689 )	54.161 ( 35.446,82.083 )	18.249 ( 14.298,23.156 )	0.098 ( 0.078,0.124 )	1418.295 ( 1027.802,1968.195 )	7.637 ( 6.096,9.578 )
1990	Saint Vincent and the Grenadines	20-24 years	8871.009 ( 4846.145,15584.825 )	70.126 ( 43.482,108.138 )	17.352 ( 12.971,22.157 )	0.137 ( 0.104,0.176 )	1263.316 ( 859.433,1793.328 )	9.987 ( 7.711,12.443 )
1990	Saint Vincent and the Grenadines	25-29 years	8449.751 ( 5162.786,13617.983 )	54.968 ( 36.198,82.296 )	19.128 ( 14.614,24.604 )	0.124 ( 0.095,0.161 )	1285.495 ( 937.591,1771.726 )	8.363 ( 6.574,10.707 )
1990	Saint Vincent and the Grenadines	30-34 years	10586.808 ( 6352.526,17422.357 )	40.954 ( 27.029,61.237 )	25.531 ( 19.926,32.269 )	0.099 ( 0.077,0.124 )	1581.924 ( 1143.594,2171.891 )	6.12 ( 4.866,7.634 )
1990	Saint Vincent and the Grenadines	35-39 years	14593.836 ( 8482.43,23831.393 )	22.652 ( 14.902,32.568 )	31.838 ( 24.715,40.004 )	0.049 ( 0.038,0.061 )	1828.454 ( 1282.191,2565.336 )	2.838 ( 2.253,3.506 )
1990	Saint Vincent and the Grenadines	40-44 years	19780.117 ( 11507.239,31848.524 )	6.262 ( 4.264,8.702 )	65.658 ( 51.482,84.207 )	0.021 ( 0.016,0.027 )	3321.565 ( 2260.503,4869.621 )	1.052 ( 0.838,1.331 )
1990	Saint Vincent and the Grenadines	45-49 years	21456.365 ( 13184.878,34046.323 )	0.792 ( 0.58,1.033 )	106.323 ( 77.748,140.082 )	0.004 ( 0.003,0.005 )	4757.693 ( 2984.231,7518.368 )	0.176 ( 0.131,0.228 )
1990	Saint Vincent and the Grenadines	50-54 years	32882.706 ( 25698.733,43063.655 )	0.104 ( 0.084,0.133 )	261.067 ( 206.656,327.141 )	0.001 ( 0.001,0.001 )	10121.094 ( 7969.348,12929.212 )	0.032 ( 0.026,0.04 )
1990	Samoa	10-14 years	34379.651 ( 12044.278,100379.582 )	0.714 ( 0.482,1.02 )	80.275 ( 35.606,157.324 )	0.002 ( 0.001,0.003 )	6556.964 ( 1552.605,25630.609 )	0.136 ( 0.062,0.26 )
1990	Samoa	15-19 years	4713.21 ( 2613.773,7907.859 )	22.239 ( 14.244,32.178 )	8.725 ( 4.373,15.429 )	0.041 ( 0.02,0.069 )	678.509 ( 299.271,1292.025 )	3.201 ( 1.631,5.257 )
1990	Samoa	20-24 years	6424.283 ( 3564.519,10817.176 )	106.088 ( 64.576,162.493 )	5.467 ( 2.858,9.426 )	0.09 ( 0.044,0.156 )	436.744 ( 215.968,774.168 )	7.212 ( 3.913,11.629 )
1990	Samoa	25-29 years	5969.919 ( 3771.886,9182.863 )	89.611 ( 59.694,130.093 )	3.294 ( 1.617,5.786 )	0.049 ( 0.025,0.082 )	268.42 ( 141.438,431.6 )	4.029 ( 2.238,6.114 )
1990	Samoa	30-34 years	7949.894 ( 4982.062,12726.309 )	80.081 ( 54.115,118.27 )	3.528 ( 1.721,6.134 )	0.036 ( 0.017,0.06 )	286.563 ( 155.002,468.747 )	2.887 ( 1.684,4.356 )
1990	Samoa	35-39 years	8533.857 ( 5205.751,13418.224 )	53.696 ( 36.114,76.282 )	4.327 ( 2.269,7.398 )	0.027 ( 0.014,0.046 )	315.677 ( 173.747,543.746 )	1.986 ( 1.205,3.091 )
1990	Samoa	40-44 years	7045.655 ( 4214.186,10901.085 )	14.984 ( 10.192,20.048 )	3.83 ( 1.951,6.793 )	0.008 ( 0.004,0.014 )	249.917 ( 127.974,449.019 )	0.531 ( 0.31,0.826 )
1990	Samoa	45-49 years	8710.606 ( 4962.044,14382.892 )	3.344 ( 2.393,4.283 )	8.144 ( 3.488,15.603 )	0.003 ( 0.001,0.006 )	425.97 ( 171.222,985.419 )	0.164 ( 0.083,0.293 )
1990	Samoa	50-54 years	13137.116 ( 10147.181,16115.505 )	0.423 ( 0.335,0.504 )	20.635 ( 9.192,37.143 )	0.001 ( 0,0.001 )	889.104 ( 442.985,1625.583 )	0.029 ( 0.015,0.051 )
1990	San Marino	10-14 years	1018.447 ( 358.244,3033.64 )	0.003 ( 0.002,0.005 )	0.507 ( 0.22,0.968 )	0 ( 0,0 )	49.005 ( 13.644,172.768 )	0 ( 0,0 )
1990	San Marino	15-19 years	8531.845 ( 4647.399,14943.168 )	0.486 ( 0.305,0.733 )	1.595 ( 0.797,2.819 )	0 ( 0,0 )	203.937 ( 103.173,364.199 )	0.012 ( 0.007,0.018 )
1990	San Marino	20-24 years	7331.114 ( 3865.006,12938.139 )	3.206 ( 1.94,4.902 )	0.882 ( 0.444,1.595 )	0 ( 0,0.001 )	136.773 ( 62.804,265.583 )	0.06 ( 0.032,0.101 )
1990	San Marino	25-29 years	6770.449 ( 4022.658,10843.358 )	6.128 ( 3.94,9.063 )	0.825 ( 0.409,1.487 )	0.001 ( 0,0.001 )	125.311 ( 62.918,224.056 )	0.113 ( 0.062,0.187 )
1990	San Marino	30-34 years	7300.263 ( 4271.79,12229.265 )	4.645 ( 3,7.047 )	0.899 ( 0.453,1.608 )	0.001 ( 0,0.001 )	130.043 ( 64.847,233.453 )	0.083 ( 0.046,0.135 )
1990	San Marino	35-39 years	10248.2 ( 5623.98,17743.15 )	1.983 ( 1.24,2.998 )	1.748 ( 0.932,2.976 )	0 ( 0,0.001 )	201.456 ( 90.646,390.465 )	0.039 ( 0.02,0.066 )
1990	San Marino	40-44 years	12636.006 ( 6703.34,23861.355 )	0.593 ( 0.388,0.899 )	2.612 ( 1.301,4.873 )	0 ( 0,0 )	247.683 ( 88.616,598.264 )	0.012 ( 0.005,0.023 )
1990	San Marino	45-49 years	17669.822 ( 8751.129,35388.726 )	0.118 ( 0.082,0.162 )	4.769 ( 1.927,9.474 )	0 ( 0,0 )	379.71 ( 149.845,887.25 )	0.003 ( 0.001,0.004 )
1990	San Marino	50-54 years	27653.542 ( 20736.466,37230.05 )	0.016 ( 0.013,0.021 )	8.637 ( 3.77,16.52 )	0 ( 0,0 )	448.301 ( 243.158,781.062 )	0 ( 0,0 )
1990	Sao Tome and Principe	10-14 years	10905.586 ( 3648.237,31780.139 )	1.44 ( 0.942,2.032 )	94.322 ( 43.008,174.228 )	0.012 ( 0.006,0.023 )	7408.105 ( 1760.844,28115.925 )	0.978 ( 0.455,1.798 )
1990	Sao Tome and Principe	15-19 years	12830.564 ( 7791.277,21144 )	108.179 ( 70.844,164.554 )	22.531 ( 12.834,35.424 )	0.19 ( 0.107,0.297 )	1754.432 ( 957.893,2930.108 )	14.792 ( 8.71,22.804 )
1990	Sao Tome and Principe	20-24 years	17711.309 ( 10564.683,26295.925 )	229.174 ( 145.811,316.106 )	20.093 ( 11.664,30.919 )	0.26 ( 0.155,0.4 )	1540.469 ( 884.396,2431.118 )	19.933 ( 12.206,29.225 )
1990	Sao Tome and Principe	25-29 years	24162.682 ( 17430.233,31969.612 )	254.501 ( 191.993,320.105 )	36.094 ( 21.314,56.258 )	0.38 ( 0.226,0.585 )	2517.125 ( 1485.822,3911.137 )	26.512 ( 16.366,39.161 )
1990	Sao Tome and Principe	30-34 years	26600.054 ( 19733.529,33589.852 )	199.677 ( 156.783,236.258 )	32.666 ( 19.48,50.851 )	0.245 ( 0.144,0.374 )	2164.998 ( 1300.341,3415.941 )	16.252 ( 10.331,24.026 )
1990	Sao Tome and Principe	35-39 years	27054.304 ( 19985.862,34145.06 )	121.89 ( 95.864,142.424 )	39.54 ( 23.942,60.434 )	0.178 ( 0.109,0.265 )	2356.892 ( 1446.845,3757.464 )	10.619 ( 6.94,15.673 )
1990	Sao Tome and Principe	40-44 years	25351.912 ( 18641.293,31614.054 )	53.23 ( 41.464,61.875 )	67.916 ( 40.222,103.591 )	0.142 ( 0.083,0.217 )	3483.724 ( 2007.314,5534.295 )	7.315 ( 4.465,10.832 )
1990	Sao Tome and Principe	45-49 years	29853.332 ( 20587.204,39741.65 )	10.668 ( 8.433,12.208 )	221.52 ( 97.198,396.542 )	0.079 ( 0.036,0.142 )	9740.753 ( 3948.851,20152.132 )	3.481 ( 1.618,6.191 )
1990	Sao Tome and Principe	50-54 years	41243.951 ( 33968.125,48207.564 )	1.337 ( 1.129,1.52 )	269.986 ( 133.188,465.334 )	0.009 ( 0.004,0.015 )	10567.548 ( 5360.86,18554.617 )	0.343 ( 0.178,0.585 )
1990	Saudi Arabia	10-14 years	12587.3 ( 4289.168,37090.767 )	47.856 ( 31.424,69.096 )	86.09 ( 37.374,160.869 )	0.328 ( 0.137,0.608 )	6819.73 ( 1521.48,25581.336 )	25.928 ( 11.147,47.655 )
1990	Saudi Arabia	15-19 years	12315.477 ( 6251.999,21800.375 )	4541.152 ( 2714.067,6866.012 )	20.643 ( 10.524,36.7 )	7.603 ( 3.873,13.413 )	1629.216 ( 732.523,3269.822 )	600.75 ( 317.997,1029.828 )
1990	Saudi Arabia	20-24 years	6491.735 ( 3391.979,11791.312 )	8438.909 ( 4890.033,13623.704 )	10.997 ( 5.584,18.027 )	14.312 ( 7.444,23.568 )	816.994 ( 401.894,1471.569 )	1062.049 ( 579.389,1700.253 )
1990	Saudi Arabia	25-29 years	6931.177 ( 4003.566,11203.296 )	10182.574 ( 6167.393,15678.03 )	11.76 ( 5.971,19.723 )	17.321 ( 8.665,28.989 )	816.379 ( 422.097,1381.318 )	1199.34 ( 650.23,1933.034 )
1990	Saudi Arabia	30-34 years	10802.465 ( 6432.569,17499.264 )	10589.785 ( 6756.824,15860.534 )	15.126 ( 7.804,25.687 )	14.859 ( 7.627,25.49 )	995.661 ( 533.332,1755.667 )	976.058 ( 560.216,1591.257 )
1990	Saudi Arabia	35-39 years	13771.294 ( 8158.96,22517.335 )	8804.978 ( 5604.467,13230.487 )	19.959 ( 10.249,33.201 )	12.77 ( 6.494,21.531 )	1206.358 ( 629.587,2108.972 )	771.311 ( 432.469,1239.167 )
1990	Saudi Arabia	40-44 years	18895.819 ( 11097.345,28887.315 )	5658.566 ( 3559.718,8008.801 )	25.03 ( 13.018,43.452 )	7.51 ( 3.993,13.01 )	1405.058 ( 765.876,2467.43 )	420.761 ( 245.672,684.077 )
1990	Saudi Arabia	45-49 years	41896.206 ( 24659.097,65361.555 )	2653.557 ( 1843.707,3425.725 )	31.566 ( 12.295,62.362 )	2.004 ( 0.764,3.844 )	1812.699 ( 752.177,3870.311 )	114.81 ( 56.239,202.85 )
1990	Saudi Arabia	50-54 years	46861.629 ( 32399.316,66096.25 )	196.617 ( 139.454,269.852 )	56.017 ( 24.481,105.02 )	0.235 ( 0.101,0.447 )	2606.736 ( 1249.802,4687.788 )	10.937 ( 5.379,19.139 )
1990	Senegal	10-14 years	4770.183 ( 1731.311,13402.362 )	100.105 ( 71.061,136.18 )	113.379 ( 50.93,205.405 )	2.38 ( 1.068,4.27 )	8843.464 ( 2054.635,32674.998 )	185.586 ( 84.331,332.007 )
1990	Senegal	15-19 years	15438.416 ( 9863.768,23864.078 )	8267.583 ( 5564.98,12115.901 )	67.671 ( 44.837,97.876 )	36.266 ( 24.09,51.773 )	5045.962 ( 3219.434,7540.723 )	2702.214 ( 1816.353,3828.459 )
1990	Senegal	20-24 years	19575.127 ( 12445.879,28525.128 )	17414.199 ( 11557.273,24176.977 )	66.835 ( 46.27,91.921 )	59.503 ( 41.166,82.47 )	4711.585 ( 3214.397,6796.749 )	4191.467 ( 2984.897,5760.705 )
1990	Senegal	25-29 years	25951.642 ( 19322.969,33432.381 )	21087.93 ( 16132.823,26364.333 )	72.541 ( 49.386,100.08 )	58.979 ( 39.508,81.062 )	4814.082 ( 3246.62,6772.016 )	3911.853 ( 2710.616,5340.322 )
1990	Senegal	30-34 years	28575.247 ( 21648.935,35116.961 )	17449.181 ( 13638.331,20708.173 )	83.797 ( 57.023,115.423 )	51.153 ( 34.776,70.063 )	5123.242 ( 3492.781,7201.401 )	3128.455 ( 2200.372,4246.605 )
1990	Senegal	35-39 years	28819.868 ( 22162.405,35286.275 )	11253.289 ( 8986.378,13161.989 )	86.586 ( 57.569,119.41 )	33.802 ( 22.701,46.942 )	4848.561 ( 3195.006,6856.056 )	1893.217 ( 1295.506,2557.349 )
1990	Senegal	40-44 years	27651.315 ( 20966.822,34056.024 )	4810.572 ( 3798.713,5628.345 )	127.94 ( 80.861,181.984 )	22.262 ( 14.082,31.554 )	6375.219 ( 3967.817,9356.512 )	1109.114 ( 718.879,1546.325 )
1990	Senegal	45-49 years	30902.543 ( 21929.781,39390.075 )	1293.654 ( 1009.388,1476.787 )	290.056 ( 163.069,494.623 )	12.142 ( 6.719,20.7 )	12726.255 ( 6431.371,23965.281 )	532.751 ( 296.024,898.491 )
1990	Senegal	50-54 years	41568.074 ( 33701.495,48501.609 )	134.792 ( 112.11,153.04 )	357.711 ( 176.965,665.424 )	1.16 ( 0.557,2.169 )	13952.471 ( 6761.034,26614.102 )	45.244 ( 22.491,83.977 )
1990	Serbia	10-14 years	3093.464 ( 1058.497,9482.359 )	4.348 ( 2.859,6.531 )	7.965 ( 4.165,13.576 )	0.011 ( 0.006,0.019 )	648.619 ( 186.504,2184.205 )	0.912 ( 0.504,1.504 )
1990	Serbia	15-19 years	3937.023 ( 2221.034,6425.666 )	568.264 ( 336.475,885.84 )	5.603 ( 3.208,8.993 )	0.808 ( 0.465,1.282 )	447.587 ( 253.58,723.77 )	64.604 ( 38.416,99.779 )
1990	Serbia	20-24 years	3737.057 ( 2109.42,6121.699 )	1869.622 ( 1097.85,2940.127 )	4.453 ( 2.666,6.679 )	2.226 ( 1.363,3.32 )	340.701 ( 210.098,516.022 )	170.45 ( 109.346,247.835 )
1990	Serbia	25-29 years	3956.115 ( 2461.3,6128.35 )	1781.817 ( 1153.224,2651.145 )	4.679 ( 2.988,6.981 )	2.108 ( 1.351,3.179 )	334.952 ( 213.199,504.752 )	150.861 ( 99.893,218.358 )
1990	Serbia	30-34 years	4221.613 ( 2448.398,6489.941 )	998.195 ( 616.736,1440.875 )	7.227 ( 4.322,10.951 )	1.708 ( 1.02,2.579 )	460.277 ( 276.62,729.742 )	108.832 ( 69.679,162.015 )
1990	Serbia	35-39 years	5359.983 ( 3239.985,8567.939 )	414.809 ( 272.315,613.793 )	14.124 ( 8.64,21.718 )	1.093 ( 0.667,1.651 )	797.942 ( 461.505,1282.001 )	61.753 ( 38.789,91.84 )
1990	Serbia	40-44 years	8356.362 ( 4804.748,14168.981 )	130.842 ( 83.254,199.612 )	20.906 ( 12.119,31.586 )	0.327 ( 0.188,0.491 )	1083.077 ( 604.237,1788.672 )	16.959 ( 10.47,25.199 )
1990	Serbia	45-49 years	14058.519 ( 7940.582,24867.308 )	27.382 ( 18.146,41.025 )	55.617 ( 27.892,94.209 )	0.108 ( 0.054,0.185 )	2530.565 ( 1115.686,4995.056 )	4.929 ( 2.55,8.241 )
1990	Serbia	50-54 years	21216.698 ( 15213.035,30496.601 )	4.125 ( 3.034,5.77 )	331.666 ( 187.326,519.62 )	0.064 ( 0.037,0.099 )	12811.547 ( 7138.204,20153.516 )	2.491 ( 1.424,3.813 )
1990	Seychelles	10-14 years	13092.394 ( 4156.42,40238.06 )	0.585 ( 0.359,0.877 )	168.988 ( 94.13,269.107 )	0.008 ( 0.004,0.012 )	13234.871 ( 3833.951,43287.297 )	0.591 ( 0.331,0.943 )
1990	Seychelles	15-19 years	7413.08 ( 4029.781,11945.943 )	17.92 ( 10.486,26.737 )	13.055 ( 8.016,19.166 )	0.032 ( 0.019,0.046 )	1023.132 ( 592.158,1599.447 )	2.473 ( 1.541,3.58 )
1990	Seychelles	20-24 years	6325.117 ( 3549.974,10376.611 )	34.016 ( 20.538,51.816 )	16.357 ( 10.685,22.874 )	0.088 ( 0.057,0.121 )	1174.144 ( 714.804,1747.886 )	6.314 ( 4.135,8.728 )
1990	Seychelles	25-29 years	8107.291 ( 4866.629,13061.648 )	37.402 ( 23.925,56.423 )	25.541 ( 17.041,35.717 )	0.118 ( 0.08,0.164 )	1691.439 ( 1090.965,2480.497 )	7.803 ( 5.363,10.715 )
1990	Seychelles	30-34 years	11964.757 ( 7265.41,19648.863 )	33.425 ( 21.838,51.005 )	39.478 ( 26.079,55.867 )	0.11 ( 0.074,0.156 )	2411.655 ( 1502.777,3644.835 )	6.737 ( 4.517,9.461 )
1990	Seychelles	35-39 years	15874.177 ( 9502.878,25880.297 )	17.375 ( 11.429,25.587 )	79.673 ( 50.957,115.295 )	0.087 ( 0.055,0.126 )	4381.61 ( 2604.699,6913.221 )	4.796 ( 3.133,6.835 )
1990	Seychelles	40-44 years	21081.29 ( 12516.322,33051.821 )	4.59 ( 3.097,6.272 )	181.2 ( 116.519,264.745 )	0.039 ( 0.025,0.057 )	8892.393 ( 5128.623,14795.216 )	1.936 ( 1.269,2.808 )
1990	Seychelles	45-49 years	29232.377 ( 15674.803,49199.759 )	0.62 ( 0.469,0.746 )	801.055 ( 422.683,1310.902 )	0.017 ( 0.009,0.028 )	34682.726 ( 13250.981,79703.856 )	0.735 ( 0.396,1.208 )
1990	Seychelles	50-54 years	46311.448 ( 37852.334,53436.318 )	0.09 ( 0.075,0.101 )	5955.487 ( 3602.323,8934.15 )	0.012 ( 0.007,0.018 )	227884.761 ( 135094.271,356538.737 )	0.441 ( 0.268,0.671 )
1990	Sierra Leone	10-14 years	6114.651 ( 2029.337,18031.149 )	43.819 ( 28.551,62.183 )	91.261 ( 38.672,181.179 )	0.655 ( 0.274,1.287 )	7143.695 ( 1546.229,29026.424 )	51.193 ( 21.754,100.101 )
1990	Sierra Leone	15-19 years	11643.071 ( 7195.956,18495.048 )	3958.92 ( 2555.193,5999.823 )	26.574 ( 15.344,42.149 )	9.029 ( 5.281,14.334 )	2032.495 ( 1168.689,3291.551 )	691.097 ( 414.987,1067.784 )
1990	Sierra Leone	20-24 years	16927.794 ( 10469.509,25230.859 )	8733.697 ( 5647.745,12439.898 )	16.616 ( 9.513,26.553 )	8.577 ( 5.078,13.565 )	1294.356 ( 763.748,2047.123 )	667.808 ( 412.001,1009.32 )
1990	Sierra Leone	25-29 years	22917.367 ( 16440.996,30324.555 )	11460.341 ( 8490.762,14648.027 )	17.653 ( 10.016,27.548 )	8.827 ( 4.905,13.985 )	1345.46 ( 813.578,2074.511 )	672.828 ( 420.163,1002.076 )
1990	Sierra Leone	30-34 years	25382.637 ( 18577.201,32055.427 )	9732.795 ( 7459.942,11684.341 )	17.047 ( 9.749,26.529 )	6.534 ( 3.72,9.796 )	1247.564 ( 759.781,1880.136 )	478.37 ( 305.101,685.318 )
1990	Sierra Leone	35-39 years	26397.842 ( 19362.901,33802.108 )	5432.698 ( 4235.354,6472.399 )	26.31 ( 14.624,41.568 )	5.413 ( 2.937,8.365 )	1653.117 ( 962.882,2567.92 )	340.213 ( 210.617,491.703 )
1990	Sierra Leone	40-44 years	26462.266 ( 18762.471,34609.504 )	2018.358 ( 1561.087,2376.508 )	57.42 ( 33.084,94.764 )	4.38 ( 2.549,7.17 )	2992.89 ( 1672.288,5266.773 )	228.277 ( 139.139,361.65 )
1990	Sierra Leone	45-49 years	28143.42 ( 19203.748,38872.91 )	571.94 ( 450.346,671.476 )	207.259 ( 95.58,370.651 )	4.215 ( 1.967,7.569 )	9155.781 ( 3806.03,19033.502 )	186.067 ( 89.255,328.778 )
1990	Sierra Leone	50-54 years	38668.311 ( 31498.626,45970.152 )	59.343 ( 49.591,68.65 )	417.152 ( 200.002,755.198 )	0.641 ( 0.299,1.196 )	16229.187 ( 7661.091,30960.843 )	24.907 ( 12.061,46.235 )
1990	Singapore	10-14 years	6578.505 ( 2152.299,20982.919 )	0.653 ( 0.401,1.013 )	1.639 ( 1.167,2.24 )	0 ( 0,0 )	192.819 ( 71.773,557.226 )	0.019 ( 0.013,0.027 )
1990	Singapore	15-19 years	4754.913 ( 2471.496,8392.342 )	47.647 ( 29.261,71.034 )	0.8 ( 0.572,1.102 )	0.008 ( 0.006,0.011 )	108.99 ( 61.974,194.001 )	1.092 ( 0.734,1.642 )
1990	Singapore	20-24 years	3932.296 ( 1958.704,7597.379 )	363.951 ( 217.466,579.52 )	0.838 ( 0.613,1.131 )	0.078 ( 0.056,0.104 )	99.083 ( 51.472,192.835 )	9.171 ( 5.715,14.709 )
1990	Singapore	25-29 years	2855.346 ( 1694.427,4601.201 )	589.791 ( 379.092,876.239 )	0.887 ( 0.649,1.197 )	0.183 ( 0.134,0.249 )	85.674 ( 56.068,133.386 )	17.697 ( 12.544,25.402 )
1990	Singapore	30-34 years	3233.566 ( 1841.963,5676.919 )	535.094 ( 344.34,816.799 )	1.058 ( 0.767,1.452 )	0.175 ( 0.128,0.241 )	94.446 ( 57.104,151.35 )	15.629 ( 10.675,21.776 )
1990	Singapore	35-39 years	5733.671 ( 3028.153,10610.148 )	326.275 ( 201.958,505.727 )	1.628 ( 1.18,2.2 )	0.093 ( 0.068,0.125 )	148.107 ( 79.158,290.673 )	8.428 ( 5.279,13.855 )
1990	Singapore	40-44 years	10208.679 ( 5523.378,18973.155 )	76.645 ( 49.495,115.497 )	3.38 ( 2.353,4.7 )	0.025 ( 0.018,0.035 )	266.293 ( 123.327,548.386 )	1.999 ( 1.105,3.338 )
1990	Singapore	45-49 years	11593.121 ( 6071.668,21953.495 )	1.842 ( 1.297,2.608 )	17.504 ( 12.001,24.472 )	0.003 ( 0.002,0.004 )	853.724 ( 453.08,1545.614 )	0.136 ( 0.097,0.184 )
1990	Singapore	50-54 years	10938.841 ( 7773.619,15095.949 )	0.129 ( 0.094,0.173 )	12.094 ( 8.621,16.523 )	0 ( 0,0 )	516.896 ( 375.614,710.48 )	0.006 ( 0.005,0.008 )
1990	Slovakia	10-14 years	9104.936 ( 2946.871,27654.641 )	4.702 ( 2.932,6.999 )	2.861 ( 1.59,4.783 )	0.001 ( 0.001,0.002 )	322.085 ( 101.282,1013.777 )	0.166 ( 0.101,0.257 )
1990	Slovakia	15-19 years	5768.997 ( 3022.489,9595.601 )	582.077 ( 318.633,929.096 )	1.346 ( 0.77,2.114 )	0.136 ( 0.08,0.212 )	160.14 ( 91.985,262.311 )	16.158 ( 9.697,25.398 )
1990	Slovakia	20-24 years	5522.567 ( 3178.203,9057.628 )	1860.638 ( 1098.478,2961.335 )	0.963 ( 0.567,1.485 )	0.324 ( 0.193,0.494 )	126.817 ( 76.522,203.058 )	42.727 ( 26.448,66.389 )
1990	Slovakia	25-29 years	5984.955 ( 3663.635,9427.657 )	1321.664 ( 837.59,2012.165 )	1.66 ( 1.049,2.507 )	0.367 ( 0.23,0.554 )	170.584 ( 104.119,263.397 )	37.67 ( 23.804,56.217 )
1990	Slovakia	30-34 years	6421.404 ( 3864.567,10206.755 )	604.378 ( 381.724,915.031 )	3.078 ( 1.845,4.742 )	0.29 ( 0.172,0.44 )	246.558 ( 152.384,379.251 )	23.206 ( 15.052,34 )
1990	Slovakia	35-39 years	8286.046 ( 5024.87,13058.962 )	265.767 ( 170.933,395.251 )	5.975 ( 3.548,9.315 )	0.192 ( 0.116,0.298 )	404.725 ( 226.065,633.637 )	12.981 ( 7.69,19.178 )
1990	Slovakia	40-44 years	13122.73 ( 7927.099,21196.853 )	67.25 ( 43.585,100.016 )	11.015 ( 6.442,17.22 )	0.056 ( 0.034,0.087 )	668.083 ( 392.864,1044.542 )	3.424 ( 2.16,4.929 )
1990	Slovakia	45-49 years	24774.07 ( 16074.419,36565.86 )	3.857 ( 2.864,4.974 )	95.414 ( 49.874,158.896 )	0.015 ( 0.008,0.024 )	4344.379 ( 2100.374,7931.286 )	0.676 ( 0.374,1.079 )
1990	Slovakia	50-54 years	40934.233 ( 30234.513,52550.952 )	0.538 ( 0.408,0.672 )	307.567 ( 171.534,527.537 )	0.004 ( 0.002,0.007 )	12087.555 ( 6718.238,20583.167 )	0.159 ( 0.091,0.263 )
1990	Slovenia	10-14 years	29736.38 ( 10169.06,79916.482 )	1.769 ( 1.153,2.346 )	6.196 ( 4.428,8.201 )	0 ( 0,0 )	811.319 ( 303.757,2163.983 )	0.048 ( 0.034,0.064 )
1990	Slovenia	15-19 years	8666.951 ( 4803.84,14533.579 )	140.545 ( 83.25,219.792 )	2.045 ( 1.47,2.69 )	0.033 ( 0.024,0.044 )	243.209 ( 147.198,401.135 )	3.944 ( 2.551,6.066 )
1990	Slovenia	20-24 years	8325.737 ( 4666.936,13766.968 )	717.385 ( 421.079,1134.508 )	1.324 ( 0.993,1.74 )	0.114 ( 0.085,0.15 )	182.657 ( 116.204,288.106 )	15.739 ( 10.485,23.742 )
1990	Slovenia	25-29 years	8686.785 ( 5359.47,13224.481 )	641.565 ( 411.317,940.543 )	1.448 ( 1.061,1.904 )	0.107 ( 0.079,0.138 )	187.819 ( 116.476,296.596 )	13.871 ( 8.939,21.094 )
1990	Slovenia	30-34 years	9034.684 ( 5537.814,14438.674 )	278.806 ( 181.604,421.615 )	2.753 ( 2.028,3.613 )	0.085 ( 0.062,0.112 )	259.207 ( 169.413,385.013 )	7.999 ( 5.556,11.243 )
1990	Slovenia	35-39 years	11533.706 ( 6910.34,18438.499 )	121.655 ( 78.44,180.279 )	4.834 ( 3.481,6.384 )	0.051 ( 0.037,0.067 )	381.131 ( 241.038,610.354 )	4.02 ( 2.736,5.968 )
1990	Slovenia	40-44 years	16587.393 ( 9912.929,25413.161 )	32.768 ( 21.475,45.559 )	9.134 ( 6.424,12.29 )	0.018 ( 0.013,0.024 )	614.32 ( 365.449,1036.978 )	1.214 ( 0.792,1.859 )
1990	Slovenia	45-49 years	22788.757 ( 15086.464,32655.506 )	1.887 ( 1.459,2.297 )	57.559 ( 39.133,81.078 )	0.005 ( 0.003,0.007 )	2708.025 ( 1639.336,4411.725 )	0.224 ( 0.159,0.31 )
1990	Slovenia	50-54 years	35742.512 ( 27940.917,43141.685 )	0.268 ( 0.215,0.315 )	129.887 ( 94.218,170.656 )	0.001 ( 0.001,0.001 )	5288.143 ( 3856.966,7078.264 )	0.04 ( 0.03,0.052 )
1990	Solomon Islands	10-14 years	11364.743 ( 3831.126,33158.001 )	2.517 ( 1.652,3.584 )	147.855 ( 60.514,301.371 )	0.033 ( 0.013,0.069 )	11578.263 ( 2432.958,49607.312 )	2.565 ( 1.049,5.362 )
1990	Solomon Islands	15-19 years	6011.597 ( 3368.142,10192.738 )	104.956 ( 66.338,156.878 )	27.297 ( 11,45.473 )	0.477 ( 0.194,0.81 )	2037.91 ( 764.462,3855.013 )	35.58 ( 15.057,59.333 )
1990	Solomon Islands	20-24 years	5954.149 ( 3459.677,9847.023 )	263.883 ( 161.363,412.044 )	23.497 ( 10.31,37.49 )	1.044 ( 0.464,1.704 )	1655.91 ( 739.885,2848.329 )	73.388 ( 34.509,119.187 )
1990	Solomon Islands	25-29 years	6772.522 ( 4282.854,10295.967 )	237.396 ( 155.134,347.905 )	29.317 ( 13.001,48.945 )	1.028 ( 0.461,1.723 )	1910.643 ( 865.798,3256.117 )	66.973 ( 31.361,110.025 )
1990	Solomon Islands	30-34 years	9488.282 ( 5874.375,14847.51 )	216.248 ( 140.533,321.191 )	26.658 ( 10.438,48.873 )	0.609 ( 0.23,1.107 )	1644.11 ( 647.139,3044.558 )	37.471 ( 15.482,65.862 )
1990	Solomon Islands	35-39 years	12964.714 ( 7962.17,20968.737 )	172.384 ( 113.525,257.589 )	28.686 ( 9.407,54.832 )	0.381 ( 0.128,0.742 )	1646.666 ( 603.67,3302.826 )	21.895 ( 8.607,40.573 )
1990	Solomon Islands	40-44 years	16102.234 ( 9560.209,26567.193 )	73.424 ( 48.955,106.348 )	35.602 ( 12.648,69.696 )	0.163 ( 0.06,0.322 )	1859.979 ( 689.503,4030.67 )	8.481 ( 3.531,16.135 )
1990	Solomon Islands	45-49 years	18329.762 ( 10389.421,32224.382 )	23.755 ( 16.112,33.761 )	46.236 ( 16.02,100.056 )	0.06 ( 0.021,0.131 )	2158.042 ( 720.427,5654.721 )	2.797 ( 1.117,5.924 )
1990	Solomon Islands	50-54 years	26748.115 ( 19444.649,36478.924 )	2.717 ( 2.026,3.606 )	99.392 ( 37.755,201.026 )	0.01 ( 0.004,0.021 )	4029.605 ( 1572.477,8271.876 )	0.409 ( 0.164,0.818 )
1990	Somalia	10-14 years	10243.005 ( 3631.696,28784.834 )	202.395 ( 140.789,274.007 )	95.214 ( 42.739,181.664 )	1.881 ( 0.845,3.541 )	7472.668 ( 1739.576,29074.795 )	147.655 ( 67.438,276.768 )
1990	Somalia	15-19 years	13056.839 ( 8417.704,20469.107 )	8076.841 ( 5579.483,11711.69 )	52.24 ( 30.754,80.09 )	32.324 ( 18.825,50.397 )	3906.758 ( 2171.246,6482.549 )	2416.685 ( 1439.161,3709.082 )
1990	Somalia	20-24 years	18598.779 ( 11771.796,26749.292 )	17029.591 ( 11142.394,23548.419 )	58.628 ( 37.382,84.239 )	53.7 ( 34.387,78.573 )	4147.914 ( 2608.937,6220.442 )	3797.952 ( 2469.445,5476.092 )
1990	Somalia	25-29 years	25009.481 ( 18454.624,32245.556 )	21025.899 ( 15799.434,26557.258 )	66.038 ( 40.993,96.413 )	55.504 ( 34.44,80.615 )	4392.876 ( 2790.49,6447.932 )	3693.166 ( 2389.003,5310.48 )
1990	Somalia	30-34 years	26257.545 ( 19735.861,32583.614 )	20090.302 ( 15417.569,24334.079 )	70.763 ( 42.14,104.465 )	54.101 ( 32.879,79.14 )	4341.749 ( 2720.158,6469.702 )	3321.98 ( 2124.976,4831.7 )
1990	Somalia	35-39 years	26313.002 ( 19812.816,32737.296 )	13609.907 ( 10530.722,16405.507 )	82.577 ( 49.355,124.983 )	42.7 ( 25.924,65.162 )	4614.046 ( 2813.237,7093.794 )	2386.529 ( 1495.265,3554.884 )
1990	Somalia	40-44 years	24574.186 ( 17649.595,31406.263 )	4515.503 ( 3457.253,5352.864 )	134.793 ( 78.382,216.451 )	24.734 ( 14.121,38.779 )	6668.538 ( 3663.882,11151.404 )	1225.343 ( 717.692,1900.638 )
1990	Somalia	45-49 years	28554.763 ( 19464.514,38453.15 )	1406.301 ( 1080.274,1642.374 )	259.452 ( 115.563,468.368 )	12.765 ( 5.891,23.111 )	11385.766 ( 4740.13,23512.912 )	560.741 ( 263.076,1004.261 )
1990	Somalia	50-54 years	37948.01 ( 30320.029,45156.927 )	131.165 ( 107.51,151.878 )	401.917 ( 179.049,730.826 )	1.386 ( 0.625,2.515 )	15607.353 ( 6909.535,28868.653 )	53.946 ( 24.5,97.095 )
1990	South Africa	10-14 years	15000.146 ( 5350.391,41120.103 )	474.421 ( 329.535,634.09 )	50.857 ( 28.661,81.614 )	1.608 ( 0.89,2.636 )	4084.753 ( 1202.15,13566.222 )	129.192 ( 74.041,209.197 )
1990	South Africa	15-19 years	18191.597 ( 11457.816,27445.482 )	35844.76 ( 24556.057,49478.164 )	17.441 ( 11.179,25.693 )	34.357 ( 22.675,50.663 )	1445.116 ( 947.77,2249.134 )	2847.46 ( 2031.233,4054.693 )
1990	South Africa	20-24 years	21478.101 ( 13753.278,29651.467 )	62624.814 ( 42327.025,81714.689 )	25.569 ( 15.661,37.284 )	74.543 ( 46.602,107.035 )	1948.943 ( 1227.335,2886.166 )	5682.635 ( 3777.239,7953.81 )
1990	South Africa	25-29 years	22747.084 ( 16158.001,29278.819 )	55832.237 ( 41747.009,68092.524 )	55.467 ( 35.678,80.721 )	136.098 ( 89.838,199.58 )	3711.317 ( 2432.989,5659.023 )	9109.348 ( 6286.05,13160.953 )
1990	South Africa	30-34 years	23065.291 ( 16737.036,29777.342 )	38344.789 ( 29297.15,47132.74 )	67.053 ( 43.573,98.143 )	111.439 ( 71.831,161.869 )	4111.879 ( 2594.123,6222.313 )	6835.774 ( 4540.852,9848.92 )
1990	South Africa	35-39 years	21443.24 ( 15390.712,27639.146 )	21756.722 ( 16607.331,26451.788 )	67.112 ( 44.08,97.15 )	68.088 ( 45.036,97.73 )	3759.011 ( 2394.108,5707.201 )	3813.965 ( 2583.359,5462.024 )
1990	South Africa	40-44 years	23506.864 ( 15945.573,30941.195 )	8572.584 ( 6291.664,10360.827 )	66.868 ( 41.997,97.061 )	24.385 ( 15.425,35.241 )	3411.523 ( 2035.083,5311.726 )	1244.129 ( 802.985,1778.66 )
1990	South Africa	45-49 years	34371.411 ( 23491.567,47070.321 )	2905.474 ( 2256.538,3484.003 )	180.335 ( 103.298,295.764 )	15.234 ( 8.972,24.328 )	8016.289 ( 4234.684,14472.495 )	677.631 ( 406.772,1071.21 )
1990	South Africa	50-54 years	48239.865 ( 38901.911,59905.517 )	329.662 ( 272.725,398.358 )	98.782 ( 57.1,161.838 )	0.675 ( 0.387,1.094 )	4041.46 ( 2373.789,6626.89 )	27.619 ( 16.642,44.067 )
1990	South Sudan	10-14 years	12819.572 ( 4625.596,36518.038 )	170.43 ( 120.49,234.389 )	139.884 ( 54.613,297.82 )	1.858 ( 0.712,3.991 )	10951.381 ( 2177.921,48464.242 )	145.593 ( 56.732,311.066 )
1990	South Sudan	15-19 years	17009.785 ( 10198.174,26583.065 )	7860.851 ( 5146.473,11226.52 )	71.432 ( 36.669,124.289 )	33.012 ( 17.097,56.673 )	5333.477 ( 2573.981,9881.928 )	2464.797 ( 1298.95,4173.321 )
1990	South Sudan	20-24 years	22077.789 ( 14470.508,31204.062 )	17262.572 ( 11930.765,22899.569 )	63.645 ( 34.013,100.783 )	49.777 ( 26.645,78.838 )	4521.667 ( 2369.514,7487.787 )	3535.481 ( 1953.637,5495.025 )
1990	South Sudan	25-29 years	27892.967 ( 20515.177,35527.86 )	16476.032 ( 12629.955,19972.765 )	84.701 ( 44.231,140.832 )	50.033 ( 26.852,83.203 )	5596.595 ( 2939.977,9679.046 )	3305.84 ( 1809.966,5441.288 )
1990	South Sudan	30-34 years	31726.074 ( 23861.825,40035.255 )	12719.132 ( 10152.155,14927.508 )	94.025 ( 50.428,148.804 )	37.655 ( 20.497,58.063 )	5741.329 ( 3036.24,9405.887 )	2301.726 ( 1291.786,3507.07 )
1990	South Sudan	35-39 years	34639.815 ( 25453.12,44918.694 )	7415.463 ( 5979.696,8654.394 )	118.552 ( 67.269,196.068 )	25.34 ( 14.009,41.309 )	6583.986 ( 3424.314,11659.211 )	1409.456 ( 804.473,2246.357 )
1990	South Sudan	40-44 years	48122.343 ( 33132.717,63657.814 )	4191.098 ( 3272.041,4880.235 )	193.54 ( 96.738,336.875 )	16.821 ( 8.442,28.041 )	9680.103 ( 4450.129,18107.029 )	843.065 ( 439.475,1388.149 )
1990	South Sudan	45-49 years	35942.981 ( 23470.086,50958.737 )	702.167 ( 554.923,796.616 )	404.478 ( 170.444,810.15 )	7.892 ( 3.268,15.45 )	17667.729 ( 6226.118,42896.303 )	345.149 ( 147.209,670.579 )
1990	South Sudan	50-54 years	49261.54 ( 40850.84,57046.643 )	67.453 ( 57.383,76.01 )	673.657 ( 274.006,1358.4 )	0.92 ( 0.373,1.747 )	26022.251 ( 10347.029,50537.531 )	35.632 ( 14.535,67.337 )
1990	Spain	10-14 years	8591.172 ( 2986.745,25209.548 )	12.081 ( 7.925,17.252 )	4.564 ( 3.441,5.906 )	0.006 ( 0.005,0.008 )	438.071 ( 182.557,1143.637 )	0.616 ( 0.484,0.783 )
1990	Spain	15-19 years	10191.551 ( 6015.142,16881.004 )	1882.433 ( 1171.326,2931.442 )	1.567 ( 1.145,2.025 )	0.289 ( 0.211,0.379 )	217.636 ( 116.952,403.837 )	40.199 ( 22.774,70.128 )
1990	Spain	20-24 years	10210.011 ( 5942.673,17702.713 )	7804.068 ( 4829.565,12683.618 )	1.472 ( 1.125,1.896 )	1.125 ( 0.852,1.446 )	210.271 ( 127.336,379.701 )	160.722 ( 103.485,272.048 )
1990	Spain	25-29 years	10621.473 ( 6523.914,15955.231 )	16243.886 ( 10313.387,23607.797 )	1.131 ( 0.861,1.458 )	1.73 ( 1.322,2.226 )	187.018 ( 111.715,302.726 )	286.014 ( 176.605,447.922 )
1990	Spain	30-34 years	11186.213 ( 6825.16,17714.232 )	11954.917 ( 7608.011,18120.993 )	1.334 ( 0.982,1.737 )	1.426 ( 1.064,1.854 )	198.178 ( 112.937,339.74 )	211.797 ( 125.89,347.541 )
1990	Spain	35-39 years	13327.537 ( 8169.055,21555.058 )	4575.106 ( 2985.647,6943.849 )	1.985 ( 1.501,2.62 )	0.681 ( 0.522,0.899 )	245.282 ( 138.807,437.39 )	84.201 ( 50.731,140.903 )
1990	Spain	40-44 years	19215.847 ( 12205.864,28009.868 )	1363.194 ( 934.44,1835.386 )	3.381 ( 2.523,4.463 )	0.24 ( 0.181,0.318 )	356.127 ( 177.305,660.456 )	25.264 ( 13.574,43.277 )
1990	Spain	45-49 years	29205.635 ( 20762.935,39670.789 )	124.395 ( 99.313,149.496 )	11.829 ( 8.527,16.482 )	0.05 ( 0.037,0.069 )	775.062 ( 523.487,1152.093 )	3.301 ( 2.504,4.342 )
1990	Spain	50-54 years	66499.602 ( 53072.394,85430.58 )	24.3 ( 19.895,30.377 )	33.887 ( 24.188,46.284 )	0.012 ( 0.009,0.017 )	1614.775 ( 1181.916,2135.772 )	0.59 ( 0.443,0.759 )
1990	Sri Lanka	10-14 years	9939.994 ( 3468.898,28817.688 )	13.885 ( 9.276,19.808 )	428.695 ( 213.516,793.075 )	0.599 ( 0.297,1.095 )	33348.64 ( 8677.734,123737.73 )	46.585 ( 23.206,85.053 )
1990	Sri Lanka	15-19 years	6639.913 ( 3478.446,11516.777 )	1748.756 ( 1055.225,2635.308 )	31.817 ( 19.623,50.222 )	8.375 ( 5.111,12.959 )	2374.952 ( 1265.372,4224.158 )	625.492 ( 383.865,966.586 )
1990	Sri Lanka	20-24 years	5544.966 ( 2867.928,10049.107 )	5406.744 ( 3164.502,8599.965 )	19.117 ( 11.59,29.202 )	18.636 ( 11.335,28.099 )	1353.445 ( 737.272,2288.882 )	1319.707 ( 813.514,1958.812 )
1990	Sri Lanka	25-29 years	6665.232 ( 3922.574,10564.04 )	7460.162 ( 4690.897,11072.015 )	18.054 ( 11.091,27.218 )	20.204 ( 12.69,30.708 )	1206.031 ( 725.645,1909.604 )	1349.868 ( 867.779,2001.428 )
1990	Sri Lanka	30-34 years	9601.63 ( 5720.874,15423.63 )	7480.163 ( 4783.393,11158.542 )	14.799 ( 8.846,22.469 )	11.525 ( 7.054,17.947 )	961.402 ( 571.875,1536.251 )	748.982 ( 478.161,1111.433 )
1990	Sri Lanka	35-39 years	13351.97 ( 8067.171,20829.499 )	4999.253 ( 3264.336,7200.95 )	16.542 ( 10.253,25.709 )	6.194 ( 3.851,9.352 )	1017.53 ( 610.985,1621.895 )	380.984 ( 247.232,560.704 )
1990	Sri Lanka	40-44 years	19702.422 ( 11600.918,30541.944 )	1492.622 ( 978.903,2073.288 )	24.664 ( 15.201,38.791 )	1.867 ( 1.158,2.915 )	1374.185 ( 817.034,2332.691 )	104.106 ( 68.943,158.351 )
1990	Sri Lanka	45-49 years	23275.32 ( 15080.24,33353.013 )	209.196 ( 154.193,263.886 )	50.845 ( 24.895,98.042 )	0.457 ( 0.223,0.849 )	2418.403 ( 1109.984,5022.289 )	21.736 ( 11.349,39.736 )
1990	Sri Lanka	50-54 years	35616.457 ( 27805.959,42463.689 )	23.914 ( 19.153,27.744 )	256.91 ( 123.077,448.97 )	0.172 ( 0.083,0.309 )	10147.365 ( 4878.503,18485.608 )	6.813 ( 3.36,12.078 )
1990	Sudan	10-14 years	12608.018 ( 4368.59,36785.587 )	111.754 ( 75.606,158.301 )	501.177 ( 223.717,930.327 )	4.442 ( 1.976,8.223 )	39002.504 ( 8930.906,148538.871 )	345.708 ( 154.564,639.215 )
1990	Sudan	15-19 years	10738.066 ( 6032.328,17561.679 )	13205.514 ( 8089.014,19777.016 )	72.834 ( 45.518,109.827 )	89.529 ( 57.699,132.382 )	5392.088 ( 3221.947,8691.307 )	6631.11 ( 4320.45,9787.682 )
1990	Sudan	20-24 years	5438.122 ( 3112.924,9074.565 )	13224.423 ( 7960.199,20819.27 )	71.429 ( 44.683,106.836 )	173.623 ( 110.057,263.778 )	4887.723 ( 2952.822,7901.233 )	11885.961 ( 7550.794,18127.359 )
1990	Sudan	25-29 years	5485.874 ( 3428.036,8308.568 )	12593.218 ( 8082.688,18515.689 )	99.835 ( 63.445,146.282 )	229.249 ( 147.151,336.522 )	6327.684 ( 3998.473,9568.644 )	14525.654 ( 9427.674,21323.774 )
1990	Sudan	30-34 years	7672.65 ( 4817.17,12102.467 )	12875.828 ( 8343.092,19628.111 )	119.088 ( 76.69,176.93 )	199.864 ( 130.536,296.706 )	6964.625 ( 4441.435,10671.54 )	11687.66 ( 7692.338,17307.395 )
1990	Sudan	35-39 years	10168.957 ( 6394.254,16219.554 )	10242.549 ( 6766.943,15455.088 )	174.285 ( 114.497,258.168 )	175.515 ( 116.356,263.286 )	9312.633 ( 5918.91,14697.832 )	9380.029 ( 6263.894,14005.089 )
1990	Sudan	40-44 years	14306.339 ( 8488.047,22301.851 )	5345.756 ( 3382.838,7766.76 )	296.833 ( 187.57,462.407 )	110.897 ( 70.061,173.049 )	14342.925 ( 8551.554,23931.128 )	5359.427 ( 3408.148,8334.166 )
1990	Sudan	45-49 years	15393.675 ( 9165.85,24534.107 )	1738.947 ( 1186.859,2366.91 )	198.064 ( 105.048,346.339 )	22.358 ( 11.86,39.349 )	8675.368 ( 4113.311,17694.667 )	980.013 ( 532.621,1707.08 )
1990	Sudan	50-54 years	17817.124 ( 12082.868,25766.326 )	142.568 ( 99.185,200.624 )	600.092 ( 294.175,1069.166 )	4.796 ( 2.36,8.486 )	23082.008 ( 11124.601,41960.61 )	184.697 ( 91.319,326.717 )
1990	Suriname	10-14 years	7267.819 ( 2649.335,20248.135 )	5.914 ( 4.186,8.068 )	39.37 ( 14.296,74.035 )	0.032 ( 0.012,0.061 )	3110.426 ( 603.861,11928.323 )	2.531 ( 0.954,4.753 )
1990	Suriname	15-19 years	11411.505 ( 7047.488,17913.852 )	177.772 ( 115.873,263.209 )	34.026 ( 14.531,56.336 )	0.529 ( 0.229,0.852 )	2566.894 ( 1128.616,4336.464 )	39.988 ( 18.556,63.716 )
1990	Suriname	20-24 years	9078.917 ( 5170.615,15179.179 )	306.233 ( 186.701,478.369 )	21.247 ( 11.891,32.305 )	0.717 ( 0.392,1.11 )	1528.949 ( 818.464,2479.341 )	51.572 ( 29.553,78.136 )
1990	Suriname	25-29 years	9127.468 ( 5691.5,14262.914 )	233.534 ( 153.43,347.696 )	20.588 ( 10.299,32.236 )	0.526 ( 0.265,0.807 )	1382.323 ( 698.765,2177.992 )	35.368 ( 18.837,53.094 )
1990	Suriname	30-34 years	11565.197 ( 7154.961,18400.222 )	155.341 ( 102.025,232.043 )	27.894 ( 15.521,43.068 )	0.374 ( 0.21,0.588 )	1726.549 ( 942.792,2813.202 )	23.191 ( 13.444,35.477 )
1990	Suriname	35-39 years	16154.634 ( 9920.849,25283.644 )	82.071 ( 54.099,119.6 )	51.956 ( 28.992,83.464 )	0.264 ( 0.151,0.426 )	2902.795 ( 1584.717,4889.832 )	14.747 ( 8.642,23.13 )
1990	Suriname	40-44 years	21174.934 ( 13243.431,31870.736 )	26.433 ( 18.425,35.355 )	77.571 ( 43.794,123.425 )	0.097 ( 0.055,0.154 )	3909.988 ( 2090.494,6744.946 )	4.881 ( 2.908,7.482 )
1990	Suriname	45-49 years	20455.073 ( 13850.956,28753.906 )	5.539 ( 4.001,7.266 )	83.994 ( 39.29,154.406 )	0.023 ( 0.011,0.041 )	3775.473 ( 1734.319,7192.657 )	1.022 ( 0.501,1.818 )
1990	Suriname	50-54 years	30246.217 ( 23227.467,40152.081 )	0.682 ( 0.538,0.881 )	255.924 ( 129.055,427.288 )	0.006 ( 0.003,0.01 )	9893.275 ( 5000.054,16789.041 )	0.223 ( 0.116,0.369 )
1990	Sweden	10-14 years	10057.845 ( 3497.307,29304.371 )	0.434 ( 0.284,0.615 )	9.986 ( 7.168,13.337 )	0 ( 0,0.001 )	860.41 ( 334.216,2337.226 )	0.037 ( 0.027,0.049 )
1990	Sweden	15-19 years	4440.767 ( 2929.851,6446.563 )	113.084 ( 80.401,152.749 )	1.662 ( 1.231,2.18 )	0.042 ( 0.032,0.056 )	168.162 ( 117.373,238.528 )	4.282 ( 3.221,5.652 )
1990	Sweden	20-24 years	4862.59 ( 3295.424,6925.287 )	1213.583 ( 864.387,1638.735 )	0.829 ( 0.633,1.038 )	0.207 ( 0.159,0.26 )	109.621 ( 71.229,166.82 )	27.359 ( 18.683,39.475 )
1990	Sweden	25-29 years	4705.705 ( 3373.51,6375.217 )	2145.373 ( 1575.288,2836.21 )	0.995 ( 0.748,1.311 )	0.454 ( 0.337,0.587 )	114.375 ( 80.205,157.384 )	52.145 ( 37.453,70.017 )
1990	Sweden	30-34 years	4168.113 ( 2858.712,5898.838 )	1380.081 ( 984.979,1874.018 )	1.225 ( 0.916,1.603 )	0.405 ( 0.301,0.53 )	115.864 ( 80.076,164.611 )	38.363 ( 27.591,52.296 )
1990	Sweden	35-39 years	5012.664 ( 3394.446,7201.344 )	684.502 ( 494.148,927.862 )	1.612 ( 1.168,2.133 )	0.22 ( 0.16,0.288 )	139.326 ( 89.6,207.864 )	19.026 ( 13.044,26.782 )
1990	Sweden	40-44 years	5949.514 ( 4160.772,8432.377 )	168.616 ( 127.074,221.726 )	3.086 ( 2.133,4.345 )	0.087 ( 0.06,0.124 )	206.735 ( 139.746,298.756 )	5.859 ( 4.268,7.856 )
1990	Sweden	45-49 years	9431.776 ( 6945.2,13329.768 )	7.375 ( 6.145,9.133 )	10.42 ( 6.883,14.864 )	0.008 ( 0.005,0.012 )	525.094 ( 330.926,820.648 )	0.411 ( 0.293,0.562 )
1990	Sweden	50-54 years	24716.911 ( 19097.27,31680.1 )	1.386 ( 1.098,1.728 )	24.384 ( 16.191,35.323 )	0.001 ( 0.001,0.002 )	1067.637 ( 751.487,1490.1 )	0.06 ( 0.043,0.081 )
1990	Switzerland	10-14 years	18160.29 ( 6356.008,53373.517 )	0.595 ( 0.391,0.852 )	17.781 ( 13.268,23.384 )	0.001 ( 0,0.001 )	1549.083 ( 634.658,4174.364 )	0.051 ( 0.039,0.067 )
1990	Switzerland	15-19 years	5544.002 ( 3204.646,8931.4 )	84.639 ( 52.338,127.807 )	2.848 ( 2.185,3.722 )	0.043 ( 0.033,0.057 )	262.911 ( 194.909,373.471 )	4.014 ( 3.183,5.344 )
1990	Switzerland	20-24 years	5296.896 ( 2993.804,8886.851 )	793.276 ( 473.973,1256.913 )	1.462 ( 1.112,1.866 )	0.219 ( 0.167,0.28 )	155.258 ( 101.474,232.516 )	23.252 ( 16.065,32.886 )
1990	Switzerland	25-29 years	5563.985 ( 3463.866,8455.923 )	1908.434 ( 1218.928,2824.001 )	1.293 ( 0.989,1.659 )	0.443 ( 0.341,0.566 )	140.879 ( 95.557,214.906 )	48.321 ( 33.626,71.771 )
1990	Switzerland	30-34 years	5817.482 ( 3457.782,9218.642 )	1541.2 ( 950.254,2353.662 )	1.277 ( 0.986,1.644 )	0.338 ( 0.264,0.433 )	137.497 ( 88.102,211.91 )	36.426 ( 24.212,54.104 )
1990	Switzerland	35-39 years	6958.721 ( 4062.288,11622.383 )	592.303 ( 369.46,921.058 )	2.326 ( 1.772,3.023 )	0.198 ( 0.149,0.253 )	194.673 ( 123.605,305.321 )	16.57 ( 11.242,24.196 )
1990	Switzerland	40-44 years	11308.239 ( 6784.487,18501.729 )	117.458 ( 75.448,177.908 )	7.583 ( 5.706,9.86 )	0.079 ( 0.06,0.102 )	478.959 ( 342.805,667.038 )	4.975 ( 3.812,6.414 )
1990	Switzerland	45-49 years	24938.857 ( 17128.994,37076.979 )	7.587 ( 6.004,9.756 )	83.032 ( 60.125,111.233 )	0.025 ( 0.019,0.034 )	3792.235 ( 2457.7,5784.336 )	1.154 ( 0.861,1.522 )
1990	Switzerland	50-54 years	62155.78 ( 49595.806,76792.068 )	1.475 ( 1.208,1.774 )	217.384 ( 157.17,288.87 )	0.005 ( 0.004,0.007 )	8697.992 ( 6285.107,11742.374 )	0.206 ( 0.153,0.271 )
1990	Taiwan (Province of China)	10-14 years	3313.483 ( 1104.99,10155.68 )	7.423 ( 4.697,11.259 )	4.16 ( 3.058,5.461 )	0.009 ( 0.007,0.012 )	355.239 ( 141.017,932.044 )	0.796 ( 0.599,1.033 )
1990	Taiwan (Province of China)	15-19 years	3328.094 ( 1884.121,5572.254 )	480.682 ( 293.097,746.982 )	1.924 ( 1.41,2.553 )	0.278 ( 0.204,0.37 )	176.634 ( 112.575,277.895 )	25.512 ( 17.512,37.253 )
1990	Taiwan (Province of China)	20-24 years	2842.019 ( 1572.759,4927.224 )	2541.42 ( 1505.269,4075.144 )	1.427 ( 1.047,1.912 )	1.276 ( 0.94,1.701 )	126.321 ( 85.76,187.119 )	112.96 ( 82.08,154.76 )
1990	Taiwan (Province of China)	25-29 years	2983.953 ( 1805.67,4742.728 )	4321.208 ( 2795.216,6425.537 )	1.653 ( 1.19,2.191 )	2.394 ( 1.725,3.183 )	135.735 ( 92.427,197.17 )	196.565 ( 143.079,267.13 )
1990	Taiwan (Province of China)	30-34 years	4390.252 ( 2505.152,7418.446 )	2684.722 ( 1681.724,4075.088 )	3.019 ( 2.192,4.022 )	1.846 ( 1.344,2.449 )	221.585 ( 147.663,324.997 )	135.503 ( 99.127,178.527 )
1990	Taiwan (Province of China)	35-39 years	6482.417 ( 3706.384,10898.171 )	788.862 ( 509.131,1175.028 )	6.866 ( 5.06,9.188 )	0.836 ( 0.619,1.128 )	432.634 ( 282.454,670.045 )	52.648 ( 38.8,72.243 )
1990	Taiwan (Province of China)	40-44 years	7057.582 ( 4292.564,11720.898 )	77.287 ( 55.462,106.772 )	16.106 ( 11.808,21.178 )	0.176 ( 0.13,0.232 )	840.346 ( 534.32,1336.056 )	9.203 ( 6.904,12.171 )
1990	Taiwan (Province of China)	45-49 years	20132.845 ( 14803.025,27916.443 )	10.176 ( 8.706,12.008 )	88.546 ( 64.506,118.541 )	0.045 ( 0.033,0.06 )	3934.365 ( 2490.893,6131.561 )	1.989 ( 1.465,2.637 )
1990	Taiwan (Province of China)	50-54 years	55071.594 ( 43235.951,69138.714 )	2.508 ( 2.02,3.064 )	197.047 ( 146.977,259.234 )	0.009 ( 0.007,0.012 )	7920.978 ( 5853.897,10662.596 )	0.361 ( 0.273,0.472 )
1990	Tajikistan	10-14 years	6595.76 ( 2441.915,18543.582 )	1.897 ( 1.358,2.598 )	45.147 ( 27.383,72.504 )	0.013 ( 0.008,0.02 )	3553.779 ( 1144.605,11465.141 )	1.022 ( 0.637,1.607 )
1990	Tajikistan	15-19 years	2972.236 ( 1774.644,4778.297 )	489.491 ( 321.161,712.696 )	11.64 ( 7.857,16.66 )	1.919 ( 1.275,2.713 )	868.531 ( 527.189,1347.758 )	143.036 ( 95.407,201.022 )
1990	Tajikistan	20-24 years	1392.709 ( 852.479,2159.914 )	1121.076 ( 702.895,1687.665 )	8.388 ( 5.932,11.69 )	6.752 ( 4.764,9.501 )	578.648 ( 403.246,839.206 )	465.789 ( 332.489,655.72 )
1990	Tajikistan	25-29 years	1941.18 ( 1269.568,2967.128 )	1245.601 ( 842.418,1831.568 )	12.544 ( 8.836,17.155 )	8.063 ( 5.688,10.984 )	806.78 ( 548.292,1133.146 )	517.688 ( 363.818,699.476 )
1990	Tajikistan	30-34 years	3601.598 ( 2099.624,5837.058 )	1193.493 ( 733.11,1830.031 )	19.039 ( 13.029,26.766 )	6.306 ( 4.291,8.854 )	1138.278 ( 742.19,1689.427 )	377.201 ( 259.145,529.668 )
1990	Tajikistan	35-39 years	7268.627 ( 4247.621,11859.42 )	984.234 ( 620.216,1481.734 )	28.683 ( 19.263,40.268 )	3.894 ( 2.588,5.439 )	1597.515 ( 1014.521,2395.943 )	216.317 ( 148.135,299.353 )
1990	Tajikistan	40-44 years	12901.053 ( 7137.367,22372.193 )	382.066 ( 236.945,588.195 )	47.173 ( 31.149,68.774 )	1.399 ( 0.937,2.043 )	2413.562 ( 1485.031,3849.652 )	71.478 ( 49.3,101.213 )
1990	Tajikistan	45-49 years	27430.568 ( 14683.375,47940.694 )	105.055 ( 65.438,156.051 )	61.648 ( 37.334,101.326 )	0.237 ( 0.143,0.379 )	2925.428 ( 1584.349,5305.535 )	11.204 ( 7.061,17.27 )
1990	Tajikistan	50-54 years	32794.893 ( 22435.046,49382.479 )	15.375 ( 10.79,22.528 )	126.952 ( 78.084,206.52 )	0.06 ( 0.038,0.097 )	5156.667 ( 3221.214,8379.088 )	2.418 ( 1.549,3.823 )
1990	Thailand	10-14 years	16493.659 ( 5626.579,49813.968 )	212.027 ( 139.223,314.186 )	97.18 ( 43.354,175.936 )	1.251 ( 0.542,2.312 )	7709.263 ( 1774.015,28829.283 )	99.103 ( 43.896,181.831 )
1990	Thailand	15-19 years	6909.217 ( 3876.465,11358.015 )	9096.634 ( 5531.158,13680.958 )	5.962 ( 3.103,10.062 )	7.862 ( 4.092,12.955 )	502.959 ( 259.187,903.399 )	662.192 ( 369.822,1088.163 )
1990	Thailand	20-24 years	5837.462 ( 3185.646,9893.302 )	20634.209 ( 12293.57,31880.789 )	3.68 ( 1.909,6.035 )	13.02 ( 6.796,21.829 )	310.338 ( 159.397,537.355 )	1096.979 ( 615.121,1731.608 )
1990	Thailand	25-29 years	6952.396 ( 4239.059,10901.783 )	19969.571 ( 12957.193,29447.229 )	3.63 ( 1.797,6.319 )	10.442 ( 5.097,18.736 )	302.424 ( 163.122,514.727 )	868.66 ( 498.603,1390.35 )
1990	Thailand	30-34 years	10633.393 ( 6330.711,17077.764 )	17247.784 ( 11097.91,25582.796 )	4.949 ( 2.415,8.399 )	8.031 ( 3.929,13.825 )	401.588 ( 221.655,674.863 )	651.392 ( 388.567,1010.956 )
1990	Thailand	35-39 years	14487.228 ( 8602.991,23694.772 )	10026.117 ( 6611.311,14765.319 )	8.198 ( 4.377,13.898 )	5.676 ( 2.977,9.628 )	585.363 ( 305.985,1042.716 )	405.11 ( 235.146,649.765 )
1990	Thailand	40-44 years	19110.208 ( 11684.022,29808.142 )	3808.183 ( 2599.279,5316.536 )	16.143 ( 8.365,28.026 )	3.219 ( 1.675,5.646 )	957.226 ( 487.319,1756.43 )	190.751 ( 108.411,313.274 )
1990	Thailand	45-49 years	25813.282 ( 16142.924,37707.074 )	1320.979 ( 963.237,1657.109 )	24.414 ( 10.493,47.008 )	1.25 ( 0.546,2.365 )	1299.141 ( 546.575,2675.401 )	66.483 ( 32.614,117.576 )
1990	Thailand	50-54 years	37472.029 ( 28656.845,45074.933 )	159.333 ( 125.003,186.5 )	155.894 ( 68.813,294.92 )	0.664 ( 0.291,1.267 )	6315.608 ( 2894.601,12170.748 )	26.854 ( 12.626,50.357 )
1990	Timor-Leste	10-14 years	17086.092 ( 5841.242,50392.197 )	2.343 ( 1.557,3.378 )	2833.035 ( 1337.035,5054.915 )	0.388 ( 0.182,0.668 )	219971.667 ( 53163.253,773614.968 )	30.164 ( 14.173,51.852 )
1990	Timor-Leste	15-19 years	9403.064 ( 5482.633,15012.277 )	279.53 ( 178.047,403.631 )	54.021 ( 31.236,83.903 )	1.606 ( 0.93,2.438 )	4003.79 ( 2156.249,6706.941 )	119.023 ( 70.024,180.328 )
1990	Timor-Leste	20-24 years	5728.745 ( 3496.88,9067.304 )	579.451 ( 368.254,872.791 )	35.796 ( 19.735,54.855 )	3.621 ( 2,5.447 )	2474.87 ( 1341.614,3877.018 )	250.328 ( 141.284,373.19 )
1990	Timor-Leste	25-29 years	6860.222 ( 4433.838,10433.048 )	699.75 ( 464.978,1036.583 )	58.402 ( 35.487,86.317 )	5.958 ( 3.603,8.8 )	3733.74 ( 2205.565,5634.849 )	380.845 ( 231.298,559.854 )
1990	Timor-Leste	30-34 years	9921.558 ( 6277.956,15176.948 )	740.142 ( 483.643,1094.106 )	57.906 ( 34.052,88.369 )	4.319 ( 2.501,6.638 )	3449.461 ( 1999.044,5410.598 )	257.328 ( 154.003,390.05 )
1990	Timor-Leste	35-39 years	13910.679 ( 8792.395,21056.298 )	578.192 ( 384.112,824.694 )	84.435 ( 52.273,125.633 )	3.509 ( 2.134,5.158 )	4600.847 ( 2705.621,7132.784 )	191.232 ( 118.2,279.364 )
1990	Timor-Leste	40-44 years	17839.804 ( 11208.172,27794.791 )	290.423 ( 196.374,414.496 )	166.334 ( 96.788,259.527 )	2.71 ( 1.613,4.197 )	8170.715 ( 4587.271,13843.108 )	133.015 ( 80.372,206.438 )
1990	Timor-Leste	45-49 years	15516.587 ( 10528.107,22099.118 )	80.228 ( 59.9,101.145 )	433.42 ( 202.233,734.06 )	2.24 ( 1.039,3.791 )	18913.727 ( 8011.773,35966.753 )	97.792 ( 45.583,164.615 )
1990	Timor-Leste	50-54 years	22212.768 ( 16660.29,27166.777 )	8.007 ( 6.161,9.529 )	2563.268 ( 1173.862,4757.707 )	0.925 ( 0.417,1.716 )	98258.805 ( 43251.263,187156.878 )	35.418 ( 15.993,65.645 )
1990	Togo	10-14 years	6490.626 ( 2414.921,17956.445 )	37.443 ( 27.188,50.327 )	112.401 ( 51.582,206.786 )	0.649 ( 0.303,1.18 )	8776.792 ( 2113.25,32774.863 )	50.631 ( 23.792,91.86 )
1990	Togo	15-19 years	13165.769 ( 8885.725,19814.737 )	2871.383 ( 2056.472,4077.153 )	45.481 ( 27.364,67.964 )	9.923 ( 5.883,14.897 )	3405.256 ( 1936.699,5330.956 )	742.668 ( 448.221,1096.917 )
1990	Togo	20-24 years	17579.654 ( 11230.29,25276.182 )	7199.629 ( 4779.497,9936.458 )	41.459 ( 25.787,61.632 )	16.976 ( 10.572,25.162 )	2962.466 ( 1812.216,4485.242 )	1213.258 ( 771.261,1763.218 )
1990	Togo	25-29 years	23762.55 ( 17266.533,31830.448 )	9374.572 ( 7013.386,12177.414 )	51.54 ( 31.764,74.821 )	20.338 ( 12.415,29.064 )	3464.372 ( 2143.283,5064.056 )	1366.731 ( 870.567,1937.362 )
1990	Togo	30-34 years	26933.311 ( 20298.704,34099.399 )	7701.275 ( 5989.528,9430.649 )	45.837 ( 29.067,67.416 )	13.11 ( 8.149,18.941 )	2910.916 ( 1840.155,4303.062 )	832.344 ( 542.973,1190.07 )
1990	Togo	35-39 years	26784.819 ( 19828.146,34002.483 )	5003.773 ( 3881.661,6025.173 )	61.603 ( 39.213,90.826 )	11.499 ( 7.296,16.817 )	3502.398 ( 2211.089,5304.518 )	654.296 ( 432.854,939.95 )
1990	Togo	40-44 years	27267.486 ( 19783.293,35056.281 )	2106.787 ( 1618.277,2530.758 )	84.725 ( 52.173,127.375 )	6.545 ( 4.043,10.031 )	4290.878 ( 2612.183,6935.718 )	331.529 ( 213.677,500.698 )
1990	Togo	45-49 years	40522.225 ( 27819.08,55466.54 )	787.995 ( 606.604,941.845 )	155.857 ( 83.011,258.592 )	3.03 ( 1.633,4.941 )	7039.809 ( 3519.375,12871.175 )	136.896 ( 76.741,218.558 )
1990	Togo	50-54 years	53992.241 ( 43308.729,64436.021 )	73.012 ( 60.08,84.788 )	194.325 ( 92.151,338.518 )	0.263 ( 0.127,0.454 )	7782.116 ( 3854.648,13586.237 )	10.524 ( 5.347,17.878 )
1990	Tokelau	10-14 years	12742.818 ( 4345.048,37765.903 )	0.006 ( 0.004,0.009 )	23.339 ( 9.924,48.102 )	0 ( 0,0 )	1940.333 ( 457.672,7524.909 )	0.001 ( 0,0.002 )
1990	Tokelau	15-19 years	7981.117 ( 4119.245,14205.339 )	0.218 ( 0.132,0.327 )	11.128 ( 5.427,19.314 )	0 ( 0,0.001 )	883.499 ( 392.78,1795.108 )	0.024 ( 0.013,0.041 )
1990	Tokelau	20-24 years	5705.485 ( 3097.37,9717.956 )	0.707 ( 0.425,1.076 )	6.49 ( 3.144,12.275 )	0.001 ( 0,0.002 )	500.591 ( 233.819,975.005 )	0.062 ( 0.032,0.108 )
1990	Tokelau	25-29 years	7260.37 ( 4354.067,11796.134 )	0.631 ( 0.411,0.935 )	8.725 ( 3.9,16.953 )	0.001 ( 0,0.001 )	625.503 ( 287.835,1232.364 )	0.054 ( 0.027,0.098 )
1990	Tokelau	30-34 years	11864.402 ( 6628.277,19812.441 )	0.748 ( 0.469,1.101 )	9.636 ( 4.496,18.216 )	0.001 ( 0,0.001 )	687.985 ( 338.613,1352.022 )	0.043 ( 0.024,0.075 )
1990	Tokelau	35-39 years	15182.477 ( 8237.464,27198.235 )	0.623 ( 0.397,0.925 )	15.916 ( 7.257,30.057 )	0.001 ( 0,0.001 )	997.823 ( 457.808,2127.18 )	0.041 ( 0.022,0.072 )
1990	Tokelau	40-44 years	19398.274 ( 10123.09,36114.14 )	0.17 ( 0.109,0.254 )	23.184 ( 10.47,45.989 )	0 ( 0,0 )	1303.18 ( 554.165,3014.344 )	0.011 ( 0.006,0.021 )
1990	Tokelau	45-49 years	24630.567 ( 12724.844,46406.803 )	0.082 ( 0.055,0.115 )	45.312 ( 16.716,95.692 )	0 ( 0,0 )	2167.263 ( 715.412,5923.278 )	0.007 ( 0.003,0.015 )
1990	Tokelau	50-54 years	36371.687 ( 26596.788,48394.414 )	0.011 ( 0.008,0.014 )	87.494 ( 35.304,176.52 )	0 ( 0,0 )	3649.605 ( 1638.344,7514.717 )	0.001 ( 0,0.002 )
1990	Tonga	10-14 years	15532.35 ( 5247.527,46326.292 )	0.645 ( 0.418,0.944 )	17.841 ( 7.929,34.816 )	0.001 ( 0,0.001 )	1538.831 ( 392.845,5629.64 )	0.064 ( 0.031,0.115 )
1990	Tonga	15-19 years	11471.153 ( 6490.977,19357.499 )	23.689 ( 14.913,35.679 )	8.147 ( 4.405,13.576 )	0.017 ( 0.009,0.028 )	708.168 ( 380.022,1214.324 )	1.462 ( 0.873,2.238 )
1990	Tonga	20-24 years	9633.136 ( 5347.067,15923.186 )	87.742 ( 51.672,136.575 )	6.745 ( 3.723,11.044 )	0.061 ( 0.034,0.103 )	560.577 ( 318.531,912.631 )	5.106 ( 3.078,7.828 )
1990	Tonga	25-29 years	10412.698 ( 6582.276,15908.503 )	101.911 ( 66.236,151.435 )	4.008 ( 2.23,6.64 )	0.039 ( 0.021,0.064 )	364.503 ( 216.576,543.8 )	3.567 ( 2.179,5.177 )
1990	Tonga	30-34 years	14365.13 ( 8698.587,22444.865 )	90.532 ( 57.045,135.457 )	5.915 ( 3.236,9.726 )	0.037 ( 0.021,0.063 )	498.359 ( 298.909,786.867 )	3.141 ( 1.96,4.749 )
1990	Tonga	35-39 years	17516.107 ( 10865.547,26414.824 )	70.272 ( 45.746,100.593 )	8.085 ( 4.638,13.129 )	0.032 ( 0.019,0.052 )	614.834 ( 359.636,977.329 )	2.467 ( 1.514,3.722 )
1990	Tonga	40-44 years	20533.829 ( 12865.988,30364.687 )	34.927 ( 23.325,48.102 )	11.183 ( 5.878,19.405 )	0.019 ( 0.01,0.033 )	740.244 ( 420.151,1226.05 )	1.259 ( 0.762,1.942 )
1990	Tonga	45-49 years	34273.892 ( 21347.701,51292.164 )	3.745 ( 2.695,4.826 )	96.039 ( 41.697,190.806 )	0.01 ( 0.005,0.021 )	4426.518 ( 1771.703,9964.265 )	0.484 ( 0.224,0.938 )
1990	Tonga	50-54 years	51391.366 ( 38891.768,64309.943 )	0.468 ( 0.363,0.57 )	165.093 ( 73.763,307.518 )	0.002 ( 0.001,0.003 )	6706.542 ( 3213.399,12366.316 )	0.061 ( 0.03,0.11 )
1990	Trinidad and Tobago	10-14 years	29943.367 ( 11082.744,79220.869 )	16.157 ( 11.557,20.84 )	84.963 ( 61.96,110.373 )	0.046 ( 0.034,0.06 )	6857.126 ( 2644.469,18522.319 )	3.7 ( 2.758,4.872 )
1990	Trinidad and Tobago	15-19 years	13396.87 ( 8035.968,21378.485 )	432.117 ( 275.38,650.457 )	15.739 ( 11.279,20.879 )	0.508 ( 0.364,0.676 )	1265.507 ( 881.895,1722.109 )	40.819 ( 30.221,52.396 )
1990	Trinidad and Tobago	20-24 years	10710.206 ( 6113.959,18731.292 )	744.722 ( 457.663,1204.552 )	9.756 ( 6.944,13.046 )	0.678 ( 0.48,0.899 )	766.108 ( 512.5,1085.135 )	53.27 ( 38.363,69.782 )
1990	Trinidad and Tobago	25-29 years	11067.028 ( 6896.453,17191.947 )	762.055 ( 498.098,1123.936 )	15.942 ( 11.615,21.143 )	1.098 ( 0.81,1.446 )	1113.623 ( 797.189,1499.669 )	76.682 ( 57.577,98.042 )
1990	Trinidad and Tobago	30-34 years	13823.353 ( 8546.999,21884.971 )	599.072 ( 390.045,898.277 )	22.469 ( 16.85,29.552 )	0.974 ( 0.731,1.283 )	1437.477 ( 1029.665,1942.19 )	62.297 ( 46.989,79.718 )
1990	Trinidad and Tobago	35-39 years	18522.52 ( 11596.462,28233.836 )	349.017 ( 236.716,489.469 )	35.762 ( 26.323,47.386 )	0.674 ( 0.496,0.893 )	2078.209 ( 1432.079,2930.057 )	39.159 ( 29.233,50.796 )
1990	Trinidad and Tobago	40-44 years	22930.413 ( 14721.503,32275.212 )	97.567 ( 68.623,125.499 )	44.832 ( 31.58,60.274 )	0.191 ( 0.134,0.252 )	2354.574 ( 1551.134,3389.863 )	10.019 ( 7.231,13.181 )
1990	Trinidad and Tobago	45-49 years	26546.632 ( 18067.575,36675.271 )	8.019 ( 6.169,9.784 )	71.641 ( 52.857,96.781 )	0.022 ( 0.016,0.029 )	3301.144 ( 2192.492,4949.091 )	0.997 ( 0.749,1.32 )
1990	Trinidad and Tobago	50-54 years	44380.009 ( 33945.802,58854.483 )	1.026 ( 0.805,1.324 )	404.738 ( 314.255,510.934 )	0.009 ( 0.007,0.012 )	15652.478 ( 11892.592,20259.105 )	0.362 ( 0.282,0.456 )
1990	Tunisia	10-14 years	3786.942 ( 1317.374,10941.954 )	14.026 ( 9.285,20.012 )	69.087 ( 31.225,131.986 )	0.255 ( 0.113,0.478 )	5379.195 ( 1260.803,20366.937 )	19.923 ( 8.886,37.25 )
1990	Tunisia	15-19 years	13239.254 ( 6851.965,23303.421 )	1161.23 ( 697.764,1755.717 )	46.677 ( 26.35,75.034 )	4.09 ( 2.361,6.546 )	3530.22 ( 1810.119,6543.386 )	309.64 ( 184.332,492.989 )
1990	Tunisia	20-24 years	6395.362 ( 3386.843,11647.893 )	3614.756 ( 2145.424,5829.338 )	13.169 ( 8.044,19.844 )	7.442 ( 4.635,11.014 )	960.279 ( 561.62,1623.413 )	542.764 ( 355.763,812.458 )
1990	Tunisia	25-29 years	6030.544 ( 3590.444,9680.762 )	4063.228 ( 2564.699,6140.277 )	17.133 ( 10.962,25.533 )	11.534 ( 7.421,17.227 )	1139.268 ( 709.671,1762.243 )	767.61 ( 506.927,1117.749 )
1990	Tunisia	30-34 years	8513.795 ( 5014.342,13603.087 )	4460.129 ( 2784.573,6680.292 )	21.942 ( 13.389,33.076 )	11.486 ( 6.838,17.019 )	1361.701 ( 821.114,2096.338 )	713.355 ( 455.983,1029.483 )
1990	Tunisia	35-39 years	11481.291 ( 6625.326,18771.392 )	2945.892 ( 1835.842,4468.545 )	25.384 ( 15.182,38.383 )	6.511 ( 3.963,9.715 )	1466.161 ( 884.694,2336.734 )	376.191 ( 245.144,556.261 )
1990	Tunisia	40-44 years	16079.456 ( 9471.829,25327.471 )	1152.434 ( 743.796,1634.581 )	32.424 ( 18.787,53.784 )	2.323 ( 1.369,3.812 )	1725.987 ( 999.344,3043.566 )	123.704 ( 78.476,196.425 )
1990	Tunisia	45-49 years	19328.602 ( 11681.577,28879.481 )	256.37 ( 175.74,333.634 )	29.263 ( 13.548,55.816 )	0.387 ( 0.179,0.738 )	1461.189 ( 656.682,3041.72 )	19.381 ( 9.879,35.14 )
1990	Tunisia	50-54 years	22480.475 ( 15372.766,31419.884 )	25.39 ( 17.811,34.531 )	56.853 ( 27.684,102.378 )	0.064 ( 0.032,0.113 )	2397.383 ( 1229.746,4204.722 )	2.708 ( 1.425,4.621 )
1990	Turkey	10-14 years	20134.349 ( 7395.46,55580.088 )	298.186 ( 212.398,402.741 )	80.116 ( 35.587,145.799 )	1.186 ( 0.539,2.243 )	6388.284 ( 1531.912,24679.631 )	94.609 ( 43.997,178.832 )
1990	Turkey	15-19 years	13063.88 ( 8032.266,20762.267 )	28841.704 ( 19689.855,40947.868 )	23.724 ( 12.988,37.615 )	52.322 ( 29.121,81.942 )	1843.437 ( 970.785,3191.254 )	4069.838 ( 2379.73,6293.872 )
1990	Turkey	20-24 years	7481.606 ( 4198.509,12596.43 )	40524.729 ( 24520.815,63063.83 )	17.426 ( 10.402,26.339 )	94.413 ( 56.902,140.707 )	1259.808 ( 716.226,2024.759 )	6823.851 ( 4183.019,10136.924 )
1990	Turkey	25-29 years	7626.271 ( 4657.573,12273.56 )	31542.169 ( 20403.776,47871.973 )	31.064 ( 18.772,46.265 )	128.454 ( 76.734,191.335 )	2032.03 ( 1177.039,3167.534 )	8404.452 ( 5156.342,12354.696 )
1990	Turkey	30-34 years	11376.375 ( 6816.599,18791.384 )	23280.832 ( 15198.502,35349.68 )	57.228 ( 34.541,85.262 )	117.04 ( 69.104,176.742 )	3426.639 ( 1906.063,5538.317 )	7012.339 ( 4249.818,10418.484 )
1990	Turkey	35-39 years	15348.328 ( 9281.154,25007.672 )	14287.037 ( 9430.795,21060.897 )	104.104 ( 63.813,156.062 )	96.861 ( 59.519,140.127 )	5659.03 ( 3183.305,8980.765 )	5267.725 ( 3234.63,7563.397 )
1990	Turkey	40-44 years	19299.897 ( 11592.343,28780.413 )	5921.253 ( 3957.318,7824.66 )	162.42 ( 92.026,254.553 )	49.801 ( 28.131,79.396 )	7969.405 ( 4096.114,14104.464 )	2445.032 ( 1398.304,3834.644 )
1990	Turkey	45-49 years	7272.878 ( 4820.246,9902.411 )	614.228 ( 455.551,743.348 )	164.22 ( 72.748,297.928 )	13.844 ( 6.188,24.825 )	7113.907 ( 2877.653,14357.146 )	600.803 ( 271.961,1077.754 )
1990	Turkey	50-54 years	9216.636 ( 6913.069,11780.714 )	65.293 ( 50.241,81.21 )	383.194 ( 187.049,682.039 )	2.712 ( 1.332,4.837 )	14694.338 ( 7106.428,26892.208 )	104.098 ( 51.646,185.381 )
1990	Turkmenistan	10-14 years	8044.932 ( 2921.229,21904.779 )	1.041 ( 0.724,1.395 )	71.09 ( 52.295,91.686 )	0.009 ( 0.007,0.012 )	5574.916 ( 2164.772,14582.743 )	0.722 ( 0.536,0.929 )
1990	Turkmenistan	15-19 years	3365.392 ( 2241.442,5020.336 )	193.814 ( 136.112,274.457 )	20.024 ( 14.324,26.989 )	1.153 ( 0.831,1.534 )	1479.196 ( 1021.535,2065.384 )	85.187 ( 62.033,112.913 )
1990	Turkmenistan	20-24 years	1947.551 ( 1216.35,3092.273 )	757.941 ( 497.285,1142.168 )	9.345 ( 6.728,12.594 )	3.636 ( 2.641,4.914 )	648.845 ( 451.741,917.337 )	252.515 ( 184.687,338.829 )
1990	Turkmenistan	25-29 years	2751.202 ( 1727.591,4382.5 )	1107.838 ( 722.085,1698.505 )	10.227 ( 7.438,14.15 )	4.117 ( 3.007,5.643 )	667.769 ( 472.847,940.877 )	268.893 ( 197.637,364.651 )
1990	Turkmenistan	30-34 years	4479.836 ( 2671.446,7400.31 )	1170.215 ( 734.808,1829.462 )	14.578 ( 10.236,20.014 )	3.807 ( 2.684,5.237 )	890.727 ( 608.594,1290.115 )	232.674 ( 167.4,318.935 )
1990	Turkmenistan	35-39 years	8764.581 ( 5140.273,14511.683 )	917.529 ( 584.618,1396.411 )	20.632 ( 14.295,28.205 )	2.16 ( 1.487,2.955 )	1184.849 ( 777.156,1755.334 )	124.037 ( 88.388,168.91 )
1990	Turkmenistan	40-44 years	12882.842 ( 7055.006,21853.943 )	297.522 ( 182.08,443.905 )	34.284 ( 24.275,46.617 )	0.792 ( 0.563,1.067 )	1783.99 ( 1160.671,2696.741 )	41.2 ( 29.955,54.777 )
1990	Turkmenistan	45-49 years	16958.411 ( 10112.645,25873.48 )	39.379 ( 25.64,55.13 )	40.279 ( 29.12,52.753 )	0.094 ( 0.068,0.124 )	1900.709 ( 1272.744,2742.078 )	4.414 ( 3.227,5.843 )
1990	Turkmenistan	50-54 years	21069.007 ( 14965.421,29218.835 )	4.856 ( 3.538,6.553 )	197.325 ( 142.843,267.114 )	0.045 ( 0.033,0.06 )	7709.169 ( 5517.431,10522.969 )	1.777 ( 1.304,2.36 )
1990	Tuvalu	10-14 years	12576.174 ( 4163.921,37351.192 )	0.04 ( 0.026,0.058 )	48.071 ( 18.933,99.105 )	0 ( 0,0 )	3851.104 ( 818.603,15744.971 )	0.012 ( 0.005,0.024 )
1990	Tuvalu	15-19 years	7447.989 ( 4069.621,12795.577 )	1.7 ( 1.046,2.568 )	16.702 ( 8.264,29.755 )	0.004 ( 0.002,0.007 )	1283.761 ( 600.152,2506.592 )	0.293 ( 0.154,0.503 )
1990	Tuvalu	20-24 years	6239.047 ( 3571.414,10587.598 )	6.38 ( 3.879,10.054 )	11.737 ( 5.618,22.118 )	0.012 ( 0.006,0.023 )	858.104 ( 421.155,1734.366 )	0.878 ( 0.457,1.647 )
1990	Tuvalu	25-29 years	7880.675 ( 4818.785,12059.25 )	8.139 ( 5.165,11.953 )	12.748 ( 6.008,26.956 )	0.013 ( 0.006,0.028 )	884.665 ( 431.003,1910.343 )	0.914 ( 0.462,1.893 )
1990	Tuvalu	30-34 years	10221.786 ( 6254.909,16699.35 )	8.076 ( 5.261,12.305 )	14.184 ( 6.386,28.817 )	0.011 ( 0.005,0.023 )	928.226 ( 435.413,1958.326 )	0.733 ( 0.366,1.443 )
1990	Tuvalu	35-39 years	13045.663 ( 7905.214,21085.019 )	6.71 ( 4.422,9.873 )	18.32 ( 8.958,36.229 )	0.009 ( 0.004,0.018 )	1104.513 ( 544.284,2190.295 )	0.568 ( 0.304,1.026 )
1990	Tuvalu	40-44 years	16793.245 ( 9710.276,28399.561 )	2.703 ( 1.762,3.957 )	25.475 ( 10.817,52.463 )	0.004 ( 0.002,0.009 )	1384.089 ( 619.001,3099.943 )	0.223 ( 0.112,0.432 )
1990	Tuvalu	45-49 years	18669.03 ( 9792.962,33095.499 )	0.614 ( 0.404,0.855 )	69.493 ( 27.392,162.415 )	0.002 ( 0.001,0.005 )	3158.875 ( 1075.508,9193.588 )	0.104 ( 0.044,0.237 )
1990	Tuvalu	50-54 years	27863.933 ( 20195.842,37540.881 )	0.071 ( 0.053,0.094 )	127.725 ( 52.111,284.668 )	0 ( 0,0.001 )	5108.965 ( 2183.003,11082.967 )	0.013 ( 0.006,0.028 )
1990	Uganda	10-14 years	9317.255 ( 3056.781,27566.268 )	456.062 ( 294.36,647.203 )	63.287 ( 27.32,120.665 )	3.101 ( 1.374,5.995 )	5002.722 ( 1140.056,19918.512 )	244.874 ( 109.784,467.648 )
1990	Uganda	15-19 years	12131.555 ( 7693.706,18904.576 )	22962.813 ( 14993.057,34730.454 )	32.656 ( 20.755,50.435 )	61.76 ( 39.094,92.605 )	2485.722 ( 1568.399,3787.443 )	4705.016 ( 3056.407,6958.083 )
1990	Uganda	20-24 years	17407.044 ( 10994.527,25045.191 )	47910.532 ( 30781.911,67528.62 )	36.35 ( 22.822,53.816 )	100.097 ( 60.826,148.133 )	2643.28 ( 1608.589,3959.263 )	7275.269 ( 4503.644,10675.246 )
1990	Uganda	25-29 years	22899.018 ( 16918.156,29521.965 )	50107.342 ( 37587.456,63565.791 )	52.645 ( 32.955,79.502 )	115.1 ( 73.294,171.81 )	3547.918 ( 2296.981,5244.112 )	7763.51 ( 5103.255,11291.462 )
1990	Uganda	30-34 years	25188.133 ( 18996.331,31018.122 )	33870.979 ( 26035.991,40849.956 )	68.487 ( 44.78,99.017 )	92.023 ( 59.521,132.298 )	4228.661 ( 2773.799,6087.316 )	5686.364 ( 3801.713,8016.816 )
1990	Uganda	35-39 years	25977.842 ( 19603.455,31900.475 )	20063.891 ( 15547.829,23957.938 )	113.595 ( 72.015,165.271 )	87.609 ( 55.285,126.643 )	6261.343 ( 4020.52,9252.689 )	4835.925 ( 3188.742,6948.967 )
1990	Uganda	40-44 years	26416.773 ( 19425.093,32969.054 )	7290.511 ( 5598.09,8662.108 )	244.166 ( 149.853,367.651 )	67.302 ( 42.646,98.865 )	11909.34 ( 7273.055,18372.03 )	3286.744 ( 2096.011,4826.966 )
1990	Uganda	45-49 years	28323.486 ( 19865.278,37431.263 )	2056.621 ( 1591.555,2418.307 )	1005.105 ( 559.843,1629.461 )	72.916 ( 41.739,120.267 )	43494.881 ( 22610.887,80447.825 )	3158.244 ( 1811.526,5197.46 )
1990	Uganda	50-54 years	38176.05 ( 30354.671,45287.602 )	212.822 ( 173.597,245.668 )	2095.321 ( 1023.996,3888.125 )	11.704 ( 5.547,21.397 )	80690.462 ( 37562.451,151373.854 )	449.829 ( 214.818,821.145 )
1990	Ukraine	10-14 years	18619.804 ( 6066.983,52392.083 )	59.047 ( 37.202,80.945 )	9.43 ( 7.344,11.883 )	0.03 ( 0.023,0.038 )	942.532 ( 384.01,2435.378 )	2.989 ( 2.355,3.763 )
1990	Ukraine	15-19 years	15497.387 ( 8657.7,24444.3 )	16796.352 ( 9776.915,25415.342 )	6.52 ( 5.067,8.183 )	7.066 ( 5.481,8.838 )	653.361 ( 470.771,904.47 )	708.125 ( 531.63,940.4 )
1990	Ukraine	20-24 years	14178.03 ( 7657.433,23275.956 )	38343.83 ( 21810.422,59693.016 )	5.659 ( 4.574,6.958 )	15.302 ( 12.376,18.836 )	547.534 ( 405.636,748.425 )	1480.779 ( 1155.361,1919.393 )
1990	Ukraine	25-29 years	14845.386 ( 9077.739,23340.123 )	24756.976 ( 15871.58,36989.724 )	5.913 ( 4.595,7.46 )	9.861 ( 7.651,12.366 )	539.316 ( 392.211,760.175 )	899.393 ( 685.745,1204.736 )
1990	Ukraine	30-34 years	15673.819 ( 9479.801,24384.77 )	12861.44 ( 8334.827,18750.04 )	5.976 ( 4.523,7.74 )	4.903 ( 3.692,6.334 )	520.96 ( 345.549,756.648 )	427.484 ( 303.814,581.805 )
1990	Ukraine	35-39 years	17234.933 ( 10101.695,27212.699 )	4937.318 ( 3152.514,7125.595 )	15.021 ( 11.434,19.655 )	4.302 ( 3.252,5.631 )	984.183 ( 672.751,1399.791 )	281.94 ( 209.951,366.533 )
1990	Ukraine	40-44 years	19723.008 ( 11884.869,29954.913 )	1032.348 ( 674.556,1425.682 )	25.57 ( 18.905,34.372 )	1.338 ( 1.002,1.808 )	1434.07 ( 965.972,2118.649 )	75.063 ( 54.826,100.835 )
1990	Ukraine	45-49 years	26754.666 ( 17278.485,40254.509 )	50.471 ( 37.444,64.983 )	61.71 ( 43.826,84.798 )	0.116 ( 0.082,0.16 )	2900.514 ( 1870.979,4534.433 )	5.472 ( 4.055,7.32 )
1990	Ukraine	50-54 years	40106.243 ( 29503.711,50459.037 )	9.566 ( 7.219,11.711 )	37.263 ( 24.388,52.08 )	0.009 ( 0.006,0.012 )	1772.328 ( 1233.384,2456.784 )	0.423 ( 0.302,0.57 )
1990	United Arab Emirates	10-14 years	15971.523 ( 6091.169,42559.449 )	10.972 ( 8.08,14.275 )	9.958 ( 4.109,21.676 )	0.007 ( 0.003,0.015 )	959.725 ( 242.913,3708.015 )	0.659 ( 0.322,1.244 )
1990	United Arab Emirates	15-19 years	7803.607 ( 5018.311,11918.829 )	228.539 ( 159.723,319.936 )	7.002 ( 3.083,13.92 )	0.205 ( 0.088,0.403 )	595.362 ( 280.077,1186.562 )	17.436 ( 8.914,31.851 )
1990	United Arab Emirates	20-24 years	3490.971 ( 2310.016,5022.208 )	388.484 ( 273.539,522.766 )	2.68 ( 1.255,4.898 )	0.299 ( 0.133,0.545 )	219.939 ( 107.197,395.979 )	24.475 ( 12.694,41.218 )
1990	United Arab Emirates	25-29 years	3188.158 ( 2269.78,4414.143 )	466.954 ( 347.901,616.319 )	5.034 ( 2.447,8.883 )	0.738 ( 0.366,1.298 )	350.088 ( 177.638,619.567 )	51.276 ( 27.227,86.506 )
1990	United Arab Emirates	30-34 years	4799.644 ( 3374.52,6727.08 )	563.722 ( 424.264,733.847 )	4.883 ( 2.331,9.019 )	0.575 ( 0.274,1.087 )	334.422 ( 162.862,616.933 )	39.278 ( 20.476,67.3 )
1990	United Arab Emirates	35-39 years	7897.803 ( 5369.399,11620.598 )	445.883 ( 330.546,596.998 )	6.55 ( 3.238,12.033 )	0.37 ( 0.18,0.691 )	433.639 ( 227.489,813.185 )	24.482 ( 14.004,41.777 )
1990	United Arab Emirates	40-44 years	18016.315 ( 12669.639,24446.796 )	305.848 ( 242.164,364.036 )	15.757 ( 7.221,29.898 )	0.268 ( 0.125,0.518 )	953.103 ( 438.514,1927.604 )	16.18 ( 8.382,28.704 )
1990	United Arab Emirates	45-49 years	27266.616 ( 20736.924,34540.184 )	104.548 ( 90.093,115.243 )	19.992 ( 7.501,43.804 )	0.077 ( 0.03,0.171 )	1160.994 ( 507.53,2576.614 )	4.452 ( 2.205,8.597 )
1990	United Arab Emirates	50-54 years	34294.788 ( 27448.555,39443.233 )	7.856 ( 6.451,8.792 )	46.014 ( 18.086,96.621 )	0.011 ( 0.004,0.022 )	2116.087 ( 925.025,4384.657 )	0.485 ( 0.217,0.977 )
1990	United Kingdom	10-14 years	8786.626 ( 3092.233,24929.726 )	22.02 ( 14.83,30.716 )	1.63 ( 1.25,2.088 )	0.004 ( 0.003,0.005 )	216.017 ( 83.096,588.919 )	0.541 ( 0.399,0.726 )
1990	United Kingdom	15-19 years	7500.174 ( 4909.997,11248.619 )	4680.952 ( 3200.427,6700.445 )	1.015 ( 0.798,1.3 )	0.633 ( 0.497,0.805 )	152.59 ( 101.766,234.693 )	95.233 ( 66.333,139.799 )
1990	United Kingdom	20-24 years	7473.938 ( 4759.559,11296.606 )	15035.398 ( 10002.646,21709.115 )	1.182 ( 0.93,1.492 )	2.378 ( 1.869,2.947 )	161.269 ( 108.371,250.988 )	324.426 ( 227.752,482.332 )
1990	United Kingdom	25-29 years	7901.077 ( 5073.487,11890.298 )	22318.89 ( 15430.293,31309.505 )	1.502 ( 1.177,1.922 )	4.243 ( 3.315,5.387 )	180.575 ( 122.627,273.598 )	510.087 ( 372.952,720.438 )
1990	United Kingdom	30-34 years	8274.607 ( 5493.093,12393.248 )	14613.495 ( 10097.974,20962.577 )	1.771 ( 1.378,2.279 )	3.127 ( 2.433,4.033 )	191.726 ( 131.406,273.688 )	338.6 ( 241.565,462.93 )
1990	United Kingdom	35-39 years	9623.57 ( 6091.632,14644.558 )	5690.799 ( 3811.25,8138.962 )	2.963 ( 2.318,3.74 )	1.752 ( 1.375,2.197 )	258.589 ( 181.283,378.011 )	152.914 ( 113.42,210.086 )
1990	United Kingdom	40-44 years	13528.109 ( 8764.251,20681.378 )	1399.895 ( 962.536,2013.866 )	6.504 ( 4.814,8.354 )	0.673 ( 0.494,0.866 )	445.97 ( 313.471,616.788 )	46.149 ( 34.427,60.06 )
1990	United Kingdom	45-49 years	20445.113 ( 14287.287,29604.731 )	101.81 ( 77.487,134.663 )	61.928 ( 46.939,82.422 )	0.308 ( 0.231,0.407 )	2848.779 ( 1987.727,4041.78 )	14.186 ( 10.78,18.385 )
1990	United Kingdom	50-54 years	42018.586 ( 34427.688,52388.477 )	17.396 ( 14.622,21.106 )	48.189 ( 35.187,65.005 )	0.02 ( 0.015,0.026 )	2070.039 ( 1543.616,2796.337 )	0.857 ( 0.656,1.127 )
1990	Uruguay	10-14 years	10555.684 ( 3249.458,32430.94 )	18.268 ( 10.881,27.369 )	19.724 ( 15.084,25.126 )	0.034 ( 0.026,0.044 )	1643.875 ( 647.062,4242.639 )	2.845 ( 2.167,3.58 )
1990	Uruguay	15-19 years	7797.947 ( 4352.868,12827.972 )	621.594 ( 368.19,967.082 )	7.539 ( 5.53,9.645 )	0.601 ( 0.446,0.773 )	631.995 ( 443.042,854.302 )	50.378 ( 37.475,64.405 )
1990	Uruguay	20-24 years	8642.071 ( 4829.367,14319.354 )	1246.792 ( 735.748,1955.928 )	4.331 ( 3.184,5.665 )	0.625 ( 0.456,0.812 )	390.034 ( 277.736,545.934 )	56.27 ( 42.313,74.571 )
1990	Uruguay	25-29 years	9853.447 ( 6055.104,15436.782 )	1495.867 ( 957.224,2252.862 )	4.436 ( 3.242,5.761 )	0.673 ( 0.497,0.878 )	387.92 ( 280.852,544.907 )	58.891 ( 44.399,79.524 )
1990	Uruguay	30-34 years	11132.42 ( 6617.84,18016.006 )	1191.057 ( 742.363,1837.42 )	7.893 ( 5.907,10.311 )	0.845 ( 0.635,1.1 )	578.372 ( 408.844,793.856 )	61.88 ( 45.862,80.964 )
1990	Uruguay	35-39 years	13989.53 ( 8297.027,22892.722 )	744.772 ( 471.762,1140.018 )	14.226 ( 10.454,18.6 )	0.757 ( 0.56,0.999 )	904.437 ( 627.495,1231.901 )	48.15 ( 35.679,61.347 )
1990	Uruguay	40-44 years	19082.326 ( 11445.051,28455.806 )	277.044 ( 181.112,378.387 )	25.635 ( 18.287,34.273 )	0.372 ( 0.264,0.493 )	1425.54 ( 966.652,2020.419 )	20.696 ( 15.297,26.866 )
1990	Uruguay	45-49 years	23902.604 ( 15608.449,34059.735 )	28.474 ( 20.821,35.796 )	98.719 ( 70.851,132.01 )	0.118 ( 0.084,0.159 )	4492.556 ( 2971.229,6695.842 )	5.352 ( 3.963,7.037 )
1990	Uruguay	50-54 years	33353.909 ( 25094.581,40563.204 )	3.556 ( 2.744,4.208 )	49.005 ( 33.761,66.534 )	0.005 ( 0.004,0.007 )	2173.318 ( 1570.869,2951.173 )	0.232 ( 0.172,0.306 )
1990	Uzbekistan	10-14 years	14413.303 ( 5166.083,41196.801 )	7.589 ( 5.256,10.576 )	62.31 ( 45.169,81.269 )	0.033 ( 0.024,0.042 )	4953.44 ( 1903.207,13059.85 )	2.608 ( 1.936,3.353 )
1990	Uzbekistan	15-19 years	3159.024 ( 1961.949,4978.176 )	1925.719 ( 1273.688,2839.56 )	8.553 ( 6.273,11.059 )	5.214 ( 3.837,6.773 )	646.9 ( 442.497,899.41 )	394.346 ( 287.267,513.025 )
1990	Uzbekistan	20-24 years	1830.506 ( 1124.32,2819.502 )	5094.273 ( 3206.577,7645.163 )	7.758 ( 5.719,10.094 )	21.593 ( 16.062,27.751 )	540.908 ( 396.951,712.923 )	1505.338 ( 1132.11,1933.111 )
1990	Uzbekistan	25-29 years	2547.868 ( 1638.495,3969.711 )	5644.38 ( 3742.943,8531.544 )	10.136 ( 7.628,13.108 )	22.452 ( 16.906,29.038 )	660.026 ( 488.371,880.013 )	1462.178 ( 1115.625,1891.288 )
1990	Uzbekistan	30-34 years	4868.7 ( 2837.517,8001.45 )	5126.961 ( 3141.138,8002.887 )	19.165 ( 14.088,25.051 )	20.181 ( 14.919,26.413 )	1159.608 ( 818.893,1576.11 )	1221.12 ( 906.517,1576.393 )
1990	Uzbekistan	35-39 years	10397.998 ( 5960.737,17268.273 )	3524.214 ( 2188.919,5421.446 )	34.674 ( 25.103,45.04 )	11.753 ( 8.539,15.418 )	1941.442 ( 1323.896,2698.759 )	658.017 ( 486.165,847.287 )
1990	Uzbekistan	40-44 years	17774.395 ( 9745.112,28937.439 )	918.455 ( 564.635,1341.076 )	67.967 ( 49.295,89.88 )	3.513 ( 2.537,4.646 )	3439.041 ( 2264.075,5103.921 )	177.705 ( 131.181,236.536 )
1990	Uzbekistan	45-49 years	29636.714 ( 17287.436,47757.763 )	149.623 ( 99.284,207.629 )	73.18 ( 52.276,96.32 )	0.369 ( 0.263,0.481 )	3457.333 ( 2248.622,5169.127 )	17.455 ( 12.914,22.473 )
1990	Uzbekistan	50-54 years	37269.49 ( 26774.195,52089.083 )	18.755 ( 13.822,25.506 )	152.892 ( 108.504,209.888 )	0.077 ( 0.054,0.105 )	6161.121 ( 4261.211,8537.071 )	3.1 ( 2.2,4.18 )
1990	Vanuatu	10-14 years	12536.278 ( 4226.737,37328.17 )	1.149 ( 0.754,1.669 )	20.044 ( 8.866,39.492 )	0.002 ( 0.001,0.004 )	1675.412 ( 387.465,6400.813 )	0.154 ( 0.069,0.286 )
1990	Vanuatu	15-19 years	6789.213 ( 3857.918,11297.67 )	47.948 ( 30.112,71.526 )	6.448 ( 3.265,11.628 )	0.046 ( 0.022,0.082 )	535.647 ( 262.033,1004.339 )	3.783 ( 2.045,6.358 )
1990	Vanuatu	20-24 years	6415.638 ( 3800.947,10062.654 )	118.267 ( 73.645,176.346 )	6.672 ( 3.352,11.748 )	0.123 ( 0.061,0.222 )	518.297 ( 270.207,913.018 )	9.554 ( 5.235,16 )
1990	Vanuatu	25-29 years	7578.257 ( 4676.583,11377.673 )	122.768 ( 78.253,177.433 )	9.239 ( 4.38,18.386 )	0.15 ( 0.067,0.304 )	659.65 ( 322.515,1317.434 )	10.686 ( 5.397,20.545 )
1990	Vanuatu	30-34 years	10045.691 ( 6118.819,15738.14 )	112.773 ( 72.035,167.818 )	10.463 ( 4.935,19.982 )	0.118 ( 0.054,0.231 )	712.485 ( 360.437,1354.372 )	7.998 ( 4.243,14.442 )
1990	Vanuatu	35-39 years	13105.481 ( 7959.237,20698.242 )	90.193 ( 58.612,132.31 )	14.564 ( 6.901,28.759 )	0.101 ( 0.046,0.203 )	907.598 ( 438.287,1819.175 )	6.246 ( 3.228,11.629 )
1990	Vanuatu	40-44 years	16702.082 ( 9849.529,27221.012 )	28.871 ( 19.164,41.615 )	34.724 ( 16.021,69.392 )	0.06 ( 0.027,0.122 )	1824.122 ( 792.769,3977.34 )	3.153 ( 1.542,6.08 )
1990	Vanuatu	45-49 years	16276.044 ( 8935.412,29553.234 )	6.614 ( 4.578,9.403 )	109.579 ( 43.81,228.722 )	0.045 ( 0.017,0.095 )	4867.568 ( 1564.629,13091.079 )	1.978 ( 0.802,4.165 )
1990	Vanuatu	50-54 years	24096.811 ( 17854.648,32198.528 )	0.666 ( 0.506,0.866 )	199.443 ( 82.062,413.108 )	0.006 ( 0.002,0.011 )	7851.473 ( 3116.7,16398.431 )	0.217 ( 0.088,0.441 )
1990	Yemen	10-14 years	17601.324 ( 5893.301,49109.256 )	135.724 ( 89.063,182.742 )	540.344 ( 238.829,1032.196 )	4.164 ( 1.828,7.86 )	42133.049 ( 9492.462,164354.615 )	324.888 ( 143.456,611.585 )
1990	Yemen	15-19 years	14379.813 ( 8397.544,23335.08 )	13550.844 ( 8472.845,20441.354 )	62.635 ( 36.447,95.413 )	59.007 ( 34.395,90.177 )	4710.598 ( 2647.102,7639.543 )	4439.041 ( 2670.838,6692.182 )
1990	Yemen	20-24 years	10555.997 ( 5656.144,17687.261 )	17652.256 ( 9699.062,28739.939 )	60.612 ( 34.842,91.689 )	101.238 ( 59.813,156.957 )	4216.638 ( 2504.962,6657.405 )	7051.269 ( 4295.467,10817.582 )
1990	Yemen	25-29 years	11533.707 ( 7146.029,18039.695 )	18478.79 ( 11586.984,28472.897 )	69.975 ( 41.359,105.642 )	112.027 ( 67.401,164.05 )	4515.888 ( 2795.757,6619.205 )	7235.153 ( 4533.202,10447.401 )
1990	Yemen	30-34 years	16133.235 ( 10521.225,23324.899 )	20418.917 ( 13516.467,29020.35 )	60.619 ( 36.075,91.235 )	76.704 ( 45.82,117.809 )	3683.788 ( 2249.662,5675.949 )	4662.361 ( 2890.109,7061.897 )
1990	Yemen	35-39 years	21096.238 ( 14245.557,28504.115 )	17059.631 ( 11704.72,22618.536 )	60.357 ( 33.837,95.173 )	48.763 ( 27.571,76.4 )	3421.591 ( 2022.256,5324.605 )	2766.895 ( 1661.566,4225.171 )
1990	Yemen	40-44 years	27091.447 ( 18986.826,35186.869 )	6280.874 ( 4686.889,7561.349 )	74.552 ( 38.953,119.826 )	17.304 ( 9.218,27.436 )	3864.98 ( 2043.5,6496.67 )	896.056 ( 504.437,1396.077 )
1990	Yemen	45-49 years	32279.614 ( 24036.436,40715.649 )	2250.406 ( 1848.915,2546.534 )	54.611 ( 23.411,99.708 )	3.804 ( 1.667,6.873 )	2692.229 ( 1245.494,5208.584 )	187.691 ( 95.805,325.768 )
1990	Yemen	50-54 years	39356.009 ( 29480.084,47546.165 )	196.025 ( 150.633,230.441 )	64.534 ( 27.208,121.899 )	0.322 ( 0.137,0.621 )	2866.769 ( 1340.162,5378.951 )	14.279 ( 6.848,26.07 )
1990	Zambia	10-14 years	15062.794 ( 5357.136,42532.716 )	306.853 ( 214.08,417.529 )	62.969 ( 27.543,118.441 )	1.283 ( 0.553,2.452 )	5009.332 ( 1138.118,19583.055 )	102.048 ( 45.481,192.24 )
1990	Zambia	15-19 years	16186.449 ( 10380.583,24282.752 )	12594.532 ( 8510.502,17880.52 )	39.258 ( 24.299,58.487 )	30.551 ( 18.963,46.265 )	2986.521 ( 1789.969,4739.644 )	2323.786 ( 1467.502,3490.02 )
1990	Zambia	20-24 years	21444.517 ( 13867.346,30204.571 )	24763.717 ( 16581.466,33442.121 )	45.397 ( 30.238,64.434 )	52.426 ( 35.279,75.155 )	3275.952 ( 2210.207,4762.821 )	3783.007 ( 2642.79,5273.336 )
1990	Zambia	25-29 years	26406.417 ( 19710.28,32952.117 )	23138.403 ( 17787.375,28063.336 )	41.567 ( 27.302,60.478 )	36.428 ( 24.089,53.263 )	2869.369 ( 1909.048,4217.467 )	2514.26 ( 1722.804,3591.763 )
1990	Zambia	30-34 years	28737.132 ( 22248.671,35166.94 )	16438.041 ( 13184.067,19294.449 )	41.036 ( 26.548,58.461 )	23.466 ( 15.736,33.574 )	2652.778 ( 1797.969,3835.824 )	1517.426 ( 1065.437,2104.536 )
1990	Zambia	35-39 years	29290.285 ( 22070.597,36001.491 )	9543.179 ( 7556.91,11111.333 )	41.582 ( 26.123,60.908 )	13.546 ( 8.664,19.829 )	2471.353 ( 1556.683,3681.776 )	805.201 ( 533.004,1136.326 )
1990	Zambia	40-44 years	29469.009 ( 22281.363,36499.366 )	4017.091 ( 3238.515,4618.214 )	58.606 ( 36.043,88.937 )	7.993 ( 4.942,12.179 )	3062.652 ( 1839.141,4879.261 )	417.488 ( 267.312,617.366 )
1990	Zambia	45-49 years	32180.53 ( 22629.025,42973.992 )	1122.932 ( 909.822,1276.523 )	151.95 ( 85.536,256.66 )	5.294 ( 3.016,8.848 )	6783.533 ( 3438.834,13128.623 )	236.71 ( 138.262,389.98 )
1990	Zambia	50-54 years	43276.59 ( 35420.163,50313.296 )	113.505 ( 95.303,128.407 )	187.526 ( 84.54,350.375 )	0.492 ( 0.214,0.883 )	7457.682 ( 3253.276,13556.532 )	19.56 ( 8.753,34.598 )
1990	Zimbabwe	10-14 years	20126.481 ( 6783.222,58927.768 )	141.115 ( 92.843,200.657 )	241.552 ( 105.742,434.589 )	1.693 ( 0.748,3.029 )	18920.922 ( 4355.268,69305.705 )	132.662 ( 59.611,235.995 )
1990	Zimbabwe	15-19 years	14519.679 ( 8413.869,23039.902 )	10098.472 ( 6190.888,15085.819 )	27.294 ( 16.397,40.767 )	18.976 ( 11.354,28.009 )	2130.01 ( 1255.994,3260.522 )	1481.427 ( 924.155,2134.89 )
1990	Zimbabwe	20-24 years	18135.648 ( 10666.159,26403.854 )	21295.731 ( 12908.02,30084.997 )	22.457 ( 14.36,32.392 )	26.382 ( 16.872,37.949 )	1716.232 ( 1103.607,2462.37 )	2015.28 ( 1335.568,2805.666 )
1990	Zimbabwe	25-29 years	21455.028 ( 15007.778,28518.23 )	19365.944 ( 13882.912,25135.436 )	20.4 ( 12.859,29.863 )	18.421 ( 11.869,27.165 )	1514.02 ( 998.73,2185.943 )	1366.599 ( 923.873,1926.649 )
1990	Zimbabwe	30-34 years	22566.305 ( 16146.937,29781.879 )	14028.857 ( 10366.798,17870.913 )	24.613 ( 15.791,36.811 )	15.298 ( 9.842,23.124 )	1665.057 ( 1075.87,2455.197 )	1035.12 ( 690.74,1473.265 )
1990	Zimbabwe	35-39 years	23420.066 ( 16175.301,31150.783 )	8944.723 ( 6495.286,11271.75 )	34.751 ( 22.047,51.433 )	13.276 ( 8.308,19.522 )	2081.585 ( 1340.803,3100.066 )	795.011 ( 538.407,1121.743 )
1990	Zimbabwe	40-44 years	24166.389 ( 16175.755,32950.887 )	3135.399 ( 2240.449,3963.478 )	65.071 ( 39.124,100.135 )	8.448 ( 5.183,13.022 )	3350.586 ( 2015.448,5472.935 )	434.712 ( 279.153,658.309 )
1990	Zimbabwe	45-49 years	22847.904 ( 14697.089,33029.868 )	796.623 ( 588.69,989.7 )	142.908 ( 74.83,234.697 )	4.985 ( 2.613,8.136 )	6352.205 ( 2937.84,11926.618 )	221.478 ( 117.675,357.367 )
1990	Zimbabwe	50-54 years	31264.402 ( 24241.422,38460.998 )	87.108 ( 69.288,104.273 )	79.125 ( 37.117,146.857 )	0.221 ( 0.108,0.409 )	3237.32 ( 1622.16,6005.195 )	9.02 ( 4.637,16.281 )
1991	Afghanistan	10-14 years	8377.082 ( 2839.613,24926.83 )	40.798 ( 27.069,58.705 )	578.169 ( 257.066,1071.726 )	2.816 ( 1.273,5.269 )	44882.657 ( 10395.948,173458.433 )	218.586 ( 99.101,408.508 )
1991	Afghanistan	15-19 years	6107.496 ( 3423.116,9982.382 )	5319.535 ( 3228.157,7958.414 )	66.498 ( 40.064,100.76 )	57.988 ( 34.633,88.168 )	4894.976 ( 2720.491,8097.483 )	4263.449 ( 2565.549,6455.685 )
1991	Afghanistan	20-24 years	4488.684 ( 2583.64,7316.488 )	6891.815 ( 4061.111,10944.969 )	50.707 ( 31.835,74.973 )	77.835 ( 48.747,113.836 )	3483.288 ( 2148.853,5204.985 )	5348.154 ( 3377.689,7786.304 )
1991	Afghanistan	25-29 years	4892.092 ( 3093.247,7495.694 )	4698.488 ( 3012.206,7087.167 )	57.455 ( 33.759,86.605 )	55.207 ( 33.481,83.988 )	3672.084 ( 2208.529,5648.942 )	3526.761 ( 2150.667,5341.066 )
1991	Afghanistan	30-34 years	7364.962 ( 4541.257,11441.087 )	2954.242 ( 1873.574,4437.975 )	68.423 ( 40.357,104.53 )	27.496 ( 15.968,42.586 )	4034.647 ( 2322.389,6397.496 )	1618.382 ( 958.142,2481.576 )
1991	Afghanistan	35-39 years	10063.722 ( 6207.271,15972.901 )	4705.234 ( 3020.505,7114.749 )	115.014 ( 68.189,176.686 )	53.844 ( 31.563,83.141 )	6162.97 ( 3483.047,9924.116 )	2881.46 ( 1694.877,4420.461 )
1991	Afghanistan	40-44 years	16454.066 ( 9457.53,27658.411 )	3373.98 ( 2134.81,5066.808 )	288.049 ( 169.341,450.875 )	59.078 ( 34.477,91.261 )	13942.881 ( 7476.437,24112.088 )	2859.05 ( 1687.626,4417.149 )
1991	Afghanistan	45-49 years	18763.634 ( 10658.254,31262.135 )	1290.846 ( 862.707,1786.028 )	696.99 ( 328.259,1223.95 )	47.866 ( 23.222,82.391 )	30040.15 ( 12475.566,62104.574 )	2066.614 ( 1009.805,3548.078 )
1991	Afghanistan	50-54 years	21653.525 ( 14817.916,31637.814 )	128.541 ( 90.238,182.752 )	1424.003 ( 651.837,2641.97 )	8.46 ( 3.962,15.616 )	54601.205 ( 24957.259,103354.425 )	324.126 ( 151.985,597.015 )
1991	Albania	10-14 years	11361.614 ( 4004.552,32976.991 )	1.451 ( 0.972,2.085 )	23.295 ( 12.284,39.673 )	0.003 ( 0.002,0.005 )	1920.039 ( 557.205,6394.911 )	0.245 ( 0.135,0.404 )
1991	Albania	15-19 years	5499.997 ( 3010.963,9100.674 )	156.682 ( 93.47,238.571 )	4.977 ( 2.91,7.93 )	0.142 ( 0.083,0.224 )	417.93 ( 231.914,697.85 )	11.906 ( 7.199,18.294 )
1991	Albania	20-24 years	4969.096 ( 2931.68,8204.444 )	1211.196 ( 761.538,1879.444 )	1.776 ( 1.119,2.661 )	0.433 ( 0.279,0.647 )	174.129 ( 104.152,265.417 )	42.443 ( 27.055,60.801 )
1991	Albania	25-29 years	5185.699 ( 3218.127,7861.446 )	1471.582 ( 956.813,2133.377 )	1.798 ( 1.132,2.634 )	0.51 ( 0.318,0.744 )	169.68 ( 107.298,253.991 )	48.151 ( 31.902,68.926 )
1991	Albania	30-34 years	5433.914 ( 3172.908,8662.966 )	867.068 ( 540.669,1286.097 )	2.12 ( 1.308,3.195 )	0.338 ( 0.21,0.511 )	181.047 ( 111.081,285.768 )	28.889 ( 18.928,42.425 )
1991	Albania	35-39 years	6866.92 ( 3829.207,11425.237 )	328.987 ( 207.178,484.314 )	2.502 ( 1.563,3.882 )	0.12 ( 0.074,0.187 )	204.602 ( 109.788,342.048 )	9.802 ( 5.94,14.499 )
1991	Albania	40-44 years	10673.322 ( 5478.683,20029.526 )	104.919 ( 64.348,163.435 )	3.603 ( 2.197,5.728 )	0.035 ( 0.021,0.057 )	282.815 ( 132.125,547.699 )	2.78 ( 1.552,4.469 )
1991	Albania	45-49 years	18063.714 ( 9676.054,31739.681 )	16.168 ( 10.854,22.396 )	5.393 ( 2.693,9.356 )	0.005 ( 0.002,0.008 )	429.228 ( 209.856,809.517 )	0.384 ( 0.235,0.571 )
1991	Albania	50-54 years	26375.09 ( 18460.572,36570.674 )	2.15 ( 1.544,2.901 )	28.392 ( 14.822,50.459 )	0.002 ( 0.001,0.004 )	1338.245 ( 757.121,2218.618 )	0.109 ( 0.063,0.176 )
1991	Algeria	10-14 years	16989.669 ( 5907.606,48944.809 )	35.01 ( 23.192,49.698 )	1795.611 ( 800.348,3218.412 )	3.693 ( 1.667,6.543 )	139203.603 ( 33031.343,500157.748 )	286.85 ( 129.672,507.856 )
1991	Algeria	15-19 years	7620.621 ( 4296.791,12444.294 )	2346.708 ( 1418.059,3534.119 )	108.883 ( 64.209,160.55 )	33.524 ( 20.174,49.097 )	7987.448 ( 4518.319,12651.921 )	2459.669 ( 1491.17,3593.084 )
1991	Algeria	20-24 years	5485.747 ( 2989.993,9166.698 )	10911.301 ( 6424.168,16949.459 )	25.127 ( 15.783,35.779 )	49.981 ( 31.877,71.797 )	1759.807 ( 1042.112,2698.927 )	3500.304 ( 2239.036,4990.385 )
1991	Algeria	25-29 years	5736.297 ( 3526.655,9067.529 )	12355.2 ( 7923.397,18690.724 )	26.131 ( 15.826,38.265 )	56.277 ( 34.25,83.481 )	1703.42 ( 1007.392,2604.133 )	3668.933 ( 2263.325,5367.849 )
1991	Algeria	30-34 years	8688.726 ( 5465.356,13897.065 )	14572.71 ( 9582.493,22166.379 )	28.656 ( 17.309,43.83 )	48.064 ( 29.157,72.993 )	1750.383 ( 1022.672,2750.828 )	2935.739 ( 1793.067,4387.681 )
1991	Algeria	35-39 years	11575.386 ( 6948.018,18677.773 )	13050.039 ( 8306.176,19705.2 )	34.229 ( 20.432,51.594 )	38.578 ( 23.866,57.935 )	1934.509 ( 1150.791,3055.124 )	2180.956 ( 1375.741,3223.18 )
1991	Algeria	40-44 years	15432.083 ( 9112.771,23501.79 )	5857.33 ( 3665.052,8333.226 )	43.588 ( 25.057,67.693 )	16.537 ( 9.452,25.559 )	2252.813 ( 1245.427,3611.663 )	855.067 ( 500.896,1280.617 )
1991	Algeria	45-49 years	18357.713 ( 10935.562,27507.102 )	1081.809 ( 736.264,1410.712 )	68.151 ( 31.283,123.216 )	4.012 ( 1.842,7.19 )	3115.365 ( 1336.736,6287.195 )	183.587 ( 89.999,322.441 )
1991	Algeria	50-54 years	21338.225 ( 14514.011,29880.366 )	109.59 ( 76.47,149.328 )	119.512 ( 59.938,212.873 )	0.613 ( 0.317,1.054 )	4778.533 ( 2495.238,8290.12 )	24.542 ( 13.147,41.43 )
1991	American Samoa	10-14 years	16055.635 ( 5558.163,45931.181 )	0.372 ( 0.249,0.52 )	17.983 ( 7.958,32.266 )	0 ( 0,0.001 )	1553.289 ( 402.431,5549.36 )	0.036 ( 0.018,0.063 )
1991	American Samoa	15-19 years	11907.428 ( 6901.932,19794.668 )	15.228 ( 9.655,23.004 )	7.709 ( 4.09,12.444 )	0.01 ( 0.005,0.016 )	679.18 ( 350.268,1127.886 )	0.869 ( 0.49,1.311 )
1991	American Samoa	20-24 years	10756.909 ( 6013.436,17496.451 )	57.376 ( 33.927,88.079 )	6.392 ( 3.488,10.147 )	0.034 ( 0.019,0.053 )	545.074 ( 309.992,854.977 )	2.907 ( 1.749,4.304 )
1991	American Samoa	25-29 years	12134.636 ( 7587.89,18438.441 )	72.838 ( 47.265,106.066 )	6.383 ( 3.568,10.252 )	0.038 ( 0.021,0.062 )	530.868 ( 308.361,840.186 )	3.187 ( 1.921,4.833 )
1991	American Samoa	30-34 years	15535.271 ( 9827.167,23545.998 )	56.28 ( 37.884,79.809 )	10.271 ( 5.687,16.08 )	0.037 ( 0.021,0.057 )	758.343 ( 431.731,1179.564 )	2.747 ( 1.664,3.998 )
1991	American Samoa	35-39 years	20849.719 ( 13373.594,30506.16 )	32.662 ( 22.659,43.604 )	25.832 ( 14.993,40.324 )	0.041 ( 0.023,0.063 )	1581.051 ( 883.708,2572.544 )	2.477 ( 1.497,3.677 )
1991	American Samoa	40-44 years	30588.911 ( 18897.321,44514.902 )	10.601 ( 7.551,13.315 )	58.372 ( 31.958,95.017 )	0.02 ( 0.011,0.033 )	3088.82 ( 1574.043,5586.823 )	1.071 ( 0.629,1.671 )
1991	American Samoa	45-49 years	36010.846 ( 20676.307,58703.824 )	1.166 ( 0.889,1.396 )	382.118 ( 170.97,684.027 )	0.012 ( 0.006,0.022 )	16776.168 ( 5942.444,39597.62 )	0.543 ( 0.255,0.941 )
1991	American Samoa	50-54 years	54226.047 ( 44447.038,63666.987 )	0.125 ( 0.105,0.143 )	962.634 ( 476.381,1699.383 )	0.002 ( 0.001,0.004 )	37160.053 ( 18237.362,65445.934 )	0.086 ( 0.043,0.147 )
1991	Andorra	10-14 years	9574.065 ( 3150.178,30482.456 )	0.04 ( 0.025,0.061 )	0.795 ( 0.349,1.54 )	0 ( 0,0 )	161.677 ( 47.111,521.265 )	0.001 ( 0,0.001 )
1991	Andorra	15-19 years	5816.168 ( 3219.485,9861.094 )	1.074 ( 0.675,1.612 )	1.505 ( 0.745,2.77 )	0 ( 0,0.001 )	166.418 ( 63.067,341.905 )	0.031 ( 0.013,0.056 )
1991	Andorra	20-24 years	6007.148 ( 3260.85,10388.163 )	7.288 ( 4.398,11.305 )	1.054 ( 0.508,1.917 )	0.001 ( 0.001,0.002 )	135.896 ( 63.251,250.493 )	0.165 ( 0.085,0.273 )
1991	Andorra	25-29 years	6267.911 ( 3802.056,10019.59 )	15.84 ( 10.274,23.541 )	1.167 ( 0.56,2.12 )	0.003 ( 0.001,0.005 )	140.64 ( 73.131,240.353 )	0.355 ( 0.198,0.565 )
1991	Andorra	30-34 years	6660.233 ( 3895.852,11115.839 )	13.309 ( 8.457,20.481 )	1.254 ( 0.585,2.28 )	0.003 ( 0.001,0.004 )	144.259 ( 72.243,250.735 )	0.288 ( 0.157,0.462 )
1991	Andorra	35-39 years	8236.701 ( 4684.89,13787.182 )	6.064 ( 3.779,9.228 )	1.856 ( 0.925,3.435 )	0.001 ( 0.001,0.002 )	184.832 ( 86.512,340.55 )	0.136 ( 0.07,0.228 )
1991	Andorra	40-44 years	12089.22 ( 6781.47,21602.703 )	1.642 ( 1.039,2.559 )	3.246 ( 1.6,5.846 )	0 ( 0,0.001 )	277.611 ( 114.453,575.355 )	0.038 ( 0.018,0.068 )
1991	Andorra	45-49 years	18992.813 ( 10169.132,35276.129 )	0.142 ( 0.102,0.196 )	11.83 ( 4.572,25.333 )	0 ( 0,0 )	694.322 ( 254.982,1690.157 )	0.005 ( 0.003,0.009 )
1991	Andorra	50-54 years	32183.159 ( 24878.743,41840.187 )	0.017 ( 0.013,0.021 )	22.32 ( 9.769,43.499 )	0 ( 0,0 )	1007.499 ( 486.72,1874.049 )	0.001 ( 0,0.001 )
1991	Angola	10-14 years	8394.681 ( 2932.773,24090.536 )	184.037 ( 126.251,254.083 )	270.428 ( 121.387,500.095 )	5.928 ( 2.679,10.964 )	21051.713 ( 4860.507,80775.029 )	461.517 ( 209.237,851.934 )
1991	Angola	15-19 years	14819.381 ( 9232.074,23350.899 )	13852.643 ( 9220.749,20245.317 )	74.609 ( 42.161,119.263 )	69.783 ( 40.732,112.168 )	5557.914 ( 3096.259,9502.312 )	5195.345 ( 3092.461,8238.54 )
1991	Angola	20-24 years	17771.503 ( 10835.974,27031.802 )	23409.249 ( 15044.311,33739.94 )	79.35 ( 48.018,121.545 )	104.647 ( 62.84,157.524 )	5555.986 ( 3248.63,8726.571 )	7318.541 ( 4510.292,10892.133 )
1991	Angola	25-29 years	21642.435 ( 15049.765,29600.907 )	25985.27 ( 18678.423,34443.295 )	98.917 ( 56.824,155.821 )	118.982 ( 71.081,190.111 )	6442.551 ( 3754.916,10560.923 )	7735.333 ( 4660.266,12288.575 )
1991	Angola	30-34 years	24294.034 ( 17254.658,32156.047 )	21876.921 ( 16194.024,27743.262 )	86.832 ( 50.471,134.353 )	78.28 ( 45.471,121.753 )	5274.586 ( 3040.899,8480.085 )	4749.796 ( 2853.977,7316.36 )
1991	Angola	35-39 years	25751.823 ( 18242.889,34053.993 )	14746.443 ( 10979.42,18379.197 )	122.612 ( 71.324,190.713 )	70.273 ( 42.035,110.121 )	6735.778 ( 3933.853,11035.35 )	3857.155 ( 2367.576,5955.862 )
1991	Angola	40-44 years	25692.08 ( 17421.353,34552.891 )	5607.938 ( 4064.339,6991.903 )	177.705 ( 97.492,290.304 )	38.841 ( 21.373,65.579 )	8778.467 ( 4643.025,15826.861 )	1916.12 ( 1083.201,3202.623 )
1991	Angola	45-49 years	26385.614 ( 16686.051,38984.359 )	1315.586 ( 977.472,1621.856 )	301.578 ( 129.39,584.402 )	15.064 ( 6.586,29.136 )	13188.112 ( 5030.031,30291.227 )	657.559 ( 294.66,1260.198 )
1991	Angola	50-54 years	35624.286 ( 28308.196,43470.74 )	138.481 ( 112.888,164.432 )	703.633 ( 328.137,1296.128 )	2.733 ( 1.244,5.065 )	27143.948 ( 12206.733,51464.107 )	105.516 ( 48.678,194.667 )
1991	Antigua and Barbuda	10-14 years	8998.297 ( 3269.473,24723.687 )	0.501 ( 0.352,0.672 )	9.874 ( 7.643,12.373 )	0.001 ( 0,0.001 )	845.492 ( 343.813,2132.775 )	0.047 ( 0.037,0.058 )
1991	Antigua and Barbuda	15-19 years	10732.817 ( 6732.681,16944.391 )	20.452 ( 13.706,30.177 )	6.541 ( 4.821,8.602 )	0.012 ( 0.01,0.016 )	576.318 ( 411.2,796.732 )	1.098 ( 0.837,1.419 )
1991	Antigua and Barbuda	20-24 years	8541.897 ( 4920.021,13910.397 )	30.529 ( 18.949,46.138 )	5.536 ( 4.198,7.109 )	0.02 ( 0.015,0.025 )	460.522 ( 328.257,643.123 )	1.646 ( 1.264,2.133 )
1991	Antigua and Barbuda	25-29 years	8688.197 ( 5446.978,13226.78 )	28.223 ( 18.703,40.809 )	5.905 ( 4.406,7.769 )	0.019 ( 0.014,0.025 )	459.698 ( 331.859,624.065 )	1.493 ( 1.139,1.925 )
1991	Antigua and Barbuda	30-34 years	10582.813 ( 6418.649,16927.044 )	23.238 ( 15.095,34.614 )	7.998 ( 5.967,10.588 )	0.018 ( 0.013,0.023 )	569.848 ( 407.685,781.157 )	1.251 ( 0.959,1.597 )
1991	Antigua and Barbuda	35-39 years	14922.629 ( 8930.119,24091.813 )	12.576 ( 8.34,18.335 )	15.276 ( 11.316,20.254 )	0.013 ( 0.01,0.017 )	957.314 ( 650.44,1379.732 )	0.807 ( 0.607,1.05 )
1991	Antigua and Barbuda	40-44 years	19322.563 ( 11294.589,31219.941 )	2.958 ( 2.033,4.018 )	28.486 ( 20.777,36.612 )	0.004 ( 0.003,0.006 )	1545.768 ( 981.913,2301.546 )	0.237 ( 0.177,0.296 )
1991	Antigua and Barbuda	45-49 years	19921.703 ( 11631.23,33319.422 )	0.3 ( 0.22,0.39 )	49.61 ( 34.878,67.496 )	0.001 ( 0.001,0.001 )	2307.373 ( 1352.884,3934.968 )	0.035 ( 0.026,0.046 )
1991	Antigua and Barbuda	50-54 years	32764.588 ( 26337.106,42375.71 )	0.035 ( 0.029,0.044 )	172.662 ( 126.879,224.669 )	0 ( 0,0 )	6757.7 ( 4917.188,8992.646 )	0.007 ( 0.005,0.009 )
1991	Argentina	10-14 years	11589.204 ( 3631.559,35213.691 )	334.076 ( 202.682,495.48 )	35.191 ( 25.771,46.393 )	1.015 ( 0.743,1.33 )	2855.054 ( 1087.364,7661.317 )	82.301 ( 60.687,107.8 )
1991	Argentina	15-19 years	7840.79 ( 4526.413,12713.32 )	7646.409 ( 4611.351,11872.235 )	10.017 ( 7.134,13.373 )	9.767 ( 6.937,12.962 )	812.098 ( 567.793,1107.35 )	791.965 ( 578.447,1034.09 )
1991	Argentina	20-24 years	8588.148 ( 4765.363,14034.005 )	15631.264 ( 9102.766,24307.862 )	7.989 ( 5.594,10.81 )	14.541 ( 10.135,19.523 )	635.606 ( 432.82,898.216 )	1156.865 ( 826.771,1555.772 )
1991	Argentina	25-29 years	9796.732 ( 6033.263,14941.406 )	17797.587 ( 11306.347,26224.71 )	8.639 ( 5.898,12.129 )	15.696 ( 10.822,22.294 )	651.555 ( 452.38,922.187 )	1183.67 ( 847.761,1618.594 )
1991	Argentina	30-34 years	11236.539 ( 6846.611,17575.868 )	14292.525 ( 9103.793,21408.986 )	11.658 ( 8.185,16.471 )	14.825 ( 10.49,21.106 )	797.95 ( 562.563,1124.107 )	1014.967 ( 748.028,1369.263 )
1991	Argentina	35-39 years	13969.574 ( 8298.418,22121.42 )	9283.942 ( 5852.588,13871.695 )	20.287 ( 14.468,27.422 )	13.48 ( 9.639,18.061 )	1220.105 ( 842.042,1682.551 )	810.861 ( 593.863,1055.078 )
1991	Argentina	40-44 years	18654.01 ( 11535.709,27290.799 )	3589.157 ( 2368.058,4931.745 )	31.521 ( 22.516,42.537 )	6.066 ( 4.342,8.173 )	1706.424 ( 1142.444,2395.419 )	328.328 ( 234.522,432.878 )
1991	Argentina	45-49 years	23268.877 ( 15145.88,32292.241 )	427.481 ( 308.668,527.082 )	70.029 ( 48.542,94.866 )	1.287 ( 0.883,1.767 )	3261.354 ( 2073.939,4916.348 )	59.916 ( 42.266,80.246 )
1991	Argentina	50-54 years	32004.267 ( 24031.064,38821.345 )	48.34 ( 37.236,57.058 )	39.187 ( 28.662,52.883 )	0.059 ( 0.043,0.079 )	1789.755 ( 1299.49,2357.097 )	2.703 ( 2.014,3.464 )
1991	Armenia	10-14 years	5905.79 ( 2082.62,17836.181 )	0.956 ( 0.656,1.41 )	3.648 ( 2.653,4.964 )	0.001 ( 0,0.001 )	338.575 ( 129.963,918.108 )	0.055 ( 0.041,0.073 )
1991	Armenia	15-19 years	2388.393 ( 1418.139,3832.669 )	291.92 ( 185.532,434.292 )	1.358 ( 0.973,1.827 )	0.166 ( 0.118,0.224 )	119.859 ( 82.124,171.016 )	14.65 ( 10.744,19.378 )
1991	Armenia	20-24 years	1752.635 ( 1047.118,2776.409 )	529.265 ( 332.002,797.18 )	2.62 ( 1.95,3.419 )	0.791 ( 0.58,1.035 )	192.988 ( 138.384,261.537 )	58.279 ( 43.876,75.094 )
1991	Armenia	25-29 years	2516.268 ( 1622.581,3912.16 )	461.943 ( 314.941,675.678 )	5.19 ( 3.818,6.838 )	0.953 ( 0.699,1.247 )	349.468 ( 249.074,478.199 )	64.156 ( 48.345,82.591 )
1991	Armenia	30-34 years	4758.158 ( 2800.366,8060.85 )	425.401 ( 274.043,657.659 )	10.775 ( 7.719,14.472 )	0.963 ( 0.708,1.283 )	670.862 ( 452.264,960.074 )	59.978 ( 44.258,78.329 )
1991	Armenia	35-39 years	9224.86 ( 5346.926,15581.012 )	249.233 ( 162.523,373.92 )	21.9 ( 15.954,29.243 )	0.592 ( 0.428,0.781 )	1256.571 ( 809.388,1853.491 )	33.949 ( 24.602,44.481 )
1991	Armenia	40-44 years	14251.416 ( 7774.791,23860.646 )	58.372 ( 36.591,85.369 )	62.314 ( 45.084,82.499 )	0.255 ( 0.185,0.34 )	3143.67 ( 2001.238,4783.95 )	12.876 ( 9.419,17.116 )
1991	Armenia	45-49 years	41853.919 ( 23548.652,72368.961 )	7.805 ( 5.354,10.868 )	163.219 ( 114.625,226.505 )	0.03 ( 0.021,0.043 )	7435.889 ( 4378.333,12642.597 )	1.387 ( 0.995,1.899 )
1991	Armenia	50-54 years	56783.034 ( 42542.606,77240.664 )	1.628 ( 1.251,2.155 )	304.759 ( 205.208,423.564 )	0.009 ( 0.006,0.012 )	12116.243 ( 8074.501,17195.864 )	0.347 ( 0.238,0.48 )
1991	Australia	10-14 years	8544.383 ( 3563.686,21780.275 )	9.244 ( 7.344,11.614 )	1.97 ( 1.384,2.709 )	0.002 ( 0.002,0.003 )	237.118 ( 89.852,619.876 )	0.257 ( 0.185,0.331 )
1991	Australia	15-19 years	7819.765 ( 5772.593,10319.501 )	1120.301 ( 870.55,1403.961 )	1.448 ( 1.043,1.929 )	0.207 ( 0.148,0.276 )	188.873 ( 113.993,301.19 )	27.059 ( 17.191,40.977 )
1991	Australia	20-24 years	8804.846 ( 6630.228,11720.956 )	4494.636 ( 3594.534,5656.375 )	1.021 ( 0.739,1.38 )	0.521 ( 0.378,0.696 )	166.465 ( 102.071,261.643 )	84.976 ( 55.337,126.265 )
1991	Australia	25-29 years	8468.671 ( 6481.026,10844.098 )	7650.357 ( 6015.081,9518.606 )	1.153 ( 0.829,1.553 )	1.042 ( 0.754,1.417 )	165.02 ( 107.978,244.328 )	149.075 ( 100.215,214.464 )
1991	Australia	30-34 years	8731.161 ( 6885.355,11102.948 )	6342.888 ( 5212.517,7773.507 )	0.931 ( 0.662,1.25 )	0.676 ( 0.476,0.907 )	148.35 ( 93.307,224.108 )	107.771 ( 70.638,156.905 )
1991	Australia	35-39 years	12702.483 ( 9520.858,17025.872 )	3119.587 ( 2474.228,3921.643 )	1.388 ( 1.001,1.883 )	0.341 ( 0.245,0.461 )	210.776 ( 114.179,330.817 )	51.764 ( 29.672,76.198 )
1991	Australia	40-44 years	19896.083 ( 14785.196,25891.457 )	760.386 ( 614.077,910.75 )	4.126 ( 2.817,5.78 )	0.158 ( 0.107,0.217 )	412.223 ( 202.867,708.841 )	15.754 ( 8.426,24.934 )
1991	Australia	45-49 years	23260.781 ( 17856.903,30128.642 )	34.697 ( 29.691,40.239 )	17.718 ( 12.244,24.469 )	0.026 ( 0.018,0.037 )	1004.94 ( 677.839,1479.02 )	1.499 ( 1.127,1.975 )
1991	Australia	50-54 years	31446.72 ( 25872.56,38129.564 )	3.554 ( 2.999,4.193 )	101.149 ( 76.883,129.834 )	0.011 ( 0.009,0.015 )	4114.091 ( 3103.527,5315.462 )	0.465 ( 0.36,0.584 )
1991	Austria	10-14 years	5666.939 ( 2128.698,15775.874 )	0.95 ( 0.68,1.304 )	3.608 ( 2.643,4.778 )	0.001 ( 0,0.001 )	339.622 ( 132.984,876.015 )	0.057 ( 0.042,0.072 )
1991	Austria	15-19 years	1629.427 ( 1419.79,1855.417 )	91.603 ( 84.605,98.218 )	0.802 ( 0.59,1.058 )	0.045 ( 0.034,0.059 )	74.351 ( 55.133,99.932 )	4.18 ( 3.285,5.29 )
1991	Austria	20-24 years	3024.512 ( 2784.239,3301.797 )	841.51 ( 811.932,876.161 )	0.885 ( 0.666,1.153 )	0.246 ( 0.186,0.319 )	93.793 ( 62.961,133.303 )	26.096 ( 18.36,35.373 )
1991	Austria	25-29 years	3838.913 ( 3610.857,4083.053 )	1383.464 ( 1346.008,1421.445 )	0.991 ( 0.743,1.287 )	0.357 ( 0.27,0.463 )	104.382 ( 73.266,147.248 )	37.617 ( 27.311,51.262 )
1991	Austria	30-34 years	4911.814 ( 4576.983,5270.334 )	918.482 ( 892.356,944.537 )	1.599 ( 1.177,2.06 )	0.299 ( 0.221,0.383 )	147.459 ( 101.931,200.159 )	27.574 ( 19.873,35.872 )
1991	Austria	35-39 years	7478.015 ( 6736.612,8268.364 )	434.628 ( 419.175,449.441 )	3.031 ( 2.293,3.914 )	0.176 ( 0.132,0.227 )	244.079 ( 159.683,355.371 )	14.186 ( 9.936,19.317 )
1991	Austria	40-44 years	13812.428 ( 12087.335,15697.205 )	131.538 ( 124.001,138.878 )	7.339 ( 5.397,9.808 )	0.07 ( 0.052,0.093 )	501.879 ( 291.818,824.281 )	4.779 ( 2.994,7.293 )
1991	Austria	45-49 years	29243.167 ( 24110.865,35410.899 )	10.706 ( 10.141,11.303 )	54.906 ( 40.335,73.941 )	0.02 ( 0.015,0.027 )	2662.514 ( 1753.226,4046.654 )	0.975 ( 0.737,1.292 )
1991	Austria	50-54 years	46193.266 ( 38580.084,54607.93 )	1.601 ( 1.372,1.842 )	117.011 ( 85.63,158.101 )	0.004 ( 0.003,0.005 )	4865.024 ( 3504.809,6622.567 )	0.169 ( 0.125,0.223 )
1991	Azerbaijan	10-14 years	6576.401 ( 2387.706,19220.693 )	2.05 ( 1.437,2.926 )	20.466 ( 12.188,32.647 )	0.006 ( 0.004,0.01 )	1644.899 ( 515.091,5304.218 )	0.513 ( 0.31,0.808 )
1991	Azerbaijan	15-19 years	3204.751 ( 1940.421,5101.922 )	572.904 ( 381.986,823.866 )	5.256 ( 3.5,7.68 )	0.94 ( 0.631,1.362 )	408.266 ( 252.996,652.077 )	72.985 ( 49.804,105.298 )
1991	Azerbaijan	20-24 years	2130.493 ( 1321.474,3349.286 )	1464.963 ( 967.942,2156.353 )	5.968 ( 4.254,7.932 )	4.104 ( 2.951,5.434 )	421.653 ( 287.718,598.011 )	289.936 ( 210.745,385.015 )
1991	Azerbaijan	25-29 years	2664.432 ( 1759.583,4088.453 )	1638.804 ( 1140.518,2386.463 )	8.39 ( 6.099,11.119 )	5.161 ( 3.791,6.828 )	551.42 ( 386.237,764.213 )	339.16 ( 250.349,446.077 )
1991	Azerbaijan	30-34 years	4935.449 ( 2915.131,8217.415 )	1390.948 ( 890.697,2127.453 )	15.691 ( 11.191,21.204 )	4.422 ( 3.193,6.031 )	958.533 ( 649.678,1404.722 )	270.141 ( 198.504,363.676 )
1991	Azerbaijan	35-39 years	9496.844 ( 5422.631,16093.171 )	726.704 ( 464.099,1098.106 )	26.829 ( 18.496,36.755 )	2.054 ( 1.421,2.783 )	1522.05 ( 970.238,2321.042 )	116.468 ( 83.038,158.375 )
1991	Azerbaijan	40-44 years	15598.007 ( 8326.001,26299.274 )	203.188 ( 125.111,297.629 )	51.826 ( 34.528,73.64 )	0.675 ( 0.447,0.955 )	2656.356 ( 1570.569,4208.537 )	34.603 ( 23.6,47.628 )
1991	Azerbaijan	45-49 years	19901.111 ( 11775.369,31955.871 )	15.247 ( 10.546,20.771 )	120.166 ( 71.029,187.497 )	0.092 ( 0.055,0.142 )	5331.218 ( 2784.813,9572.869 )	4.084 ( 2.494,6.222 )
1991	Azerbaijan	50-54 years	27418.558 ( 20585.686,36458.964 )	3.527 ( 2.716,4.563 )	260.353 ( 157.272,408.485 )	0.033 ( 0.02,0.052 )	10133.248 ( 6070.636,16120.538 )	1.303 ( 0.801,2.018 )
1991	Bahrain	10-14 years	6184.808 ( 2125.157,17728.029 )	0.301 ( 0.197,0.425 )	50.592 ( 26.073,86.15 )	0.002 ( 0.001,0.004 )	3989.268 ( 1095.074,13749.317 )	0.194 ( 0.102,0.33 )
1991	Bahrain	15-19 years	10451.674 ( 5762.336,17105.031 )	43.339 ( 25.861,64.962 )	29.67 ( 17.139,48.702 )	0.123 ( 0.071,0.199 )	2268.529 ( 1226.196,3924.819 )	9.407 ( 5.503,14.906 )
1991	Bahrain	20-24 years	6978.749 ( 3776.432,11983.069 )	200.502 ( 116.297,320.13 )	9.461 ( 5.922,14.199 )	0.272 ( 0.173,0.403 )	718.586 ( 437.953,1115.256 )	20.645 ( 13.487,29.794 )
1991	Bahrain	25-29 years	7548.213 ( 4577.633,11749.061 )	342.515 ( 216.543,510.42 )	7.71 ( 5,10.919 )	0.35 ( 0.229,0.494 )	567.491 ( 364.848,810.752 )	25.751 ( 17.259,35.222 )
1991	Bahrain	30-34 years	11185.747 ( 6917.546,17348.966 )	396.988 ( 258.49,582.512 )	8.589 ( 5.462,12.577 )	0.305 ( 0.191,0.449 )	621.415 ( 388.458,911.359 )	22.054 ( 14.516,30.6 )
1991	Bahrain	35-39 years	15336.517 ( 9081.191,23928.377 )	258.804 ( 162.287,382.199 )	13.998 ( 8.794,20.597 )	0.236 ( 0.146,0.346 )	910.891 ( 584.982,1372.278 )	15.371 ( 10.454,21.919 )
1991	Bahrain	40-44 years	19136.376 ( 11702.172,27139.299 )	86.55 ( 56.852,114.446 )	24.703 ( 15.292,36.812 )	0.112 ( 0.069,0.166 )	1390.498 ( 803.658,2165.011 )	6.289 ( 3.904,9.13 )
1991	Bahrain	45-49 years	22722.411 ( 14455.086,31178.013 )	22.697 ( 16.175,27.798 )	40.105 ( 20.662,70.163 )	0.04 ( 0.02,0.072 )	1952.937 ( 961.595,3744.873 )	1.951 ( 1.076,3.339 )
1991	Bahrain	50-54 years	26470.312 ( 18518.47,35663.697 )	2.152 ( 1.545,2.822 )	89.221 ( 47.112,147.631 )	0.007 ( 0.004,0.012 )	3681.069 ( 1970.853,6073.808 )	0.299 ( 0.164,0.481 )
1991	Bangladesh	10-14 years	3287.886 ( 1144.33,9501.659 )	475.602 ( 325.477,659.81 )	185.684 ( 98.756,303.456 )	26.854 ( 14.131,44.022 )	14443.524 ( 3878.62,49275.396 )	2089.297 ( 1103.18,3421.762 )
1991	Bangladesh	15-19 years	7546.45 ( 4823.02,11066.127 )	85838.14 ( 57628.692,119062.923 )	99.291 ( 73.597,130.988 )	1129.252 ( 840.993,1487.101 )	7275.421 ( 5167.779,10099.857 )	82755.281 ( 61748.102,108666.611 )
1991	Bangladesh	20-24 years	8146.686 ( 5355.103,12001.966 )	107471.194 ( 73816.414,150756.535 )	85.225 ( 63.75,109.179 )	1123.95 ( 849.346,1433.403 )	5832.098 ( 4230.88,7775.889 )	76937.113 ( 58319.767,97672.844 )
1991	Bangladesh	25-29 years	8568.604 ( 5826.865,12157.776 )	75119.893 ( 53017.083,102373.347 )	92.657 ( 65.541,124.164 )	811.963 ( 574.529,1076.114 )	5887.079 ( 4040.792,8088.111 )	51611.298 ( 36766.082,68105.138 )
1991	Bangladesh	30-34 years	10695.003 ( 6967.396,15994.335 )	50010.766 ( 34537.954,70348.518 )	94.522 ( 63.24,127.258 )	441.816 ( 301.575,600.29 )	5557.338 ( 3607.744,7955.151 )	25986.598 ( 17883.882,34989.457 )
1991	Bangladesh	35-39 years	14820.549 ( 9243.781,23164.1 )	33644.679 ( 22798.362,48142.27 )	130.017 ( 92.938,178.182 )	295.083 ( 210.322,396.345 )	7009.874 ( 4624.477,10267.036 )	15913.375 ( 11405.561,21338.123 )
1991	Bangladesh	40-44 years	17765.337 ( 10295.514,29411.246 )	10341.431 ( 6798.291,15082.868 )	260.742 ( 176.977,360.692 )	151.805 ( 102.81,208.269 )	12677.736 ( 7580.474,19699.583 )	7379.873 ( 5005.507,10102.469 )
1991	Bangladesh	45-49 years	19206.583 ( 10711.17,32147.272 )	2783.696 ( 1858.639,3888.13 )	108.049 ( 64.46,166.878 )	15.658 ( 9.498,24.1 )	4826.259 ( 2481.142,8779.984 )	699.491 ( 430.536,1061.917 )
1991	Bangladesh	50-54 years	25936.879 ( 17792.108,35723.193 )	270.867 ( 190.615,363.022 )	30.828 ( 17.564,49.325 )	0.322 ( 0.185,0.518 )	1438.943 ( 888.871,2203.142 )	15.027 ( 9.523,22.389 )
1991	Barbados	10-14 years	19221.395 ( 7067.471,51446.788 )	2.394 ( 1.697,3.138 )	52.666 ( 42.172,65.944 )	0.007 ( 0.005,0.008 )	4249.715 ( 1766.137,10713.43 )	0.529 ( 0.424,0.654 )
1991	Barbados	15-19 years	13248.38 ( 8181.267,20965.068 )	70.412 ( 46.101,105.32 )	14.784 ( 11.306,18.791 )	0.079 ( 0.06,0.1 )	1195.297 ( 873.15,1612.906 )	6.353 ( 4.92,8.103 )
1991	Barbados	20-24 years	10756.065 ( 6182.423,18422.294 )	121.267 ( 74.702,192.382 )	8.065 ( 5.992,10.494 )	0.091 ( 0.068,0.118 )	653.397 ( 468.946,890.876 )	7.367 ( 5.666,9.303 )
1991	Barbados	25-29 years	10998.321 ( 6959.743,17070.695 )	129.667 ( 86.415,191.185 )	7.103 ( 5.293,9.084 )	0.084 ( 0.062,0.107 )	558.309 ( 399.245,765.989 )	6.582 ( 4.957,8.579 )
1991	Barbados	30-34 years	13556.345 ( 8428.102,21629.086 )	114.911 ( 76.117,171.134 )	9.425 ( 6.966,12.25 )	0.08 ( 0.059,0.104 )	681.712 ( 487.41,939.441 )	5.779 ( 4.402,7.433 )
1991	Barbados	35-39 years	18371.755 ( 11463.62,28102.624 )	68.644 ( 46.74,95.452 )	14.847 ( 10.942,19.5 )	0.055 ( 0.041,0.073 )	968.173 ( 658.629,1409.302 )	3.617 ( 2.685,4.787 )
1991	Barbados	40-44 years	23671.092 ( 14970.29,34100.983 )	16.446 ( 11.775,20.969 )	28.335 ( 20.923,37.079 )	0.02 ( 0.015,0.025 )	1576.147 ( 1039.559,2316.121 )	1.095 ( 0.818,1.424 )
1991	Barbados	45-49 years	28007.512 ( 18191.6,40703.01 )	1.157 ( 0.92,1.372 )	92.554 ( 66.21,123.746 )	0.004 ( 0.003,0.005 )	4207.163 ( 2524.144,6745.031 )	0.174 ( 0.128,0.227 )
1991	Barbados	50-54 years	52767.829 ( 42044.903,67079.021 )	0.169 ( 0.138,0.209 )	323.185 ( 246.53,407.792 )	0.001 ( 0.001,0.001 )	12608.444 ( 9490.264,16237.591 )	0.04 ( 0.031,0.051 )
1991	Belarus	10-14 years	16722.315 ( 5376.696,48437.944 )	4.808 ( 2.976,6.835 )	14.568 ( 10.756,19.029 )	0.004 ( 0.003,0.005 )	1319.07 ( 514.858,3463.178 )	0.379 ( 0.285,0.489 )
1991	Belarus	15-19 years	10751.024 ( 5817.264,18594.609 )	1768.56 ( 1028.85,2839.328 )	3.807 ( 2.871,4.961 )	0.626 ( 0.475,0.812 )	399.41 ( 269.418,621.007 )	65.704 ( 47.65,94.826 )
1991	Belarus	20-24 years	9998.507 ( 5098.318,17418.328 )	5678.257 ( 3108.163,9229.088 )	2.254 ( 1.716,2.906 )	1.28 ( 0.975,1.657 )	268.395 ( 172.202,410.236 )	152.424 ( 104.982,217.363 )
1991	Belarus	25-29 years	10213.183 ( 5950.311,16437.316 )	3628.687 ( 2228.464,5546.063 )	4.736 ( 3.595,6.061 )	1.683 ( 1.285,2.148 )	413.788 ( 297.255,571.063 )	147.017 ( 111.326,192.681 )
1991	Belarus	30-34 years	10968.529 ( 6197.999,18392.443 )	1837.697 ( 1142.102,2777.601 )	8.186 ( 6.126,10.721 )	1.372 ( 1.03,1.812 )	597.921 ( 418.999,863.036 )	100.177 ( 77.209,130.334 )
1991	Belarus	35-39 years	12085.332 ( 6512.692,21027.957 )	645.25 ( 396.71,985.887 )	15.129 ( 11.247,19.415 )	0.808 ( 0.606,1.036 )	936.321 ( 605.42,1388.881 )	49.991 ( 36.878,65.117 )
1991	Belarus	40-44 years	14093.901 ( 7785.855,24170.113 )	145.968 ( 93.234,214.776 )	27.648 ( 20.711,36.45 )	0.286 ( 0.216,0.376 )	1481.5 ( 985.645,2206.364 )	15.344 ( 11.803,19.606 )
1991	Belarus	45-49 years	15588.532 ( 8708.439,26193.67 )	6.006 ( 4.135,8.057 )	57.545 ( 41.224,79.201 )	0.022 ( 0.016,0.03 )	2621.018 ( 1555.237,4450.637 )	1.01 ( 0.738,1.369 )
1991	Belarus	50-54 years	23318.251 ( 16713.383,30776.646 )	1.297 ( 0.954,1.666 )	83.834 ( 59.609,114.005 )	0.005 ( 0.003,0.006 )	3402.821 ( 2427.483,4732.54 )	0.189 ( 0.139,0.256 )
1991	Belgium	10-14 years	13336.112 ( 4574.076,40207.068 )	2.014 ( 1.304,2.958 )	6.169 ( 4.495,8.244 )	0.001 ( 0.001,0.001 )	620.806 ( 242.845,1668.045 )	0.094 ( 0.069,0.123 )
1991	Belgium	15-19 years	8839.274 ( 5078.447,14592.903 )	324.66 ( 196.15,509.12 )	1.557 ( 1.157,2.073 )	0.057 ( 0.043,0.075 )	210.583 ( 115.794,362.366 )	7.735 ( 4.472,12.642 )
1991	Belgium	20-24 years	8995.63 ( 4904.556,15121.694 )	2448.994 ( 1396.907,3936.143 )	0.988 ( 0.741,1.285 )	0.269 ( 0.201,0.344 )	167.945 ( 97.394,292.377 )	45.722 ( 27.74,76.105 )
1991	Belgium	25-29 years	9430.12 ( 5848.062,14306.184 )	5200.865 ( 3294.798,7712.62 )	0.66 ( 0.493,0.864 )	0.364 ( 0.274,0.477 )	149.341 ( 84.676,255.402 )	82.364 ( 47.707,137.69 )
1991	Belgium	30-34 years	9950.342 ( 5928.106,15862.913 )	2957.574 ( 1825.792,4550.479 )	1.424 ( 1.081,1.85 )	0.423 ( 0.324,0.551 )	193.802 ( 121.101,309.531 )	57.605 ( 37.298,88.793 )
1991	Belgium	35-39 years	11983.835 ( 6877.492,19718.218 )	997.202 ( 605.444,1546.564 )	2.665 ( 1.972,3.568 )	0.222 ( 0.163,0.296 )	274.362 ( 163.77,454.317 )	22.83 ( 14.417,35.634 )
1991	Belgium	40-44 years	18085.339 ( 11049.069,27225.746 )	225.302 ( 145.982,317.854 )	7.373 ( 5.385,9.62 )	0.092 ( 0.068,0.121 )	536.889 ( 326.247,935.162 )	6.688 ( 4.31,10.918 )
1991	Belgium	45-49 years	28196.424 ( 18866.893,40440.67 )	17.574 ( 13.496,21.901 )	26.76 ( 19.31,36.215 )	0.017 ( 0.012,0.022 )	1435.386 ( 938.845,2138.342 )	0.895 ( 0.672,1.158 )
1991	Belgium	50-54 years	53681.078 ( 44404.704,65173.819 )	3.091 ( 2.623,3.652 )	45.938 ( 32.65,63.276 )	0.003 ( 0.002,0.004 )	2113.997 ( 1544.099,2847.226 )	0.122 ( 0.091,0.16 )
1991	Belize	10-14 years	24264.254 ( 8677.539,68233.091 )	4.613 ( 3.22,6.302 )	37.999 ( 29.756,47.859 )	0.007 ( 0.006,0.009 )	3162.344 ( 1273.074,8069.568 )	0.601 ( 0.472,0.745 )
1991	Belize	15-19 years	11048.494 ( 6734.099,17677.276 )	131.413 ( 84.378,199.128 )	6.556 ( 5.019,8.353 )	0.078 ( 0.06,0.1 )	578.161 ( 419.827,781.887 )	6.877 ( 5.26,8.808 )
1991	Belize	20-24 years	9000.594 ( 5197.176,14565.483 )	183.833 ( 112.107,280.139 )	7.377 ( 5.544,9.622 )	0.151 ( 0.113,0.195 )	590.526 ( 422.972,807.979 )	12.061 ( 9.124,15.54 )
1991	Belize	25-29 years	8959.704 ( 5648.748,13620.256 )	141.349 ( 93.271,205.641 )	6.418 ( 4.699,8.403 )	0.101 ( 0.075,0.13 )	495.133 ( 357.767,673.004 )	7.811 ( 5.907,10.161 )
1991	Belize	30-34 years	11152.562 ( 6891.954,17676.716 )	102.481 ( 67.112,153.36 )	9.859 ( 7.221,12.854 )	0.091 ( 0.066,0.119 )	683.508 ( 472.006,952.723 )	6.281 ( 4.596,8.266 )
1991	Belize	35-39 years	15368.061 ( 9278.885,24188.453 )	68.242 ( 44.383,99.201 )	11.257 ( 8.258,14.725 )	0.05 ( 0.037,0.065 )	749.202 ( 527.156,1072.18 )	3.327 ( 2.522,4.397 )
1991	Belize	40-44 years	18443.797 ( 11338.696,27801.742 )	26.866 ( 17.953,37.092 )	16.415 ( 12.223,21.32 )	0.024 ( 0.018,0.031 )	963.27 ( 655.502,1344.463 )	1.403 ( 1.038,1.794 )
1991	Belize	45-49 years	20141.974 ( 13474.181,28678.162 )	2.59 ( 1.879,3.36 )	36.214 ( 26.643,48.824 )	0.005 ( 0.003,0.006 )	1722.635 ( 1161.3,2516.851 )	0.221 ( 0.162,0.295 )
1991	Belize	50-54 years	29074.905 ( 22054.896,38725.88 )	0.291 ( 0.226,0.377 )	114.419 ( 88.38,144.355 )	0.001 ( 0.001,0.001 )	4503.044 ( 3441.282,5784.041 )	0.045 ( 0.035,0.056 )
1991	Benin	10-14 years	6707.579 ( 2414.595,18988.641 )	57.601 ( 40.607,78.79 )	181.406 ( 83.892,333.838 )	1.557 ( 0.72,2.927 )	14138.442 ( 3341.179,54893.571 )	121.413 ( 56.189,227.772 )
1991	Benin	15-19 years	12320.49 ( 7924.424,19661.025 )	4140.048 ( 2822.166,6192.535 )	57.203 ( 36.402,83.023 )	19.234 ( 12.186,28.116 )	4263.499 ( 2568.276,6600.496 )	1432.661 ( 914.653,2078.925 )
1991	Benin	20-24 years	17406.005 ( 10974.07,24847.34 )	10861.147 ( 7052.399,15017.818 )	61.46 ( 41.027,85.413 )	38.372 ( 25.249,54.345 )	4333.111 ( 2797.003,6260.494 )	2703.811 ( 1797.472,3783.864 )
1991	Benin	25-29 years	23314.618 ( 17248.489,29748.115 )	14676.477 ( 11083.551,18310.954 )	70.351 ( 46.045,97.428 )	44.299 ( 28.956,61.406 )	4654.172 ( 3029.292,6584.343 )	2929.787 ( 1946.565,4052.882 )
1991	Benin	30-34 years	25993.235 ( 20055.158,31721.906 )	11969.041 ( 9449.492,14235.83 )	81.208 ( 56.381,113.104 )	37.402 ( 24.729,51.98 )	4959.061 ( 3332.477,6999.741 )	2283.487 ( 1570.181,3141.272 )
1991	Benin	35-39 years	27054.411 ( 20539.861,33057.385 )	6977.91 ( 5515.782,8138.859 )	82.144 ( 54.023,113.051 )	21.187 ( 14.128,29.013 )	4601.13 ( 3009.871,6527.635 )	1186.73 ( 808.272,1607.129 )
1991	Benin	40-44 years	28057.109 ( 21036.799,34428.153 )	2446.266 ( 1943.011,2808.525 )	138.311 ( 89.14,196.805 )	12.067 ( 7.883,17.178 )	6874.977 ( 4276.586,10301.972 )	599.421 ( 394.996,840.398 )
1991	Benin	45-49 years	31757.569 ( 22798.375,40966.842 )	691.632 ( 558.743,784.601 )	220.142 ( 118.947,355.081 )	4.794 ( 2.592,7.733 )	9701.187 ( 4787.147,17704.271 )	211.277 ( 117.323,339.074 )
1991	Benin	50-54 years	46289.463 ( 39451.415,54617.05 )	70.713 ( 61.826,81.188 )	244.638 ( 122.011,441.398 )	0.374 ( 0.188,0.684 )	9594.761 ( 4824.215,17838.424 )	14.657 ( 7.56,26.517 )
1991	Bermuda	10-14 years	23742.216 ( 9294.492,60788.349 )	0.376 ( 0.282,0.472 )	7.33 ( 5.347,9.572 )	0 ( 0,0 )	777.129 ( 308.689,2048.542 )	0.012 ( 0.009,0.016 )
1991	Bermuda	15-19 years	15564.841 ( 9354.995,25842.098 )	10.898 ( 7.217,16.378 )	5.367 ( 3.864,7.217 )	0.004 ( 0.003,0.005 )	532.509 ( 347.069,805.806 )	0.373 ( 0.268,0.511 )
1991	Bermuda	20-24 years	12567.232 ( 7071.979,21399.968 )	22.164 ( 13.682,34.341 )	7.69 ( 5.637,10.317 )	0.014 ( 0.01,0.018 )	645.874 ( 440.705,925.525 )	1.139 ( 0.853,1.485 )
1991	Bermuda	25-29 years	12471.571 ( 7734.81,19855.656 )	33.875 ( 22.235,50.869 )	5.18 ( 3.714,7.06 )	0.014 ( 0.01,0.019 )	453.763 ( 310.755,659.704 )	1.232 ( 0.893,1.69 )
1991	Bermuda	30-34 years	15370.358 ( 9238.336,24358.658 )	38.133 ( 24.586,55.749 )	4.023 ( 2.873,5.513 )	0.01 ( 0.007,0.013 )	391.066 ( 246.322,584.297 )	0.97 ( 0.656,1.337 )
1991	Bermuda	35-39 years	19896.347 ( 12464.211,30661.423 )	19.969 ( 14.045,27.501 )	5.215 ( 3.705,7.228 )	0.005 ( 0.004,0.007 )	473.966 ( 290.216,750.243 )	0.476 ( 0.327,0.673 )
1991	Bermuda	40-44 years	25919.017 ( 17010.394,36660.773 )	3.523 ( 2.629,4.304 )	11.448 ( 7.799,15.9 )	0.002 ( 0.001,0.002 )	778.068 ( 473.827,1298.632 )	0.106 ( 0.073,0.152 )
1991	Bermuda	45-49 years	32310.938 ( 20137.578,48490.272 )	0.311 ( 0.251,0.361 )	21.654 ( 14.432,31.109 )	0 ( 0,0 )	1195.944 ( 651.531,2101.172 )	0.012 ( 0.008,0.016 )
1991	Bermuda	50-54 years	66377.259 ( 53523.972,84146.366 )	0.05 ( 0.042,0.062 )	43.247 ( 29.494,62.092 )	0 ( 0,0 )	1992.667 ( 1388.914,2817.803 )	0.002 ( 0.001,0.002 )
1991	Bhutan	10-14 years	1056.249 ( 371.863,3003.414 )	0.433 ( 0.295,0.6 )	248.049 ( 111.823,469.115 )	0.102 ( 0.047,0.193 )	19267.22 ( 4590.732,74961.368 )	7.903 ( 3.642,14.985 )
1991	Bhutan	15-19 years	13341.47 ( 7822.206,20963.446 )	293.58 ( 190.047,420.054 )	221.891 ( 131.023,334.673 )	4.888 ( 2.778,7.344 )	16229.335 ( 8425.483,26758.486 )	357.128 ( 204.704,536.172 )
1991	Bhutan	20-24 years	8257.061 ( 5259.209,12829.336 )	713.605 ( 475.647,1056.135 )	77.815 ( 48.09,116.918 )	6.732 ( 4.174,10.176 )	5348.252 ( 3185.912,8429.182 )	462.216 ( 288.136,693.906 )
1991	Bhutan	25-29 years	7816.409 ( 5289.412,11395.958 )	482.868 ( 337.158,681.608 )	75.179 ( 44.34,115.666 )	4.647 ( 2.725,7.086 )	4792.884 ( 2768.486,7502.855 )	296.086 ( 176.469,448.756 )
1991	Bhutan	30-34 years	10761.731 ( 6886.024,16356.04 )	339.024 ( 231.632,479.694 )	84.659 ( 50.527,127.675 )	2.669 ( 1.543,4.006 )	5000.259 ( 2746.653,8038.539 )	157.522 ( 92.392,235.756 )
1991	Bhutan	35-39 years	14474.497 ( 8362.408,24134.249 )	239.525 ( 156.786,347.283 )	95.377 ( 56.281,151.231 )	1.58 ( 0.932,2.461 )	5190.652 ( 2738.932,9187.915 )	85.895 ( 51.352,132.211 )
1991	Bhutan	40-44 years	15135.426 ( 8152.399,26606.233 )	80.229 ( 50.964,115.788 )	118.938 ( 66.491,192.693 )	0.63 ( 0.346,1.024 )	5856.884 ( 2778.934,11451.633 )	31.046 ( 17.372,49.837 )
1991	Bhutan	45-49 years	16874.797 ( 8576.588,30742.729 )	24.875 ( 15.945,35.24 )	87.886 ( 40.577,167.475 )	0.13 ( 0.058,0.247 )	3953.032 ( 1521.154,9473.972 )	5.827 ( 2.828,10.86 )
1991	Bhutan	50-54 years	22772.568 ( 15413.836,31721.213 )	2.518 ( 1.749,3.413 )	238.521 ( 111.025,454.775 )	0.026 ( 0.012,0.05 )	9339.271 ( 4370.901,17847.396 )	1.033 ( 0.496,1.921 )
1991	Bosnia and Herzegovina	10-14 years	11389.074 ( 3813.853,34142.682 )	2.046 ( 1.311,3.014 )	5.502 ( 2.496,10.594 )	0.001 ( 0,0.002 )	548.308 ( 151.379,1895.064 )	0.099 ( 0.052,0.167 )
1991	Bosnia and Herzegovina	15-19 years	4901.847 ( 2641.867,8313.99 )	309.393 ( 180.157,483.519 )	1.304 ( 0.759,2.035 )	0.082 ( 0.05,0.127 )	146.859 ( 81.656,246.573 )	9.269 ( 5.568,14.34 )
1991	Bosnia and Herzegovina	20-24 years	4613.879 ( 2522.248,7822.694 )	1088.201 ( 637.991,1711.238 )	1.141 ( 0.707,1.711 )	0.269 ( 0.171,0.406 )	127.151 ( 72.203,203.312 )	29.989 ( 18.263,44.475 )
1991	Bosnia and Herzegovina	25-29 years	5022.145 ( 3078.574,7737.165 )	1056.242 ( 680.061,1547.003 )	1.646 ( 1.093,2.36 )	0.346 ( 0.23,0.495 )	158.256 ( 100.611,238.152 )	33.284 ( 22.225,47.617 )
1991	Bosnia and Herzegovina	30-34 years	5160.805 ( 3066.039,8411.306 )	524.357 ( 337.296,788.531 )	1.822 ( 1.122,2.708 )	0.185 ( 0.114,0.279 )	161.302 ( 93.05,263.314 )	16.389 ( 10.236,24.685 )
1991	Bosnia and Herzegovina	35-39 years	6641.876 ( 3814.708,11123.792 )	235.898 ( 151.45,351.193 )	2.69 ( 1.637,4.045 )	0.095 ( 0.059,0.142 )	212.42 ( 110.522,356.53 )	7.544 ( 4.388,11.256 )
1991	Bosnia and Herzegovina	40-44 years	10337.705 ( 5645.182,18363.886 )	66.277 ( 41.008,102.233 )	4.609 ( 2.816,7.171 )	0.03 ( 0.018,0.046 )	332.391 ( 190.441,547.747 )	2.131 ( 1.383,3.049 )
1991	Bosnia and Herzegovina	45-49 years	15951.673 ( 8861.551,26327.706 )	9.077 ( 6.092,12.313 )	8.372 ( 4.462,14.25 )	0.005 ( 0.003,0.008 )	531.808 ( 267.936,967.792 )	0.303 ( 0.184,0.453 )
1991	Bosnia and Herzegovina	50-54 years	23854.586 ( 16967.16,32549.414 )	1.618 ( 1.181,2.149 )	29.388 ( 16.842,46.693 )	0.002 ( 0.001,0.003 )	1349.346 ( 823.34,2132.508 )	0.092 ( 0.057,0.141 )
1991	Botswana	10-14 years	18172.944 ( 6515.698,50857.83 )	11.368 ( 7.94,15.502 )	301.414 ( 135.161,558.651 )	0.188 ( 0.084,0.354 )	23513.467 ( 5453.747,90438.03 )	14.708 ( 6.646,27.566 )
1991	Botswana	15-19 years	16314.22 ( 9442.121,26578.854 )	1300.439 ( 837.956,1891.4 )	25.276 ( 13.634,39.228 )	2.016 ( 1.063,3.129 )	1992.348 ( 994.312,3423.746 )	158.814 ( 88.242,243.64 )
1991	Botswana	20-24 years	18333.821 ( 10408.748,28789.779 )	2450.98 ( 1522.548,3447.237 )	15.53 ( 8.918,24.766 )	2.076 ( 1.204,3.236 )	1241.824 ( 680,2041.558 )	166.015 ( 99.468,244.453 )
1991	Botswana	25-29 years	21062.503 ( 14332.218,29535.181 )	2272.321 ( 1661.817,2955.332 )	12.599 ( 6.801,20.686 )	1.36 ( 0.745,2.228 )	1013.296 ( 558.798,1667.502 )	109.319 ( 64.792,166.853 )
1991	Botswana	30-34 years	22019.311 ( 14680.996,30780.267 )	1652.348 ( 1209.565,2091.4 )	10.127 ( 5.249,17.437 )	0.759 ( 0.387,1.257 )	814.224 ( 439.951,1351.821 )	61.1 ( 36.248,91.851 )
1991	Botswana	35-39 years	22886.993 ( 14810.075,32752.827 )	1020.698 ( 738.758,1288.184 )	12.543 ( 6.433,22.37 )	0.56 ( 0.283,0.986 )	893.664 ( 467.72,1632.166 )	39.855 ( 23.331,64.194 )
1991	Botswana	40-44 years	20624.539 ( 13423.651,29154.698 )	481.778 ( 344.799,611.863 )	12.046 ( 5.763,22.926 )	0.282 ( 0.139,0.521 )	770.834 ( 392.728,1440.863 )	18.006 ( 10.088,30.239 )
1991	Botswana	45-49 years	22198.652 ( 13918.199,32957.012 )	136.31 ( 98.357,170.86 )	16.899 ( 6.367,36.932 )	0.104 ( 0.038,0.221 )	908.552 ( 362.81,2056.755 )	5.579 ( 2.564,10.663 )
1991	Botswana	50-54 years	29647.479 ( 22942.177,36575.443 )	14.061 ( 11.162,16.88 )	25.885 ( 10.304,60.262 )	0.012 ( 0.005,0.027 )	1179.67 ( 546.799,2487.486 )	0.559 ( 0.266,1.148 )
1991	Brazil	10-14 years	35164.425 ( 13523.986,92665.684 )	6066.713 ( 4514.911,7797.337 )	40.308 ( 32.352,49.978 )	6.954 ( 5.588,8.631 )	3403.576 ( 1426.45,8537.93 )	587.199 ( 476.213,718.423 )
1991	Brazil	15-19 years	13878.573 ( 9007.952,21828.285 )	68638.661 ( 46807.716,102731.616 )	24.377 ( 19.985,29.331 )	120.573 ( 98.556,145.177 )	1891.057 ( 1490.059,2370.565 )	9352.52 ( 7742.743,11156.715 )
1991	Brazil	20-24 years	12239.909 ( 7358.204,19943.99 )	117146.127 ( 73685.88,182858.842 )	21.183 ( 17.223,25.526 )	202.75 ( 167.474,243.932 )	1551.065 ( 1222.609,1944.092 )	14844.984 ( 12243.341,17824.637 )
1991	Brazil	25-29 years	10245.657 ( 6658.582,15440.364 )	87169.45 ( 59059.302,125774.07 )	23.835 ( 19.597,28.919 )	202.816 ( 167.192,246.415 )	1593.062 ( 1284.683,2006.552 )	13553.677 ( 11394.687,16344.965 )
1991	Brazil	30-34 years	14796.838 ( 9561.875,22458.36 )	76864.237 ( 52638.775,110355.759 )	39.468 ( 31.465,47.791 )	205.024 ( 162.162,248.397 )	2419.395 ( 1829.048,3051.516 )	12567.884 ( 10069.036,14994.52 )
1991	Brazil	35-39 years	12649.85 ( 7977.029,19277.384 )	31885.257 ( 21762.088,44949.022 )	63.975 ( 50.808,77.992 )	161.259 ( 128.876,196.315 )	3492.096 ( 2621.461,4601.998 )	8802.19 ( 7151.593,10730.466 )
1991	Brazil	40-44 years	14766.524 ( 9522.446,21880.36 )	11767.683 ( 8474.781,15607.545 )	86.175 ( 67.952,105.487 )	68.678 ( 54.791,84.767 )	4246.507 ( 3089.896,5837.786 )	3384.111 ( 2749.944,4164.168 )
1991	Brazil	45-49 years	35820.046 ( 22639.638,55064.501 )	3421.722 ( 2573.842,4383.242 )	438.352 ( 351.854,540.933 )	41.872 ( 33.389,51.479 )	19100.554 ( 12855.637,28126.14 )	1824.587 ( 1461.524,2238.896 )
1991	Brazil	50-54 years	62991.639 ( 47927.52,84988.535 )	468.615 ( 365.772,615.23 )	216.09 ( 172.13,264.903 )	1.607 ( 1.29,1.964 )	8501.807 ( 6700.893,10625.9 )	63.248 ( 51.14,76.921 )
1991	Bulgaria	10-14 years	9332.367 ( 2906.812,28856.703 )	31.289 ( 18.887,47.29 )	2.074 ( 1.559,2.597 )	0.007 ( 0.005,0.009 )	263.343 ( 99.123,739.938 )	0.883 ( 0.644,1.213 )
1991	Bulgaria	15-19 years	4709.233 ( 2628.821,7719.571 )	1013.955 ( 590.543,1587.927 )	2.63 ( 1.987,3.344 )	0.566 ( 0.435,0.722 )	239.35 ( 173.528,334.143 )	51.535 ( 38.982,68.734 )
1991	Bulgaria	20-24 years	4708.855 ( 2642.052,7866.485 )	1956.684 ( 1149.745,3109.261 )	2.576 ( 1.913,3.366 )	1.07 ( 0.818,1.392 )	225.433 ( 161.762,314.192 )	93.675 ( 70.394,124.186 )
1991	Bulgaria	25-29 years	5410.422 ( 3360.429,8291.551 )	1032.253 ( 674.714,1502.67 )	4.583 ( 3.419,6.052 )	0.874 ( 0.657,1.144 )	344.573 ( 248.558,481.421 )	65.741 ( 49.906,87.247 )
1991	Bulgaria	30-34 years	6066.843 ( 3790.128,9404.296 )	454.876 ( 304.883,656.38 )	8.003 ( 5.8,10.914 )	0.6 ( 0.438,0.815 )	523.702 ( 367.829,764.132 )	39.266 ( 29.589,53.333 )
1991	Bulgaria	35-39 years	7827.281 ( 5011.546,12196.784 )	202.822 ( 141.287,290.71 )	17.596 ( 12.737,23.733 )	0.456 ( 0.331,0.612 )	1007.746 ( 687.248,1455.893 )	26.113 ( 19.375,34.701 )
1991	Bulgaria	40-44 years	12174.966 ( 7647.272,19627.648 )	69.68 ( 48.291,101.979 )	30.649 ( 22.364,40.737 )	0.175 ( 0.13,0.23 )	1584.451 ( 1075.242,2263.356 )	9.068 ( 6.79,11.76 )
1991	Bulgaria	45-49 years	24416.339 ( 15884.159,37376.831 )	5.617 ( 4.347,7.217 )	137.317 ( 99.457,180.73 )	0.032 ( 0.023,0.042 )	6130.245 ( 3885.825,9553.524 )	1.41 ( 1.063,1.845 )
1991	Bulgaria	50-54 years	43317.04 ( 31799.231,55617.515 )	0.857 ( 0.646,1.071 )	580.07 ( 448.216,732.602 )	0.011 ( 0.009,0.014 )	22453.722 ( 16934.529,28935.016 )	0.444 ( 0.344,0.557 )
1991	Burkina Faso	10-14 years	6757.191 ( 2427.881,18907.716 )	133.452 ( 94.077,179.892 )	106.258 ( 48.678,194.192 )	2.1 ( 0.955,3.793 )	8310.964 ( 1944.21,31052.892 )	164.139 ( 75.335,295.444 )
1991	Burkina Faso	15-19 years	13035.499 ( 8617.695,19229.327 )	10375.715 ( 7179.442,14650.981 )	39.017 ( 22.334,58.555 )	31.035 ( 18.099,45.755 )	2939.573 ( 1675.912,4465.531 )	2339.778 ( 1396.21,3402.325 )
1991	Burkina Faso	20-24 years	17879.708 ( 11308.569,25745.571 )	21852.319 ( 14224.447,30577.977 )	43.074 ( 27.114,62.35 )	52.613 ( 33.412,76.282 )	3082.275 ( 1936.051,4508.401 )	3767.112 ( 2435.256,5354.621 )
1991	Burkina Faso	25-29 years	24084.241 ( 17765.344,31256.358 )	26003.283 ( 19574.157,33004.04 )	43.061 ( 25.733,66.711 )	46.425 ( 27.637,68.456 )	2937.576 ( 1793.273,4326.788 )	3171.643 ( 1975.859,4568.718 )
1991	Burkina Faso	30-34 years	27361.887 ( 21231.971,34027.987 )	22045.058 ( 17573.741,26607.69 )	48.305 ( 28.811,72.389 )	38.871 ( 23.247,58.15 )	3063.101 ( 1909.111,4586.777 )	2467.894 ( 1580.174,3586.564 )
1991	Burkina Faso	35-39 years	28000.052 ( 21143.686,34559.123 )	14253.871 ( 11148.562,16901.994 )	67.194 ( 42.189,98.107 )	34.193 ( 21.453,49.652 )	3821.648 ( 2381.363,5671.955 )	1945.47 ( 1255.636,2774.01 )
1991	Burkina Faso	40-44 years	28371.367 ( 20988.591,35331.991 )	6096.356 ( 4714.88,7217.531 )	86.432 ( 50.336,133.036 )	18.555 ( 10.611,28.189 )	4385.469 ( 2520.555,6941.335 )	942.337 ( 566.218,1417.959 )
1991	Burkina Faso	45-49 years	29927.105 ( 21544.291,39510.784 )	1753.746 ( 1393.002,2059.106 )	154.27 ( 75.429,262.334 )	9.03 ( 4.364,15.102 )	6869.637 ( 3136.912,12758.253 )	402.565 ( 202.825,664.897 )
1991	Burkina Faso	50-54 years	41125.959 ( 33527.981,48751.354 )	183.79 ( 153.711,212 )	185.145 ( 87.142,339.47 )	0.828 ( 0.396,1.513 )	7341.541 ( 3570.929,13455.937 )	32.809 ( 16.371,58.515 )
1991	Burundi	10-14 years	10205.032 ( 3754.706,28045.714 )	93.808 ( 67.087,126.051 )	97.282 ( 42.812,176.546 )	0.895 ( 0.387,1.616 )	7639.079 ( 1724.329,28070.221 )	70.221 ( 30.809,126.161 )
1991	Burundi	15-19 years	14042.166 ( 8519.109,22775.294 )	3306.123 ( 2231.578,4781.807 )	66.866 ( 38.793,105.345 )	15.751 ( 9.12,24.585 )	4974.75 ( 2617.27,8596.008 )	1171.268 ( 685.593,1804.783 )
1991	Burundi	20-24 years	18722.341 ( 11630.384,27191.38 )	12252.557 ( 7925.244,17028.187 )	76.791 ( 47.527,111.485 )	50.271 ( 31.402,72.315 )	5378.873 ( 3288.302,8015.641 )	3520.123 ( 2240.734,5019.673 )
1991	Burundi	25-29 years	23554.102 ( 17085.819,30536.403 )	16273.997 ( 12055.261,20616.577 )	84.199 ( 50.188,126.039 )	58.209 ( 35.045,85.991 )	5525.888 ( 3317.03,8232.23 )	3817.946 ( 2340.401,5557.97 )
1991	Burundi	30-34 years	26289.965 ( 20052.831,32306.771 )	14463.539 ( 11270.686,17351.803 )	93.49 ( 60.083,135.617 )	51.442 ( 32.95,74.254 )	5674.314 ( 3589.715,8243.913 )	3121.748 ( 2017.598,4427.764 )
1991	Burundi	35-39 years	27131.601 ( 20824.149,33147.445 )	9155.416 ( 7214.56,10855.412 )	115.697 ( 70.912,172.649 )	39.027 ( 23.726,56.375 )	6385.425 ( 3923.859,9418.184 )	2154.728 ( 1359.427,3084.348 )
1991	Burundi	40-44 years	27697.072 ( 20585.519,34388.466 )	3313.777 ( 2561.364,3944.32 )	170.67 ( 98.873,270.711 )	20.414 ( 11.384,33.076 )	8446.145 ( 4596.406,14135.909 )	1010.527 ( 571.91,1621.374 )
1991	Burundi	45-49 years	32206.971 ( 22779.099,42240.765 )	803.957 ( 627.505,937.051 )	362.313 ( 161.084,652.001 )	9.05 ( 3.901,16.119 )	15895.391 ( 6335.338,31780.872 )	396.784 ( 174.522,705.013 )
1991	Burundi	50-54 years	42997.011 ( 34531.278,51015.341 )	81.605 ( 67.233,94.216 )	551.338 ( 262.409,1063.338 )	1.046 ( 0.51,1.974 )	21354.026 ( 10221.744,41187.622 )	40.528 ( 19.902,76.066 )
1991	Cambodia	10-14 years	4716.281 ( 1652.365,13381.547 )	29.557 ( 20.107,41.068 )	375.189 ( 167.375,692.917 )	2.354 ( 1.041,4.391 )	29195.456 ( 6658.263,111150.064 )	182.969 ( 81.024,341.123 )
1991	Cambodia	15-19 years	6766.21 ( 4048.749,10901.479 )	2892.445 ( 1879.329,4270.545 )	32.018 ( 17.889,51.409 )	13.699 ( 7.666,22.157 )	2386.791 ( 1267.513,4251.009 )	1020.315 ( 588.348,1665.29 )
1991	Cambodia	20-24 years	5662.17 ( 3405.056,8899.267 )	6246.498 ( 3890.12,9457.39 )	43.438 ( 27.893,63.845 )	47.963 ( 30.614,71.347 )	2994.662 ( 1857.223,4588.868 )	3303.707 ( 2121.792,4876.661 )
1991	Cambodia	25-29 years	6681.799 ( 4263.209,10072.384 )	7945.332 ( 5192.974,11669.937 )	63.138 ( 43.034,90.761 )	75.036 ( 51.394,106.098 )	4027.152 ( 2736.595,5827.155 )	4788.689 ( 3333.42,6751.385 )
1991	Cambodia	30-34 years	9607.969 ( 6263.37,14524.08 )	8399.84 ( 5634.1,12305.849 )	54.356 ( 35.288,79.354 )	47.531 ( 30.333,69.268 )	3240.08 ( 2047.267,4798.712 )	2832.665 ( 1841.582,4065.815 )
1991	Cambodia	35-39 years	12795.39 ( 8148.588,19415.215 )	6846.132 ( 4584.006,9834.89 )	63.6 ( 40.029,94.875 )	34.017 ( 21.727,50.311 )	3483.298 ( 2156.367,5459.137 )	1863.727 ( 1213.069,2765.358 )
1991	Cambodia	40-44 years	17810.541 ( 10948.568,27532.58 )	3191.988 ( 2153.4,4469.6 )	102.561 ( 60.885,159.307 )	18.38 ( 10.828,28.115 )	5077.927 ( 2757.344,8528.88 )	910.061 ( 542.323,1384.566 )
1991	Cambodia	45-49 years	24449.46 ( 14480.038,39480.705 )	751.078 ( 554.308,953.799 )	338.363 ( 171.323,568.851 )	10.415 ( 5.334,17.504 )	14801.523 ( 6203.639,31560.249 )	454.697 ( 237.481,762.452 )
1991	Cambodia	50-54 years	34764.577 ( 25547.45,42532.679 )	86.895 ( 65.509,103.449 )	1387.985 ( 654.56,2581.384 )	3.475 ( 1.619,6.467 )	53428.54 ( 24386.795,102001.717 )	133.547 ( 62.533,248.091 )
1991	Cameroon	10-14 years	7618.276 ( 2660.865,21284.129 )	153.29 ( 105.034,206.346 )	192.146 ( 88.232,342.653 )	3.867 ( 1.742,7.203 )	14978.931 ( 3463.785,57736.738 )	301.396 ( 136.728,559.748 )
1991	Cameroon	15-19 years	14853.679 ( 9353.34,23131.894 )	13358.851 ( 8787,19826.522 )	63.161 ( 42.565,88.527 )	56.802 ( 38.077,78.453 )	4715.58 ( 3006.092,6823.683 )	4241.018 ( 2824.075,5848.631 )
1991	Cameroon	20-24 years	20149.827 ( 12941.357,27920.904 )	27002.217 ( 17889.001,36232.456 )	73.345 ( 49.93,101.778 )	98.322 ( 64.544,134.692 )	5163.196 ( 3342.008,7341.859 )	6919.054 ( 4619.7,9527.399 )
1991	Cameroon	25-29 years	25861.574 ( 19269.444,31947.022 )	30211.491 ( 23043.525,36372.894 )	57.319 ( 38.223,81.156 )	67.01 ( 44.771,95.617 )	3862.647 ( 2596.873,5477.066 )	4512.344 ( 3105.492,6235.847 )
1991	Cameroon	30-34 years	28870.86 ( 22562.022,34404.637 )	22969.082 ( 18500.911,26460.184 )	51.493 ( 34.763,71.877 )	40.968 ( 28.136,57.195 )	3265.033 ( 2240.636,4624.134 )	2597.595 ( 1837.326,3556.364 )
1991	Cameroon	35-39 years	28813.387 ( 22499.457,34305.892 )	12576.298 ( 10256.762,14289.704 )	45.263 ( 30.106,67.408 )	19.763 ( 12.972,29.214 )	2668.139 ( 1772.747,3986.424 )	1164.574 ( 808.137,1660.497 )
1991	Cameroon	40-44 years	29673.389 ( 22668.84,36539.717 )	4898.363 ( 4019.973,5557.37 )	61.759 ( 38.595,93.527 )	10.2 ( 6.408,15.551 )	3218.957 ( 1964.116,5194.124 )	531.372 ( 348.306,789.981 )
1991	Cameroon	45-49 years	33105.456 ( 24185.768,42358.044 )	1359.711 ( 1112.772,1527.656 )	88.981 ( 48.92,148.664 )	3.656 ( 1.995,6.111 )	4093.371 ( 2099.902,7569.423 )	168.123 ( 96.615,272.994 )
1991	Cameroon	50-54 years	46641.917 ( 39155.71,54598.403 )	151.281 ( 130.285,172.319 )	71.362 ( 34.935,126.548 )	0.232 ( 0.113,0.406 )	3018.548 ( 1557.039,5277.716 )	9.791 ( 5.181,16.657 )
1991	Canada	10-14 years	4959.483 ( 2058.378,12355.374 )	9.348 ( 7.408,11.495 )	3.983 ( 2.901,5.272 )	0.008 ( 0.006,0.01 )	357.784 ( 140.822,933.761 )	0.674 ( 0.507,0.869 )
1991	Canada	15-19 years	3807.329 ( 2832.153,4967.847 )	913.557 ( 710.457,1144.443 )	0.643 ( 0.454,0.864 )	0.154 ( 0.109,0.207 )	87.689 ( 48.023,152.065 )	21.041 ( 12.047,35.031 )
1991	Canada	20-24 years	4070.436 ( 2951.794,5418.9 )	3240.619 ( 2483.013,4089.068 )	0.518 ( 0.373,0.706 )	0.412 ( 0.294,0.561 )	80.082 ( 46.647,126.246 )	63.756 ( 39.239,95.264 )
1991	Canada	25-29 years	4566.212 ( 3535.7,5882.331 )	6856.684 ( 5453.059,8593.502 )	0.616 ( 0.436,0.829 )	0.925 ( 0.66,1.241 )	87.629 ( 56.305,130.807 )	131.585 ( 86.838,191.096 )
1991	Canada	30-34 years	5055.981 ( 3908.912,6510.584 )	5511.998 ( 4431.2,6834.107 )	0.749 ( 0.535,1.017 )	0.816 ( 0.579,1.105 )	98.04 ( 60.068,149.752 )	106.883 ( 68.094,157.194 )
1991	Canada	35-39 years	5145.739 ( 3859.197,6961.016 )	1728.851 ( 1380.401,2204.768 )	1.293 ( 0.919,1.728 )	0.434 ( 0.305,0.582 )	124.833 ( 76.135,200.162 )	41.941 ( 27.233,63.398 )
1991	Canada	40-44 years	5895.778 ( 4370.725,7958.273 )	254.032 ( 200.534,321.319 )	3.154 ( 2.221,4.317 )	0.136 ( 0.095,0.185 )	212.071 ( 149.987,297.107 )	9.138 ( 6.882,11.996 )
1991	Canada	45-49 years	14942.893 ( 11010.997,20543.626 )	17.287 ( 14.162,21.255 )	47.499 ( 34.445,64.601 )	0.055 ( 0.039,0.073 )	2197.363 ( 1452.254,3242.672 )	2.542 ( 1.868,3.355 )
1991	Canada	50-54 years	29642.992 ( 23633.29,36307.052 )	2.568 ( 2.1,3.06 )	757.383 ( 581.195,980.09 )	0.066 ( 0.05,0.084 )	29201.018 ( 21829.321,38394.384 )	2.529 ( 1.94,3.236 )
1991	Central African Republic	10-14 years	8025.121 ( 2768.197,23204.562 )	42.39 ( 28.687,59.05 )	245.78 ( 113.505,442.936 )	1.297 ( 0.597,2.328 )	19133.589 ( 4509.017,71164.523 )	101.066 ( 46.727,181.097 )
1991	Central African Republic	15-19 years	14191.573 ( 8627.264,23116.202 )	3241.298 ( 2107.637,4899.509 )	86.525 ( 55.928,120.597 )	19.758 ( 12.858,27.808 )	6410.544 ( 3906.105,9661.202 )	1464.142 ( 954.26,2047.704 )
1991	Central African Republic	20-24 years	18267.098 ( 11015.069,27377.962 )	6566.405 ( 4185.191,9233.047 )	81.036 ( 55.155,109.597 )	29.143 ( 19.635,38.943 )	5668.707 ( 3676.163,7990.459 )	2037.708 ( 1396.763,2694.733 )
1991	Central African Republic	25-29 years	22273.661 ( 15726.138,30215.506 )	6769.368 ( 4979.996,8734.455 )	124.405 ( 86.955,167.222 )	37.819 ( 26.48,52.842 )	8042.658 ( 5441.2,11640.313 )	2444.309 ( 1723.065,3364.888 )
1991	Central African Republic	30-34 years	24396.671 ( 17027.083,32563.961 )	5405.442 ( 3968.747,6765 )	102.872 ( 66.542,146.98 )	22.795 ( 14.671,32.317 )	6202.067 ( 3932.387,9266.95 )	1374.159 ( 916.578,1925.162 )
1991	Central African Republic	35-39 years	25300.227 ( 17519.212,34088.471 )	3144.37 ( 2353.737,3888.037 )	191.727 ( 122.512,273.31 )	23.837 ( 14.954,33.69 )	10394.117 ( 6079.419,15893.846 )	1291.805 ( 816.781,1812.808 )
1991	Central African Republic	40-44 years	25465.827 ( 16806.006,35524.009 )	1249.88 ( 909.255,1543.15 )	281.139 ( 172.308,437.161 )	13.794 ( 8.563,21.054 )	13700.637 ( 7761.07,23595.419 )	672.436 ( 419.897,1024.976 )
1991	Central African Republic	45-49 years	27183.362 ( 17346.121,40160.168 )	330.918 ( 249.09,400.166 )	351.695 ( 176.213,596.512 )	4.282 ( 2.145,7.091 )	15354.403 ( 6598.87,30805.427 )	186.917 ( 94.76,306.953 )
1991	Central African Republic	50-54 years	37160.795 ( 29529.797,45171.607 )	35.623 ( 29.04,42.136 )	803.897 ( 385.641,1559.184 )	0.771 ( 0.366,1.509 )	30975.884 ( 14518.667,62053.769 )	29.694 ( 14.278,57.884 )
1991	Chad	10-14 years	6807.126 ( 2383.401,19228.832 )	95.132 ( 65.579,128.745 )	312.74 ( 145.984,574.449 )	4.372 ( 2.026,8.184 )	24334.209 ( 5735.416,94959.854 )	340.078 ( 157.81,635.795 )
1991	Chad	15-19 years	13105.71 ( 8594.264,20244.24 )	8619.668 ( 5843.093,12812.79 )	75.438 ( 51.856,103.544 )	49.633 ( 34.213,68.455 )	5589.544 ( 3750.782,7916.907 )	3676.262 ( 2550.092,5010.693 )
1991	Chad	20-24 years	17669.083 ( 11423.894,25377.078 )	15314.862 ( 10120.833,21459.648 )	57.408 ( 40.367,78.061 )	49.778 ( 35.066,68.255 )	4053.548 ( 2834.922,5677.779 )	3513.454 ( 2511.558,4801.307 )
1991	Chad	25-29 years	23823.925 ( 17338.966,31033.145 )	17714.986 ( 13089.827,22690.325 )	63.5 ( 43.302,86.851 )	47.225 ( 31.885,64.683 )	4221.612 ( 2866.695,5806.268 )	3139.105 ( 2164.174,4245.335 )
1991	Chad	30-34 years	26456.145 ( 20330.835,32916.357 )	14458.497 ( 11340.932,17573.897 )	56.879 ( 39.085,79.216 )	31.088 ( 20.65,43.208 )	3549.01 ( 2405.646,4937.52 )	1939.563 ( 1341.916,2636.12 )
1991	Chad	35-39 years	27282.647 ( 20371.134,34010.623 )	8948.182 ( 6945.495,10704.479 )	64.069 ( 41.953,91.237 )	21.036 ( 13.764,30.171 )	3645.764 ( 2369.664,5388.421 )	1195.74 ( 807.932,1695.948 )
1991	Chad	40-44 years	24407.081 ( 17703.257,30908.629 )	2832.385 ( 2206.993,3334.085 )	100.689 ( 64.197,146.205 )	11.692 ( 7.293,16.818 )	5041.867 ( 2989.751,7737.941 )	585.097 ( 372.72,834.684 )
1991	Chad	45-49 years	19292.572 ( 13655.103,26466.43 )	661.751 ( 532.221,770.838 )	100.867 ( 51.736,167.804 )	3.462 ( 1.734,5.715 )	4497.156 ( 2044.839,8653.305 )	154.256 ( 79.7,252.028 )
1991	Chad	50-54 years	27029.964 ( 22526.425,31521.647 )	66.674 ( 57.003,75.66 )	126.474 ( 60.234,224.221 )	0.312 ( 0.144,0.555 )	5021.303 ( 2326.289,9054.045 )	12.386 ( 5.887,21.732 )
1991	Chile	10-14 years	12814.893 ( 4679.435,35016.518 )	113.69 ( 80.347,151.554 )	26.973 ( 20.44,34.504 )	0.239 ( 0.183,0.306 )	2230.921 ( 896.199,5719.486 )	19.792 ( 15.388,24.754 )
1991	Chile	15-19 years	8259.298 ( 5828.52,11876.078 )	3360.26 ( 2480.137,4601.71 )	7.87 ( 5.942,9.976 )	3.202 ( 2.415,4.021 )	659.172 ( 486.837,858.271 )	268.181 ( 207.158,332.561 )
1991	Chile	20-24 years	9400.782 ( 6450.57,13382.586 )	7597.778 ( 5480.018,10307.113 )	6.733 ( 4.983,8.667 )	5.442 ( 4.04,7.028 )	558.969 ( 409.34,752.829 )	451.763 ( 347.75,579.82 )
1991	Chile	25-29 years	10285.748 ( 7367.821,14428.585 )	8688.287 ( 6474.219,11701.153 )	8.162 ( 6.12,10.476 )	6.895 ( 5.177,8.861 )	625.555 ( 468.641,823.031 )	528.401 ( 411.802,667.453 )
1991	Chile	30-34 years	12002.203 ( 8784.067,16879.292 )	6709.246 ( 5143.411,8977.658 )	10.491 ( 7.916,13.317 )	5.865 ( 4.491,7.378 )	739.395 ( 544.718,973.363 )	413.323 ( 318.954,517.707 )
1991	Chile	35-39 years	15287.085 ( 11066.428,21018.405 )	3903.103 ( 2993.348,5031.394 )	14.945 ( 11.387,19.266 )	3.815 ( 2.913,4.908 )	955.727 ( 686.868,1290.913 )	244.016 ( 185.79,309.019 )
1991	Chile	40-44 years	20336.235 ( 15005.579,26476.722 )	1197.598 ( 945.376,1458.687 )	31.324 ( 23.454,40.688 )	1.845 ( 1.41,2.389 )	1711.589 ( 1243.873,2295.825 )	100.795 ( 78.366,126.484 )
1991	Chile	45-49 years	25489.103 ( 18843.068,33051.024 )	93.969 ( 77.506,107.938 )	145.758 ( 106.974,191.549 )	0.537 ( 0.394,0.707 )	6529.221 ( 4357.95,9585.755 )	24.071 ( 17.925,31.305 )
1991	Chile	50-54 years	36227.131 ( 29349.994,42428.591 )	10.349 ( 8.602,11.795 )	81.763 ( 59.343,107.766 )	0.023 ( 0.017,0.031 )	3448.953 ( 2527.784,4624.316 )	0.985 ( 0.741,1.286 )
[truncated: 52,434 more rows]
