# Supplementary material for: Tackling global inequalities in maternal hypertensive disorders: trends and the impact of public health emergencies, 1990–2021
Source: Front Public Health. 2025 Oct 13;13:1696754. doi: 10.3389/fpubh.2025.1696754 (PMC12554675; doi:10.3389/fpubh.2025.1696754)
Supplement: Supplementary file 4 [file Table_3.csv]

Supplementary Table 3 Disease burden of maternal hypertensive disorders in 10-54 years across 204 countries and territories (1990-2021)
Year	Regions	Age groups	Number_Incidence	ASR_Incidence	ASR_Maternal mortality	Number_Maternal mortality	Number_DALYs	ASR_DALYs
1990	Afghanistan	10 - 54 years	29732.484 ( 23342.308,39206.865 )	974.486 ( 765.047,1285.01 )	91.548 ( 58.648,133.438 )	411.166 ( 262.302,597.143 )	24266.83 ( 15691.08,34754.605 )	795.349 ( 514.277,1139.087 )
1990	Albania	10 - 54 years	4273.496 ( 3137.293,5855.148 )	403.308 ( 296.08,552.576 )	1.927 ( 1.29,2.747 )	1.519 ( 1.031,2.154 )	141.435 ( 99.295,190.828 )	13.348 ( 9.371,18.009 )
1990	Algeria	10 - 54 years	60924.413 ( 46593.085,79453.385 )	785.818 ( 600.969,1024.81 )	35.197 ( 22.601,50.067 )	271.929 ( 177.577,382.238 )	17371.853 ( 11588.411,23991.469 )	224.066 ( 149.47,309.448 )
1990	American Samoa	10 - 54 years	238.126 ( 185.768,315.041 )	1567.39 ( 1222.761,2073.659 )	10.704 ( 6.132,16.334 )	0.192 ( 0.111,0.29 )	13.652 ( 8.563,19.679 )	89.857 ( 56.366,129.533 )
1990	Andorra	10 - 54 years	40.737 ( 29.717,54.084 )	227.705 ( 166.106,302.306 )	1.357 ( 0.68,2.382 )	0.008 ( 0.004,0.014 )	0.937 ( 0.538,1.43 )	5.239 ( 3.005,7.994 )
1990	Angola	10 - 54 years	104004.315 ( 84774.054,126430.392 )	3387.635 ( 2761.266,4118.099 )	96.999 ( 58.995,146.175 )	490.721 ( 304.717,750.878 )	31112.085 ( 19810.867,46742.913 )	1013.385 ( 645.281,1522.513 )
1990	Antigua and Barbuda	10 - 54 years	115.465 ( 89.282,148.733 )	571.142 ( 441.632,735.704 )	8.181 ( 6.713,10.013 )	0.096 ( 0.08,0.117 )	7.121 ( 5.825,8.569 )	35.222 ( 28.815,42.388 )
1990	Argentina	10 - 54 years	69104.389 ( 52344.198,88758.325 )	661.616 ( 501.151,849.786 )	11.571 ( 9.111,14.705 )	78.597 ( 62.141,99.292 )	5561.322 ( 4440.603,6879.402 )	53.245 ( 42.515,65.864 )
1990	Armenia	10 - 54 years	2168.776 ( 1718.057,2745.096 )	195.157 ( 154.599,247.017 )	5.869 ( 4.673,7.286 )	4.5 ( 3.571,5.55 )	291.733 ( 237.501,356.704 )	26.252 ( 21.371,32.098 )
1990	Australia	10 - 54 years	24958.372 ( 21035.369,29528.44 )	456.486 ( 384.734,540.072 )	1.453 ( 1.11,1.863 )	3.706 ( 2.78,4.733 )	502.054 ( 359.099,687.669 )	9.182 ( 6.568,12.577 )
1990	Austria	10 - 54 years	3696.487 ( 3632.621,3764.364 )	153.035 ( 150.391,155.845 )	1.322 ( 1.085,1.62 )	1.224 ( 1.017,1.486 )	114.322 ( 88.81,143.77 )	4.733 ( 3.677,5.952 )
1990	Azerbaijan	10 - 54 years	6246.289 ( 4893.282,8132.177 )	259.148 ( 203.014,337.39 )	8.869 ( 6.755,11.215 )	16.723 ( 12.678,21.018 )	1083.138 ( 840.882,1345.988 )	44.937 ( 34.887,55.843 )
1990	Bahamas	10 - 54 years	614.518 ( 485.963,805.229 )	677.094 ( 535.448,887.225 )	16.388 ( 13.361,20.318 )	0.883 ( 0.723,1.091 )	60.459 ( 48.693,74.188 )	66.616 ( 53.652,81.743 )
1990	Bahrain	10 - 54 years	1311.211 ( 960.161,1707.607 )	915.778 ( 670.597,1192.629 )	10.786 ( 7.126,14.864 )	1.444 ( 0.964,1.993 )	102.136 ( 70.102,138.918 )	71.334 ( 48.961,97.023 )
1990	Bangladesh	10 - 54 years	364292.289 ( 293627.074,453054.453 )	1120.258 ( 902.951,1393.216 )	107.227 ( 85.817,129.216 )	4456.33 ( 3650.156,5384.852 )	292455.13 ( 239522.982,352994.325 )	899.347 ( 736.572,1085.515 )
1990	Barbados	10 - 54 years	535.371 ( 419.291,709.91 )	633.797 ( 496.377,840.425 )	11.065 ( 8.924,13.312 )	0.459 ( 0.37,0.559 )	34.307 ( 28.013,41.529 )	40.614 ( 33.163,49.164 )
1990	Belarus	10 - 54 years	14750.589 ( 10409.929,20738.273 )	449.971 ( 317.558,632.628 )	4.468 ( 3.669,5.365 )	6.223 ( 5.117,7.5 )	552.147 ( 440.619,691.691 )	16.843 ( 13.441,21.1 )
1990	Belgium	10 - 54 years	12118.958 ( 8781.261,16388.087 )	401.538 ( 290.95,542.987 )	1.19 ( 0.969,1.447 )	1.484 ( 1.241,1.787 )	224.558 ( 154.264,335.165 )	7.44 ( 5.111,11.105 )
1990	Belize	10 - 54 years	664.128 ( 516.356,872.656 )	1178.011 ( 915.896,1547.891 )	8.272 ( 6.76,10.062 )	0.526 ( 0.434,0.632 )	39.885 ( 32.998,49.186 )	70.747 ( 58.53,87.244 )
1990	Benin	10 - 54 years	50372.635 ( 42013.14,60260.875 )	3493.491 ( 2913.735,4179.27 )	78.784 ( 55.753,106.107 )	186.11 ( 131.964,248.488 )	11872.93 ( 8515.367,15639.602 )	823.423 ( 590.566,1084.653 )
1990	Bermuda	10 - 54 years	129.483 ( 99.096,171.174 )	630.775 ( 482.745,833.87 )	6.083 ( 4.929,7.451 )	0.054 ( 0.045,0.067 )	4.683 ( 3.718,6.004 )	22.815 ( 18.113,29.249 )
1990	Bhutan	10 - 54 years	2135.263 ( 1722.436,2788.781 )	1131.083 ( 912.402,1477.262 )	99.575 ( 62.664,147.634 )	22.244 ( 13.69,33.025 )	1458.886 ( 907.19,2153.145 )	772.796 ( 480.553,1140.556 )
1990	Bolivia (Plurinational State of)	10 - 54 years	15608.015 ( 12621.722,19629.473 )	775.289 ( 626.952,975.045 )	87.557 ( 64.832,114.758 )	198.988 ( 148.099,257.095 )	12184.296 ( 9052.84,15612.822 )	605.224 ( 449.677,775.528 )
1990	Bosnia and Herzegovina	10 - 54 years	3385.197 ( 2466.91,4572.116 )	227.649 ( 165.896,307.468 )	1.478 ( 1.027,2.05 )	0.984 ( 0.683,1.345 )	98.911 ( 69.565,138.065 )	6.652 ( 4.678,9.285 )
1990	Botswana	10 - 54 years	9233.275 ( 7403.56,11443.536 )	2139.303 ( 1715.367,2651.409 )	15.223 ( 9.132,23.671 )	7.107 ( 4.171,10.884 )	557.292 ( 339.227,803.987 )	129.122 ( 78.597,186.28 )
1990	Brazil	10 - 54 years	402404.842 ( 321898.185,521509.881 )	801.356 ( 641.034,1038.544 )	37.557 ( 33.283,42.112 )	1197.878 ( 1066.559,1344.595 )	75860.632 ( 67955.229,84657.17 )	151.07 ( 135.327,168.588 )
1990	Brunei Darussalam	10 - 54 years	273.243 ( 212.966,364.039 )	328.488 ( 256.024,437.641 )	12.355 ( 7.176,19.263 )	0.866 ( 0.499,1.381 )	52.781 ( 31.288,82.299 )	63.453 ( 37.614,98.939 )
1990	Bulgaria	10 - 54 years	5173.518 ( 3748.58,7228.884 )	195.314 ( 141.519,272.909 )	4.685 ( 3.884,5.693 )	4.707 ( 3.882,5.722 )	348.993 ( 288.271,425.836 )	13.175 ( 10.883,16.076 )
1990	Burkina Faso	10 - 54 years	100004.167 ( 83407.329,119294.975 )	3511.236 ( 2928.506,4188.553 )	51.389 ( 36.15,70.582 )	236.539 ( 166.447,320.008 )	15374.689 ( 11034.674,20306.655 )	539.819 ( 387.437,712.985 )
1990	Burundi	10 - 54 years	58905.012 ( 48510.642,68849.816 )	3523.954 ( 2902.117,4118.895 )	91.558 ( 57.682,128.504 )	237.26 ( 148.064,331.847 )	14785.841 ( 9439.243,20281.125 )	884.553 ( 564.697,1213.305 )
1990	Cabo Verde	10 - 54 years	2559.653 ( 2120.727,3041.318 )	2385.956 ( 1976.815,2834.935 )	17.243 ( 10.339,25.814 )	2.168 ( 1.309,3.248 )	160.068 ( 102.292,228.894 )	149.206 ( 95.351,213.362 )
1990	Cambodia	10 - 54 years	36386.794 ( 28448.082,46651.693 )	1100.533 ( 860.423,1410.999 )	58.605 ( 40.869,80.978 )	253.032 ( 179.738,348.688 )	15496.826 ( 11116.014,21206.235 )	468.708 ( 336.208,641.391 )
1990	Cameroon	10 - 54 years	109881.358 ( 92310.378,129342.481 )	3482.556 ( 2925.665,4099.352 )	61.589 ( 44.244,81.951 )	294.025 ( 205.332,404.334 )	19977.832 ( 14160.087,26992.696 )	633.173 ( 448.787,855.501 )
1990	Canada	10 - 54 years	17620.452 ( 14692.547,20866.197 )	197.419 ( 164.615,233.784 )	0.692 ( 0.539,0.887 )	2.766 ( 2.187,3.548 )	354.719 ( 248.31,479.027 )	3.974 ( 2.782,5.367 )
1990	Central African Republic	10 - 54 years	26205.739 ( 21028.722,32383.678 )	3116.956 ( 2501.192,3851.77 )	122.255 ( 86.676,158.04 )	156.362 ( 108.164,202.894 )	9778.261 ( 6907.451,12569.308 )	1163.043 ( 821.584,1495.015 )
1990	Chad	10 - 54 years	66986.48 ( 54977.735,79533.045 )	3756.059 ( 3082.706,4459.569 )	68.438 ( 49.106,88.603 )	220.323 ( 157.557,283.496 )	14625.333 ( 10498.615,18846.196 )	820.07 ( 588.677,1056.742 )
1990	Chile	10 - 54 years	33146.006 ( 24641.947,44141.933 )	739.432 ( 549.721,984.733 )	10.618 ( 8.984,12.611 )	31.625 ( 26.634,37.413 )	2301.549 ( 1922.054,2728.913 )	51.344 ( 42.878,60.878 )
1990	China	10 - 54 years	1248643.595 ( 918051.14,1748462.31 )	316.787 ( 232.914,443.593 )	7.296 ( 5.041,9.906 )	1668.339 ( 1153.957,2246.284 )	116631.988 ( 84105.144,155153.888 )	29.59 ( 21.338,39.363 )
1990	Colombia	10 - 54 years	64131.078 ( 54188.624,77187.139 )	582.552 ( 492.237,701.15 )	27.664 ( 21.84,33.837 )	255.626 ( 200.79,314.061 )	16328.478 ( 12908.306,19910.071 )	148.324 ( 117.256,180.858 )
1990	Comoros	10 - 54 years	4702.03 ( 3934.931,5480.903 )	3310.814 ( 2770.681,3859.237 )	51.65 ( 24.769,78.055 )	10.479 ( 5.088,15.923 )	663.371 ( 336.244,997.636 )	467.095 ( 236.758,702.46 )
1990	Congo	10 - 54 years	19152.678 ( 15560.292,22811.032 )	2533.391 ( 2058.213,3017.294 )	105.222 ( 65.283,151.409 )	97.018 ( 59.952,140.135 )	6095.131 ( 3819.015,8693.093 )	806.224 ( 505.154,1149.865 )
1990	Cook Islands	10 - 54 years	46.709 ( 35.19,62.094 )	783.404 ( 590.215,1041.445 )	0.451 ( 0.222,0.848 )	0.002 ( 0.001,0.004 )	0.618 ( 0.356,1.024 )	10.368 ( 5.974,17.173 )
1990	Costa Rica	10 - 54 years	6571.027 ( 5334.409,8156.515 )	663.749 ( 538.837,823.902 )	4.66 ( 3.879,5.594 )	3.752 ( 3.123,4.509 )	280.616 ( 232.33,337.437 )	28.345 ( 23.468,34.085 )
1990	Côte d'Ivoire	10 - 54 years	123308.619 ( 101461.362,146222.509 )	3426.67 ( 2819.549,4063.433 )	61.909 ( 41.334,88.744 )	342.72 ( 229.058,500.487 )	22228.967 ( 15066.935,31981.507 )	617.729 ( 418.701,888.746 )
1990	Croatia	10 - 54 years	2439.675 ( 1818.389,3252.84 )	159.153 ( 118.623,212.2 )	3.394 ( 2.784,4.118 )	1.81 ( 1.479,2.189 )	136.412 ( 110.9,166.145 )	8.899 ( 7.235,10.839 )
1990	Cuba	10 - 54 years	19741.787 ( 14779.713,26970.849 )	532.426 ( 398.602,727.391 )	7.926 ( 6.648,9.562 )	13.995 ( 11.733,16.958 )	1074.627 ( 890.81,1295.033 )	28.982 ( 24.025,34.926 )
1990	Cyprus	10 - 54 years	525.062 ( 386.449,699.54 )	212.172 ( 156.16,282.677 )	2.162 ( 1.191,3.458 )	0.316 ( 0.168,0.505 )	24.1 ( 14.833,35.599 )	9.738 ( 5.994,14.385 )
1990	Czechia	10 - 54 years	9667.482 ( 6823.739,13289.335 )	296.562 ( 209.326,407.667 )	1.702 ( 1.366,2.062 )	2.187 ( 1.743,2.636 )	242.956 ( 182.14,327.887 )	7.453 ( 5.587,10.058 )
1990	Democratic People's Republic of Korea	10 - 54 years	18673.479 ( 13736.68,26206.322 )	259.475 ( 190.877,364.147 )	26.503 ( 14.535,44.871 )	146.497 ( 76.729,242.017 )	8795.306 ( 4676.906,14401.249 )	122.214 ( 64.987,200.111 )
1990	Democratic Republic of the Congo	10 - 54 years	402454.994 ( 331481.288,478046.966 )	3523.549 ( 2902.165,4185.368 )	92.587 ( 60.323,129.354 )	1674.47 ( 1079.773,2391.199 )	103815.644 ( 67683.45,148431.693 )	908.92 ( 592.578,1299.54 )
1990	Denmark	10 - 54 years	1820.415 ( 1361.728,2330.613 )	113.383 ( 84.814,145.16 )	2.048 ( 1.458,2.628 )	1.307 ( 0.938,1.679 )	94.15 ( 70.164,121.638 )	5.864 ( 4.37,7.576 )
1990	Djibouti	10 - 54 years	4062.322 ( 3375.472,4798.786 )	3163.196 ( 2628.368,3736.656 )	136.057 ( 85.416,199.271 )	18.678 ( 12.129,27.577 )	1223.702 ( 807.742,1793.747 )	952.856 ( 628.962,1396.732 )
1990	Dominica	10 - 54 years	236.782 ( 182.715,304.59 )	1062.194 ( 819.651,1366.38 )	1.054 ( 0.755,1.438 )	0.02 ( 0.014,0.027 )	3.644 ( 2.446,5.607 )	16.345 ( 10.971,25.153 )
1990	Dominican Republic	10 - 54 years	22273.759 ( 17404.635,29308.402 )	921.201 ( 719.823,1212.141 )	34.402 ( 26.968,42.802 )	78.994 ( 61.832,97.094 )	5209.954 ( 4093.304,6383.854 )	215.474 ( 169.291,264.024 )
1990	Ecuador	10 - 54 years	22785.096 ( 22267.02,23485.017 )	694.878 ( 679.078,716.223 )	48.211 ( 40.942,56.038 )	144.391 ( 124.042,167.997 )	9023.497 ( 7800.302,10464.642 )	275.19 ( 237.886,319.141 )
1990	Egypt	10 - 54 years	202395.537 ( 163507.197,260985.486 )	1179.989 ( 953.266,1521.575 )	25.695 ( 17.238,34.791 )	488.628 ( 337.238,663.137 )	32047.826 ( 22775.278,42626.166 )	186.843 ( 132.782,248.515 )
1990	El Salvador	10 - 54 years	11894.098 ( 9855.775,14480.542 )	686.586 ( 568.924,835.889 )	40.684 ( 30.498,50.81 )	71.981 ( 53.893,89.839 )	4632.127 ( 3495.769,5813.667 )	267.389 ( 201.793,335.594 )
1990	Equatorial Guinea	10 - 54 years	4258.199 ( 3501.751,5159.763 )	3239.637 ( 2664.132,3925.547 )	108.001 ( 59.802,171.481 )	22.08 ( 12.422,34.179 )	1392.478 ( 797.801,2127.578 )	1059.397 ( 606.967,1618.661 )
1990	Eritrea	10 - 54 years	33425.343 ( 27546.527,39552.754 )	3179.553 ( 2620.337,3762.417 )	112.188 ( 81.396,143.63 )	165.716 ( 119.951,210.935 )	10778.966 ( 7909.183,13576.732 )	1025.339 ( 752.353,1291.473 )
1990	Estonia	10 - 54 years	2701.624 ( 1995.755,3859.452 )	551.14 ( 407.141,787.341 )	3.564 ( 2.902,4.358 )	0.749 ( 0.607,0.914 )	78.273 ( 60.867,104.175 )	15.968 ( 12.417,21.252 )
1990	Eswatini	10 - 54 years	7390.512 ( 6132.637,8802.924 )	2830.847 ( 2349.033,3371.854 )	16.182 ( 9.719,25.148 )	5.269 ( 3.172,8.119 )	396.877 ( 253.671,575.828 )	152.019 ( 97.165,220.564 )
1990	Ethiopia	10 - 54 years	548358.999 ( 452047.231,662694.114 )	3622.989 ( 2986.66,4378.397 )	116.137 ( 92.888,140.462 )	2821.665 ( 2254.019,3378.866 )	174724.657 ( 141124.044,208734.319 )	1154.4 ( 932.402,1379.1 )
1990	Fiji	10 - 54 years	1629.874 ( 1243.344,2129.345 )	646.989 ( 493.554,845.258 )	16.678 ( 9.326,26.435 )	3.123 ( 1.771,4.921 )	201.016 ( 121.592,308.349 )	79.795 ( 48.267,122.401 )
1990	Finland	10 - 54 years	5446.621 ( 3920.632,7327.036 )	348.873 ( 251.129,469.319 )	0.797 ( 0.628,0.979 )	0.518 ( 0.406,0.634 )	90.549 ( 58.511,138.485 )	5.8 ( 3.748,8.87 )
1990	France	10 - 54 years	54905.161 ( 40133.921,73985.666 )	307.913 ( 225.075,414.918 )	2.132 ( 1.724,2.621 )	16.21 ( 13.312,19.796 )	1569.323 ( 1194.287,2085.595 )	8.801 ( 6.698,11.696 )
1990	Gabon	10 - 54 years	7722.886 ( 6250.706,9391.604 )	2597.128 ( 2102.049,3158.301 )	64.797 ( 45.806,88.79 )	23.334 ( 16.455,32.476 )	1525.73 ( 1085.861,2087.68 )	513.087 ( 365.164,702.066 )
1990	Gambia	10 - 54 years	9592.58 ( 7852.18,11557.706 )	3218.517 ( 2634.575,3877.859 )	64.707 ( 40.253,94.256 )	30.013 ( 18.461,43.683 )	1970.278 ( 1234.065,2839.405 )	661.071 ( 414.055,952.682 )
1990	Georgia	10 - 54 years	1822.755 ( 1457.676,2265.393 )	102.366 ( 81.864,127.225 )	11.862 ( 9.78,14.536 )	10.079 ( 8.297,12.321 )	607.974 ( 501.604,739.362 )	34.144 ( 28.17,41.523 )
1990	Germany	10 - 54 years	92614.919 ( 68363.869,124995.992 )	378.277 ( 279.226,510.535 )	2.367 ( 1.997,2.797 )	20.392 ( 17.078,24.076 )	2217.735 ( 1679.084,3060.841 )	9.058 ( 6.858,12.502 )
1990	Ghana	10 - 54 years	128441.837 ( 105894.753,154360.151 )	2774.246 ( 2287.247,3334.062 )	36.339 ( 22.185,53.204 )	220.549 ( 133.395,324.93 )	14940.825 ( 9557.084,21623.51 )	322.711 ( 206.426,467.051 )
1990	Global	10 - 54 years	15662895.477 ( 12935145.691,19254513.765 )	919.341 ( 759.234,1130.153 )	40.911 ( 36.614,45.317 )	53894.467 ( 47675.642,59819.411 )	3479884.74 ( 3085882.408,3873201.261 )	204.253 ( 181.127,227.339 )
1990	Greece	10 - 54 years	6248.969 ( 4541.823,8518.159 )	194.09 ( 141.067,264.57 )	1.206 ( 0.996,1.455 )	1.229 ( 1.015,1.472 )	141.44 ( 103.953,197.953 )	4.393 ( 3.229,6.148 )
1990	Greenland	10 - 54 years	39.66 ( 29.285,54.424 )	224.9 ( 166.063,308.622 )	1.671 ( 1.004,2.54 )	0.021 ( 0.013,0.032 )	1.733 ( 1.127,2.473 )	9.83 ( 6.39,14.025 )
1990	Grenada	10 - 54 years	208.177 ( 161.98,273.296 )	808.953 ( 629.435,1061.999 )	18.73 ( 15.023,22.905 )	0.455 ( 0.368,0.556 )	30.719 ( 25.052,37.274 )	119.372 ( 97.35,144.842 )
1990	Guam	10 - 54 years	427.74 ( 325.671,553.867 )	992.096 ( 755.358,1284.634 )	2.442 ( 1.58,3.541 )	0.095 ( 0.061,0.139 )	10.324 ( 6.947,14.566 )	23.945 ( 16.113,33.784 )
1990	Guatemala	10 - 54 years	13312.276 ( 11548.932,15593.263 )	526.424 ( 456.694,616.624 )	42.483 ( 35.567,50.612 )	145.152 ( 121.905,171.448 )	9187.005 ( 7716.592,10799.086 )	363.293 ( 305.147,427.042 )
1990	Guinea	10 - 54 years	63671.129 ( 53310.436,75649.318 )	3562.646 ( 2982.925,4232.872 )	110.136 ( 79.201,144.776 )	317.718 ( 230.061,418.686 )	20255.769 ( 14705.432,26557.393 )	1133.389 ( 822.826,1485.989 )
1990	Guinea-Bissau	10 - 54 years	9959.013 ( 8235.807,11796.816 )	3185.64 ( 2634.429,3773.507 )	78.938 ( 48.474,116.168 )	36.199 ( 22.591,52.994 )	2386.461 ( 1522.86,3441.956 )	763.369 ( 487.125,1100.996 )
1990	Guyana	10 - 54 years	2434.422 ( 1843.339,3171.805 )	931.188 ( 705.093,1213.243 )	18.616 ( 13.706,24.505 )	5.059 ( 3.717,6.684 )	342.198 ( 253.799,443.751 )	130.894 ( 97.08,169.739 )
1990	Haiti	10 - 54 years	23514.113 ( 18568.908,29872.145 )	1159.053 ( 915.295,1472.451 )	97.043 ( 69.245,134.094 )	247.192 ( 176.754,340.124 )	14803.588 ( 10702.178,20304.454 )	729.695 ( 527.529,1000.843 )
1990	High-middle SDI	10 - 54 years	1488518.461 ( 1149315.261,1967034.392 )	427.483 ( 330.068,564.907 )	11.145 ( 8.943,13.418 )	2022.044 ( 1625.209,2412.378 )	139302.882 ( 112427.598,168989.554 )	40.006 ( 32.288,48.532 )
1990	High SDI	10 - 54 years	1233521.571 ( 966651.38,1612143.376 )	440.552 ( 345.24,575.777 )	2.724 ( 2.28,3.211 )	338.419 ( 284.727,397.396 )	33250.339 ( 26096.29,42851.065 )	11.875 ( 9.32,15.304 )
1990	Honduras	10 - 54 years	12244.997 ( 10217.363,15179.058 )	855.366 ( 713.727,1060.323 )	51.931 ( 38.501,67.219 )	93.217 ( 70.286,117.851 )	5883.456 ( 4469.766,7423.366 )	410.985 ( 312.232,518.554 )
1990	Hungary	10 - 54 years	4364.063 ( 3282.079,5941.336 )	133.4 ( 100.326,181.613 )	2.877 ( 2.391,3.506 )	3.603 ( 3.005,4.402 )	261.856 ( 218.131,316.404 )	8.004 ( 6.668,9.672 )
1990	Iceland	10 - 54 years	222.203 ( 165.974,295.498 )	277.092 ( 206.973,368.492 )	1.478 ( 1.257,1.731 )	0.068 ( 0.058,0.08 )	6.355 ( 4.955,8.281 )	7.925 ( 6.179,10.326 )
1990	India	10 - 54 years	3021733.821 ( 2495809.169,3727680.411 )	1153.536 ( 952.766,1423.028 )	48.716 ( 41.459,56.641 )	11405.993 ( 9653.901,13345.59 )	736897.647 ( 623994.408,860543.66 )	281.308 ( 238.208,328.509 )
1990	Indonesia	10 - 54 years	537786.099 ( 425173.007,698331.495 )	865.729 ( 684.444,1124.176 )	103.636 ( 84.693,124.178 )	4822.913 ( 3900.015,5819.146 )	300869.319 ( 243482.923,361653.594 )	484.34 ( 391.959,582.191 )
1990	Iran (Islamic Republic of)	10 - 54 years	194143.346 ( 150413.386,259121.013 )	1144.908 ( 887.023,1528.097 )	11.081 ( 7.722,14.895 )	170.45 ( 118.486,228.462 )	12477.782 ( 9018.608,16451.566 )	73.584 ( 53.185,97.019 )
1990	Iraq	10 - 54 years	72665.059 ( 56184.414,94244.289 )	1341.113 ( 1036.945,1739.381 )	9.302 ( 5.44,14.825 )	69.854 ( 40.739,110.116 )	4908.389 ( 3106.443,7251.417 )	90.59 ( 57.333,133.833 )
1990	Ireland	10 - 54 years	2134.273 ( 1581.393,2842.942 )	188.418 ( 139.609,250.981 )	1.378 ( 1.078,1.7 )	0.744 ( 0.585,0.915 )	66.091 ( 50.612,86.359 )	5.835 ( 4.468,7.624 )
1990	Israel	10 - 54 years	6128.899 ( 5541.013,6720.815 )	392.692 ( 355.025,430.617 )	1.021 ( 0.849,1.252 )	1.056 ( 0.876,1.279 )	129.571 ( 96.128,173.513 )	8.302 ( 6.159,11.117 )
1990	Italy	10 - 54 years	45240.334 ( 33879.978,59372.122 )	253.039 ( 189.498,332.081 )	1.828 ( 1.545,2.191 )	10.323 ( 8.751,12.526 )	1096.099 ( 849.068,1472.867 )	6.131 ( 4.749,8.238 )
1990	Jamaica	10 - 54 years	6209.978 ( 4815.039,8263.216 )	808.254 ( 626.697,1075.491 )	12.616 ( 9.994,15.746 )	7.216 ( 5.699,9.005 )	514.061 ( 413.879,635.404 )	66.907 ( 53.868,82.7 )
1990	Japan	10 - 54 years	166239.528 ( 130572.376,218077.685 )	410.384 ( 322.335,538.353 )	1.567 ( 1.268,1.927 )	19.168 ( 15.589,23.358 )	2655.863 ( 1889.753,3890.966 )	6.556 ( 4.665,9.605 )
1990	Jordan	10 - 54 years	4658.899 ( 3651.054,6181.793 )	415.898 ( 325.928,551.847 )	28.313 ( 18.977,38.574 )	37.752 ( 26.006,51.391 )	2251.335 ( 1561.626,3067.724 )	200.976 ( 139.406,273.855 )
1990	Kazakhstan	10 - 54 years	21501.834 ( 16516.071,27422.44 )	400.121 ( 307.342,510.296 )	11.36 ( 9.385,13.708 )	42.539 ( 35.01,51.811 )	2799.869 ( 2309.278,3373.777 )	52.102 ( 42.973,62.782 )
1990	Kenya	10 - 54 years	221391.086 ( 183477.983,263998.634 )	3153.469 ( 2613.439,3760.366 )	49.153 ( 34.52,67.543 )	487.327 ( 349.701,634.562 )	31346.487 ( 22717.493,40723.597 )	446.496 ( 323.585,580.062 )
1990	Kiribati	10 - 54 years	237.611 ( 181.434,313.298 )	1004.12 ( 766.721,1323.966 )	18.994 ( 12.27,28.386 )	0.519 ( 0.336,0.772 )	33.592 ( 22.42,48.349 )	141.957 ( 94.744,204.319 )
1990	Kuwait	10 - 54 years	4035.249 ( 3037.603,5317.2 )	791.012 ( 595.448,1042.307 )	1.417 ( 1.123,1.821 )	0.487 ( 0.385,0.624 )	74.114 ( 51.461,109.473 )	14.528 ( 10.088,21.459 )
1990	Kyrgyzstan	10 - 54 years	4305.532 ( 3376.031,5588.927 )	312.128 ( 244.744,405.167 )	26.948 ( 22.593,31.7 )	35.857 ( 30.526,42.055 )	2219.255 ( 1897.165,2591.936 )	160.884 ( 137.534,187.901 )
1990	Lao People's Democratic Republic	10 - 54 years	13729.095 ( 10749.203,17353.443 )	1061.564 ( 831.152,1341.806 )	58.487 ( 38.861,83.245 )	101.209 ( 68.062,144.684 )	6318.829 ( 4292.167,8871.347 )	488.586 ( 331.88,685.952 )
1990	Latvia	10 - 54 years	4420.606 ( 3219.151,6242.58 )	533.028 ( 388.159,752.718 )	2.676 ( 2.183,3.267 )	0.969 ( 0.79,1.187 )	111.065 ( 82.429,155.799 )	13.392 ( 9.939,18.786 )
1990	Lebanon	10 - 54 years	7409.351 ( 5609.589,9876.608 )	767.959 ( 581.418,1023.683 )	6.632 ( 3.784,10.822 )	5.824 ( 3.269,9.582 )	436.112 ( 274.281,679.476 )	45.202 ( 28.428,70.426 )
1990	Lesotho	10 - 54 years	10923.503 ( 8797.331,13276.958 )	2131.916 ( 1716.956,2591.234 )	30.92 ( 20.624,43.982 )	16.81 ( 11.18,23.84 )	1143.874 ( 795.724,1598.756 )	223.247 ( 155.3,312.026 )
1990	Liberia	10 - 54 years	26618.644 ( 22264.349,31459.508 )	3672.877 ( 3072.066,4340.827 )	119.019 ( 80.421,163.94 )	143.388 ( 97.615,199.051 )	9022.671 ( 6139.946,12440.976 )	1244.961 ( 847.198,1716.623 )
1990	Libya	10 - 54 years	12150.609 ( 9261.719,15930.724 )	972.736 ( 741.461,1275.358 )	14.148 ( 7.903,21.814 )	18.877 ( 10.521,28.889 )	1230.958 ( 730.451,1817.741 )	98.546 ( 58.477,145.522 )
1990	Lithuania	10 - 54 years	8033.764 ( 5842.947,11411.809 )	685.709 ( 498.715,974.036 )	3.619 ( 3.026,4.385 )	2.017 ( 1.686,2.461 )	218.357 ( 168.342,295.07 )	18.638 ( 14.369,25.185 )
1990	Low-middle SDI	10 - 54 years	4734331.301 ( 3973546.573,5762419.357 )	1320.241 ( 1108.084,1606.939 )	61.079 ( 53.788,68.342 )	23080.168 ( 19956.887,25794.816 )	1480228.468 ( 1288978.015,1643499.742 )	412.784 ( 359.451,458.315 )
1990	Low SDI	10 - 54 years	4139303.866 ( 3487342.438,4867143.196 )	2776.519 ( 2339.203,3264.732 )	81.345 ( 69.459,93.001 )	17871.522 ( 15191.364,20320.291 )	1134178.174 ( 960802.995,1289414.113 )	760.772 ( 644.477,864.9 )
1990	Luxembourg	10 - 54 years	117.562 ( 91.273,150.633 )	98.973 ( 76.841,126.815 )	2.243 ( 1.849,2.738 )	0.112 ( 0.093,0.137 )	7.686 ( 6.302,9.428 )	6.471 ( 5.306,7.937 )
1990	Madagascar	10 - 54 years	111338.298 ( 90983.972,133342.575 )	3090.459 ( 2525.476,3701.24 )	61.321 ( 42.785,83.918 )	322.813 ( 227.961,436.264 )	21133.647 ( 15151.14,27887.985 )	586.615 ( 420.556,774.097 )
1990	Malawi	10 - 54 years	106721.589 ( 86996.073,126990.892 )	3579.559 ( 2917.943,4259.413 )	74.378 ( 54.73,97.567 )	378.341 ( 282.111,504.498 )	22955.601 ( 17395.58,30392.994 )	769.956 ( 583.467,1019.414 )
1990	Malaysia	10 - 54 years	46731.836 ( 35606.206,61278.718 )	812.353 ( 618.953,1065.226 )	11.203 ( 6.896,16.266 )	55.076 ( 34.62,80.398 )	3797.095 ( 2477.586,5335.065 )	66.006 ( 43.069,92.741 )
1990	Maldives	10 - 54 years	682.543 ( 525.396,880.293 )	1059.178 ( 815.315,1366.048 )	20.254 ( 13.998,27.371 )	1.772 ( 1.231,2.354 )	116.705 ( 83.012,153.044 )	181.104 ( 128.819,237.495 )
1990	Mali	10 - 54 years	90023.736 ( 73925.148,106494.699 )	3518.056 ( 2888.936,4161.728 )	57.045 ( 47.653,67.402 )	258.494 ( 214.5,304.138 )	17247.9 ( 14403.628,20453.749 )	674.034 ( 562.882,799.316 )
1990	Malta	10 - 54 years	393.76 ( 286.188,527.309 )	330.142 ( 239.95,442.114 )	2.439 ( 2.006,2.969 )	0.132 ( 0.108,0.161 )	12.165 ( 9.459,15.815 )	10.199 ( 7.93,13.26 )
1990	Marshall Islands	10 - 54 years	101.527 ( 79.195,135.37 )	757.626 ( 590.978,1010.176 )	8.972 ( 4.763,16.538 )	0.134 ( 0.071,0.244 )	9.393 ( 5.496,15.871 )	70.095 ( 41.011,118.431 )
1990	Mauritania	10 - 54 years	21253.745 ( 18001.644,24721.766 )	3422.419 ( 2898.744,3980.863 )	174.128 ( 131.763,221.663 )	152.712 ( 116.55,193.461 )	9486.475 ( 7287.586,12036.147 )	1527.575 ( 1173.495,1938.14 )
1990	Mauritius	10 - 54 years	1895.882 ( 1415.865,2563.701 )	502.991 ( 375.639,680.168 )	11.642 ( 9.481,14.133 )	2.67 ( 2.175,3.233 )	181.421 ( 147.604,219.521 )	48.132 ( 39.16,58.24 )
1990	Mexico	10 - 54 years	520450.609 ( 422079.196,636312.411 )	1825.974 ( 1480.843,2232.469 )	16.482 ( 13.95,19.492 )	422.848 ( 360.814,500.585 )	30980.757 ( 26596.498,36711.303 )	108.694 ( 93.312,128.8 )
1990	Micronesia (Federated States of)	10 - 54 years	306.789 ( 237.233,389.425 )	980.686 ( 758.342,1244.842 )	15.547 ( 8.762,24.374 )	0.489 ( 0.276,0.758 )	32.871 ( 19.696,49.563 )	105.077 ( 62.959,158.433 )
1990	Middle SDI	10 - 54 years	4056968.872 ( 3303929.916,5098007.541 )	716.465 ( 583.478,900.314 )	25.519 ( 22.649,28.592 )	10548.449 ( 9345.932,11814.895 )	690766.58 ( 607608.63,780247.745 )	121.99 ( 107.304,137.793 )
1990	Monaco	10 - 54 years	22.245 ( 16.433,29.022 )	259.384 ( 191.607,338.401 )	1.539 ( 0.533,2.683 )	0.005 ( 0.002,0.008 )	0.518 ( 0.303,0.781 )	6.037 ( 3.531,9.104 )
1990	Mongolia	10 - 54 years	2364.885 ( 1859.075,3034.265 )	351.566 ( 276.372,451.076 )	17.265 ( 11.684,24.159 )	12.359 ( 8.323,17.16 )	789.622 ( 539.238,1086.549 )	117.386 ( 80.164,161.527 )
1990	Montenegro	10 - 54 years	642.043 ( 476.33,863.436 )	318.669 ( 236.42,428.555 )	0.489 ( 0.269,0.785 )	0.047 ( 0.026,0.074 )	9.9 ( 5.919,15.53 )	4.914 ( 2.938,7.708 )
1990	Morocco	10 - 54 years	72394.463 ( 56702.933,93518.451 )	883.911 ( 692.323,1141.828 )	81.948 ( 60.503,107.875 )	658.616 ( 495.685,868.815 )	39283.261 ( 29744.318,52113.207 )	479.635 ( 363.168,636.284 )
1990	Mozambique	10 - 54 years	128051.822 ( 105266.96,151398.458 )	3021.798 ( 2484.115,3572.738 )	64.398 ( 45.735,88.663 )	401.221 ( 291.005,548.775 )	25324.864 ( 18706.796,34136.964 )	597.622 ( 441.448,805.572 )
1990	Myanmar	10 - 54 years	92891.039 ( 72752.288,117150.122 )	688.965 ( 539.597,868.892 )	35.78 ( 25.736,50.002 )	400.067 ( 286.466,555.27 )	26337.174 ( 19023.301,35751.178 )	195.341 ( 141.094,265.163 )
1990	Namibia	10 - 54 years	10627.17 ( 8530.306,12816.171 )	2374.4 ( 1905.903,2863.482 )	37.387 ( 25.212,52.515 )	19.164 ( 13.125,26.88 )	1282.379 ( 886.029,1752.177 )	286.519 ( 197.963,391.484 )
1990	Nauru	10 - 54 years	38.522 ( 30.271,49.644 )	1233.28 ( 969.122,1589.353 )	29.578 ( 15.133,50.771 )	0.106 ( 0.056,0.182 )	6.647 ( 3.712,11.125 )	212.803 ( 118.831,356.176 )
1990	Nepal	10 - 54 years	73524.602 ( 59011.517,94409.898 )	1223.022 ( 981.608,1570.432 )	70.862 ( 43.739,102.264 )	562.543 ( 351.784,812.257 )	35072.84 ( 22123.832,50274.297 )	583.408 ( 368.012,836.272 )
1990	Netherlands	10 - 54 years	7273.835 ( 5203.094,9591.663 )	151.973 ( 108.709,200.4 )	3.132 ( 2.636,3.737 )	6.182 ( 5.223,7.373 )	442.697 ( 370.312,532.667 )	9.249 ( 7.737,11.129 )
1990	New Zealand	10 - 54 years	10076.941 ( 7593.141,13059.022 )	907.511 ( 683.824,1176.072 )	1.13 ( 0.915,1.385 )	0.674 ( 0.547,0.816 )	152.987 ( 97.171,233.589 )	13.778 ( 8.751,21.037 )
1990	Nicaragua	10 - 54 years	9227.043 ( 7565.807,11474.857 )	760.059 ( 623.218,945.219 )	14.98 ( 11.525,18.52 )	21.201 ( 16.272,26.083 )	1399.619 ( 1086.247,1705.386 )	115.291 ( 89.477,140.478 )
1990	Niger	10 - 54 years	85241.781 ( 69246.893,104515.207 )	3633.787 ( 2951.938,4455.398 )	64.003 ( 47.991,85.367 )	284.47 ( 213.23,382.052 )	18618.758 ( 14095.363,24650.063 )	793.702 ( 600.874,1050.812 )
1990	Nigeria	10 - 54 years	988304.831 ( 840342.979,1153138.541 )	3653.643 ( 3106.646,4263.013 )	70.561 ( 45.596,101.273 )	2928.665 ( 1904.938,4151.669 )	198865.846 ( 133882.071,275412.91 )	735.183 ( 494.946,1018.168 )
1990	Niue	10 - 54 years	4.542 ( 3.378,5.996 )	677.836 ( 504.113,894.825 )	9.641 ( 4.795,17.692 )	0.004 ( 0.002,0.008 )	0.303 ( 0.166,0.496 )	45.199 ( 24.741,74.036 )
1990	North Macedonia	10 - 54 years	1921.922 ( 1438.018,2639.028 )	296.483 ( 221.834,407.106 )	4.132 ( 2.713,5.803 )	1.44 ( 0.948,2.022 )	110.937 ( 76.998,148.771 )	17.114 ( 11.878,22.95 )
1990	Northern Mariana Islands	10 - 54 years	165.839 ( 126.629,219.985 )	1018.722 ( 777.863,1351.336 )	7.738 ( 3.965,12.852 )	0.094 ( 0.047,0.154 )	7.279 ( 4.31,11.209 )	44.714 ( 26.475,68.855 )
1990	Norway	10 - 54 years	8178.109 ( 6041.902,10758.426 )	637.135 ( 470.709,838.161 )	2.351 ( 1.969,2.875 )	1.371 ( 1.147,1.673 )	170.085 ( 124.359,234.846 )	13.251 ( 9.688,18.296 )
1990	Oman	10 - 54 years	4329.176 ( 3261.369,5700.153 )	924.952 ( 696.809,1217.869 )	10.232 ( 5.237,19.016 )	7.519 ( 3.776,13.673 )	501.515 ( 274,864.567 )	107.151 ( 58.542,184.719 )
1990	Pakistan	10 - 54 years	556587.158 ( 462140.798,680864.076 )	1740.426 ( 1445.096,2129.036 )	93.937 ( 59.356,133.544 )	3953.499 ( 2511.649,5598.687 )	249688.981 ( 161224.96,350616.873 )	780.768 ( 504.144,1096.365 )
1990	Palau	10 - 54 years	33.485 ( 25.993,42.929 )	656.921 ( 509.94,842.201 )	12.323 ( 6.723,19.891 )	0.038 ( 0.021,0.062 )	2.626 ( 1.542,3.995 )	51.516 ( 30.246,78.384 )
1990	Palestine	10 - 54 years	5801.311 ( 4513.038,7673.339 )	973.884 ( 757.618,1288.148 )	4.209 ( 2.342,6.774 )	3.696 ( 1.933,5.946 )	288.895 ( 173.267,440.232 )	48.498 ( 29.087,73.903 )
1990	Panama	10 - 54 years	3856.279 ( 3205.844,4795.108 )	492.765 ( 409.651,612.731 )	14.493 ( 11.765,17.249 )	8.478 ( 6.985,10.162 )	562.205 ( 467.188,668.297 )	71.84 ( 59.699,85.397 )
1990	Papua New Guinea	10 - 54 years	11129.91 ( 8649.22,14307.573 )	887.676 ( 689.826,1141.113 )	20.979 ( 10.227,32.616 )	31.036 ( 15.031,47.919 )	2022.52 ( 1035.342,3075.535 )	161.308 ( 82.575,245.292 )
1990	Paraguay	10 - 54 years	11347.263 ( 8866.509,14210.306 )	915.818 ( 715.6,1146.889 )	21.213 ( 16.491,27.251 )	27.241 ( 21.018,34.819 )	1768.414 ( 1394.445,2229.806 )	142.726 ( 112.543,179.964 )
1990	Peru	10 - 54 years	22486.076 ( 18128.078,28036.71 )	318.336 ( 256.64,396.916 )	45.476 ( 34.506,58.508 )	299.399 ( 228.483,382.942 )	18774.5 ( 14376.697,23821.036 )	265.791 ( 203.531,337.235 )
1990	Philippines	10 - 54 years	207498.14 ( 162610.832,260809.096 )	1024.667 ( 803.005,1287.927 )	27.522 ( 20.489,35.472 )	555.892 ( 407.749,716.517 )	35702.884 ( 26679.526,45223.574 )	176.308 ( 131.749,223.323 )
1990	Poland	10 - 54 years	37882.152 ( 26719.905,54634.341 )	315.908 ( 222.823,455.608 )	1.839 ( 1.518,2.237 )	10.059 ( 8.359,12.284 )	1021.922 ( 778.66,1384.504 )	8.522 ( 6.493,11.546 )
1990	Portugal	10 - 54 years	6149.288 ( 4523.923,8460.612 )	189.349 ( 139.3,260.519 )	2.245 ( 1.892,2.677 )	2.608 ( 2.205,3.091 )	224.81 ( 181.28,293.26 )	6.922 ( 5.582,9.03 )
1990	Puerto Rico	10 - 54 years	8825.525 ( 6817.976,11968.051 )	724.834 ( 559.955,982.927 )	9.282 ( 7.743,11.232 )	6.061 ( 5.09,7.238 )	459.768 ( 379.174,561.455 )	37.76 ( 31.141,46.112 )
1990	Qatar	10 - 54 years	827.791 ( 611.446,1096.493 )	842.888 ( 622.597,1116.49 )	3.426 ( 1.92,5.44 )	0.398 ( 0.224,0.618 )	32.273 ( 19.995,46.028 )	32.861 ( 20.36,46.867 )
1990	Republic of Korea	10 - 54 years	10574.301 ( 8416.729,13268.831 )	67.573 ( 53.785,84.791 )	4.722 ( 3.595,6.002 )	32.123 ( 24.714,39.831 )	2011.462 ( 1555.995,2498.866 )	12.854 ( 9.943,15.968 )
1990	Republic of Moldova	10 - 54 years	8898.723 ( 6553.95,12470.368 )	615.365 ( 453.219,862.352 )	5.507 ( 4.608,6.64 )	4.364 ( 3.651,5.23 )	373.722 ( 300.092,466.431 )	25.844 ( 20.752,32.255 )
1990	Romania	10 - 54 years	28705.458 ( 20835.178,39308.19 )	389.014 ( 282.356,532.701 )	4.745 ( 3.723,5.867 )	14.109 ( 11.106,17.747 )	1207.633 ( 955.625,1552.391 )	16.366 ( 12.951,21.038 )
1990	Russian Federation	10 - 54 years	292273.197 ( 216841.213,395601.432 )	607.61 ( 450.793,822.42 )	6.552 ( 5.356,7.719 )	128.256 ( 103.679,151.464 )	11306.593 ( 9071.266,14170.167 )	23.505 ( 18.858,29.458 )
1990	Rwanda	10 - 54 years	75217.937 ( 63336.681,88265.444 )	3453.683 ( 2908.147,4052.768 )	210.15 ( 152.663,284.461 )	669.427 ( 482.28,904.71 )	39817.945 ( 28920.713,53509.371 )	1828.268 ( 1327.914,2456.92 )
1990	Saint Kitts and Nevis	10 - 54 years	103.628 ( 80.326,135.741 )	807.075 ( 625.589,1057.17 )	93.796 ( 79.555,109.963 )	0.864 ( 0.735,1.009 )	53.911 ( 46.106,62.871 )	419.871 ( 359.082,489.649 )
1990	Saint Lucia	10 - 54 years	363.781 ( 280.925,473.09 )	819.266 ( 632.666,1065.44 )	9.546 ( 7.727,11.632 )	0.338 ( 0.278,0.41 )	24.888 ( 20.578,30.205 )	56.05 ( 46.343,68.024 )
1990	Saint Vincent and the Grenadines	10 - 54 years	252.547 ( 192.79,331.21 )	725.411 ( 553.765,951.36 )	21.027 ( 16.894,25.752 )	0.54 ( 0.435,0.663 )	36.746 ( 30.114,45.048 )	105.548 ( 86.499,129.395 )
1990	Samoa	10 - 54 years	371.178 ( 289.34,483.374 )	744.518 ( 580.365,969.564 )	4.663 ( 2.501,7.81 )	0.257 ( 0.135,0.429 )	20.175 ( 11.826,30.311 )	40.468 ( 23.721,60.799 )
1990	San Marino	10 - 54 years	17.179 ( 12.819,22.933 )	223.781 ( 166.991,298.74 )	1.003 ( 0.53,1.714 )	0.002 ( 0.001,0.004 )	0.321 ( 0.199,0.493 )	4.184 ( 2.597,6.422 )
1990	Sao Tome and Principe	10 - 54 years	980.095 ( 816.222,1159.178 )	2739.74 ( 2281.654,3240.345 )	32.156 ( 19.032,47.971 )	1.495 ( 0.898,2.225 )	100.224 ( 64.227,146.026 )	280.164 ( 179.538,408.197 )
1990	Saudi Arabia	10 - 54 years	51113.994 ( 39359.085,66269.925 )	1182.63 ( 910.655,1533.294 )	14.982 ( 8.13,24.615 )	76.943 ( 42.127,124.514 )	5181.943 ( 2980.541,8002.695 )	119.895 ( 68.961,185.159 )
1990	Senegal	10 - 54 years	81811.307 ( 68187.128,97838.538 )	3530.495 ( 2942.556,4222.136 )	79.784 ( 58.463,103.792 )	277.647 ( 201.596,359.152 )	17699.901 ( 12906.868,22680.382 )	763.824 ( 556.985,978.752 )
1990	Serbia	10 - 54 years	5799.405 ( 4409.25,7913.28 )	191.687 ( 145.738,261.557 )	5.922 ( 3.727,8.672 )	8.454 ( 5.283,12.446 )	581.79 ( 376.764,830.576 )	19.23 ( 12.453,27.453 )
1990	Seychelles	10 - 54 years	146.023 ( 111.035,187.84 )	628.449 ( 477.869,808.418 )	30.777 ( 19.994,43.408 )	0.51 ( 0.331,0.718 )	31.828 ( 21.095,44.051 )	136.978 ( 90.788,189.587 )
1990	Sierra Leone	10 - 54 years	42011.912 ( 34817.868,49832.648 )	3280.867 ( 2719.057,3891.617 )	23.541 ( 14.812,33.618 )	48.269 ( 30.336,68.108 )	3340.759 ( 2237.26,4594.078 )	260.892 ( 174.716,358.769 )
1990	Singapore	10 - 54 years	1942.027 ( 1448.027,2574.521 )	175.127 ( 130.579,232.164 )	1.048 ( 0.856,1.29 )	0.565 ( 0.458,0.693 )	54.176 ( 41.596,74.012 )	4.885 ( 3.751,6.674 )
1990	Slovakia	10 - 54 years	4710.871 ( 3352.425,6610.23 )	278.869 ( 198.453,391.305 )	1.752 ( 1.107,2.561 )	1.385 ( 0.915,2.036 )	137.167 ( 92.857,192.122 )	8.12 ( 5.497,11.373 )
1990	Slovenia	10 - 54 years	1936.648 ( 1396.385,2644.412 )	308.08 ( 222.136,420.67 )	1.885 ( 1.505,2.284 )	0.414 ( 0.33,0.504 )	47.099 ( 34.68,64.465 )	7.492 ( 5.517,10.255 )
1990	Solomon Islands	10 - 54 years	1097.28 ( 855.41,1427.149 )	1091.265 ( 850.72,1419.326 )	27.317 ( 11.806,44.893 )	3.804 ( 1.632,6.287 )	249.559 ( 116.224,401.833 )	248.191 ( 115.587,399.63 )
1990	Somalia	10 - 54 years	86087.904 ( 71824.248,100975.033 )	3750.04 ( 3128.707,4398.532 )	71.339 ( 45.695,101.921 )	279.096 ( 179.917,395.866 )	17603.996 ( 11620.59,24701.856 )	766.84 ( 506.2,1076.027 )
1990	South Africa	10 - 54 years	226685.462 ( 190224.521,268545.135 )	1826.907 ( 1533.061,2164.263 )	44.41 ( 29.963,63.555 )	466.426 ( 319.514,660.007 )	30367.751 ( 21381.342,42258.9 )	244.74 ( 172.317,340.574 )
1990	South Sudan	10 - 54 years	66865.198 ( 56343.485,78372.635 )	3901.97 ( 3287.967,4573.495 )	86.901 ( 48.354,137.148 )	223.308 ( 121.06,348.401 )	14386.74 ( 8008.714,22150.824 )	839.549 ( 467.355,1292.628 )
1990	Spain	10 - 54 years	43984.379 ( 32669.316,59057.66 )	360.733 ( 267.934,484.355 )	1.402 ( 1.165,1.687 )	5.561 ( 4.699,6.663 )	812.704 ( 550.327,1195.108 )	6.665 ( 4.513,9.802 )
1990	Sri Lanka	10 - 54 years	28834.695 ( 21574.895,37716.124 )	494.713 ( 370.158,647.091 )	18.913 ( 12.032,28.179 )	68.028 ( 42.464,101.214 )	4604.273 ( 2957.762,6698.569 )	78.995 ( 50.746,114.926 )
1990	Sudan	10 - 54 years	69480.558 ( 54803.802,91154.806 )	1127.192 ( 889.089,1478.816 )	110.471 ( 73.129,159.932 )	1010.272 ( 686.495,1475.162 )	60980.257 ( 41880.994,88425.665 )	989.29 ( 679.44,1434.54 )
1990	Suriname	10 - 54 years	993.517 ( 761.143,1308.434 )	792.034 ( 606.784,1043.086 )	26.832 ( 14.495,41.186 )	2.567 ( 1.437,3.913 )	173.522 ( 99.441,260.914 )	138.332 ( 79.275,208.001 )
1990	Sweden	10 - 54 years	5714.435 ( 4637.371,6904.78 )	226.34 ( 183.679,273.488 )	1.161 ( 0.948,1.408 )	1.426 ( 1.164,1.721 )	147.541 ( 114.674,192.613 )	5.844 ( 4.542,7.629 )
1990	Switzerland	10 - 54 years	5046.967 ( 3627.582,6819.425 )	235.852 ( 169.522,318.681 )	1.556 ( 1.309,1.897 )	1.352 ( 1.132,1.638 )	134.969 ( 102.36,188.189 )	6.307 ( 4.783,8.794 )
1990	Syrian Arab Republic	10 - 54 years	35971.701 ( 27124.945,47260.649 )	955.455 ( 720.474,1255.304 )	19.184 ( 11.989,28.003 )	87.502 ( 55.269,128.066 )	5781.352 ( 3752.06,8312.864 )	153.56 ( 99.66,220.801 )
1990	Taiwan (Province of China)	10 - 54 years	10914.287 ( 8138.293,14781.59 )	158.083 ( 117.875,214.097 )	2.124 ( 1.761,2.559 )	6.869 ( 5.68,8.212 )	535.536 ( 436.197,667.824 )	7.757 ( 6.318,9.673 )
1990	Tajikistan	10 - 54 years	5538.289 ( 4324.892,7056.771 )	346.87 ( 270.873,441.974 )	13.55 ( 10.66,17.114 )	28.642 ( 22.475,35.948 )	1806.153 ( 1415.326,2275.309 )	113.122 ( 88.644,142.505 )
1990	Thailand	10 - 54 years	82474.838 ( 62981.157,104846.416 )	409.503 ( 312.713,520.582 )	4.984 ( 2.787,7.984 )	51.416 ( 28.642,84.674 )	4067.525 ( 2501.39,6111.608 )	20.196 ( 12.42,30.345 )
1990	Timor-Leste	10 - 54 years	3258.065 ( 2524.964,4125.623 )	1386.95 ( 1074.871,1756.268 )	68.127 ( 41.813,96.712 )	25.277 ( 15.77,35.729 )	1495.145 ( 957.984,2103.757 )	636.48 ( 407.812,895.564 )
1990	Togo	10 - 54 years	35155.868 ( 29396.022,41910.793 )	3103.897 ( 2595.363,3700.287 )	51.5 ( 34.051,72.609 )	82.332 ( 54.805,115.22 )	5338.876 ( 3568.007,7418.212 )	471.367 ( 315.018,654.951 )
1990	Tokelau	10 - 54 years	3.196 ( 2.413,4.082 )	683.916 ( 516.467,873.6 )	9.909 ( 4.809,18.622 )	0.004 ( 0.002,0.006 )	0.245 ( 0.135,0.421 )	52.528 ( 28.961,90.021 )
1990	Tonga	10 - 54 years	413.93 ( 322.343,537.884 )	1365.063 ( 1063.025,1773.839 )	6.608 ( 3.897,10.292 )	0.219 ( 0.131,0.342 )	17.611 ( 11.46,25.007 )	58.077 ( 37.792,82.469 )
1990	Trinidad and Tobago	10 - 54 years	3009.752 ( 2374.478,4032.981 )	768.643 ( 606.404,1029.959 )	17.646 ( 14.575,21.282 )	4.2 ( 3.45,5.011 )	287.305 ( 238.747,341.537 )	73.373 ( 60.972,87.223 )
1990	Tunisia	10 - 54 years	17693.455 ( 13374.874,23437.519 )	664.116 ( 502.02,879.717 )	20.083 ( 13.112,29.169 )	44.091 ( 28.916,63.643 )	2875.275 ( 1959.913,4076.174 )	107.922 ( 73.564,152.997 )
1990	Turkey	10 - 54 years	145375.431 ( 114033.51,186272.86 )	782.941 ( 614.145,1003.201 )	36.755 ( 22.699,53.477 )	556.633 ( 339.198,804.87 )	34822.747 ( 21846.945,49718.189 )	187.543 ( 117.66,267.765 )
1990	Turkmenistan	10 - 54 years	4490.134 ( 3464.49,5812.313 )	389.508 ( 300.536,504.204 )	12.743 ( 9.903,16.236 )	15.813 ( 12.279,20.176 )	1011.419 ( 801.067,1286.18 )	87.738 ( 69.491,111.573 )
1990	Tuvalu	10 - 54 years	34.432 ( 26.09,44.901 )	1125.076 ( 852.484,1467.125 )	14.91 ( 7.532,29.682 )	0.056 ( 0.029,0.111 )	3.738 ( 2.043,7.008 )	122.123 ( 66.765,228.999 )
1990	Uganda	10 - 54 years	184931.573 ( 150047.158,222608.382 )	3590.151 ( 2912.926,4321.586 )	65.433 ( 45.437,89.431 )	611.612 ( 425.976,827.719 )	37405.775 ( 26879.944,49536.898 )	726.173 ( 521.831,961.68 )
1990	Ukraine	10 - 54 years	98847.348 ( 71738.05,135817.668 )	595.701 ( 432.328,818.502 )	6.484 ( 5.612,7.522 )	42.928 ( 37.628,49.357 )	3881.668 ( 3191.801,4811.707 )	23.393 ( 19.235,28.998 )
1990	United Arab Emirates	10 - 54 years	2522.806 ( 2209.168,2916.179 )	594.033 ( 520.183,686.659 )	5.274 ( 2.667,9.292 )	2.548 ( 1.274,4.53 )	178.723 ( 98.729,294.658 )	42.083 ( 23.247,69.382 )
1990	United Kingdom	10 - 54 years	63880.656 ( 50413.521,81593.967 )	366.985 ( 289.618,468.745 )	1.657 ( 1.399,1.982 )	13.137 ( 11.057,15.632 )	1482.993 ( 1137.301,1992.665 )	8.52 ( 6.534,11.448 )
1990	United Republic of Tanzania	10 - 54 years	252629.024 ( 207605.504,300206.806 )	3141.949 ( 2581.991,3733.674 )	57.83 ( 44.022,73.721 )	705.805 ( 536.149,894.616 )	46415.619 ( 35780.533,58142.107 )	577.271 ( 445.003,723.114 )
1990	United States of America	10 - 54 years	564010.132 ( 429580.306,745804.904 )	692.277 ( 527.276,915.416 )	2.058 ( 1.683,2.527 )	85.053 ( 69.053,105.69 )	11080.561 ( 8114.052,15542.824 )	13.601 ( 9.959,19.078 )
1990	United States Virgin Islands	10 - 54 years	319.776 ( 250.895,425.343 )	870.959 ( 683.351,1158.487 )	18.803 ( 10.715,28.766 )	0.442 ( 0.252,0.677 )	29.876 ( 18.033,44.326 )	81.371 ( 49.114,120.728 )
1990	Uruguay	10 - 54 years	5627.424 ( 4297.418,7554.6 )	580.601 ( 443.38,779.435 )	7.28 ( 6.013,8.617 )	4.03 ( 3.361,4.79 )	304.694 ( 254.694,368.586 )	31.436 ( 26.278,38.028 )
1990	Uzbekistan	10 - 54 years	22409.969 ( 17367.379,29117.723 )	349.614 ( 270.945,454.26 )	12.07 ( 9.547,14.816 )	85.186 ( 67.435,105.585 )	5441.867 ( 4340.036,6666.536 )	84.898 ( 67.708,104.003 )
1990	Vanuatu	10 - 54 years	529.249 ( 411.628,672.281 )	1155.459 ( 898.669,1467.727 )	10.439 ( 5.277,18.774 )	0.65 ( 0.314,1.203 )	43.77 ( 23.512,75.855 )	95.559 ( 51.332,165.606 )
1990	Venezuela (Bolivarian Republic of)	10 - 54 years	43262.123 ( 36076.323,52856.42 )	695.476 ( 579.958,849.712 )	19.232 ( 16.404,22.315 )	105.387 ( 89.87,121.415 )	6790.632 ( 5846.013,7820.882 )	109.165 ( 93.98,125.727 )
1990	Viet Nam	10 - 54 years	141258.293 ( 110516.9,183917.438 )	640.323 ( 500.972,833.696 )	3.002 ( 1.481,5.136 )	57.734 ( 27.495,95.83 )	5050.903 ( 2959.894,7860.548 )	22.896 ( 13.417,35.632 )
1990	Yemen	10 - 54 years	96023.467 ( 75985.576,125859.982 )	2541.232 ( 2010.935,3330.846 )	64.131 ( 40.579,91.985 )	423.334 ( 269.978,607.199 )	27577.634 ( 17877.332,39129.076 )	729.834 ( 473.118,1035.539 )
1990	Zambia	10 - 54 years	92038.253 ( 76243.907,108784.314 )	3712.439 ( 3075.361,4387.905 )	43.956 ( 31.65,58.999 )	171.479 ( 124.627,229.282 )	11719.486 ( 8712.012,15499.447 )	472.715 ( 351.406,625.183 )
1990	Zimbabwe	10 - 54 years	77893.973 ( 62076.865,96444.88 )	2393.935 ( 1907.824,2964.065 )	27.258 ( 18.385,38.338 )	107.701 ( 73.03,151.727 )	7491.309 ( 5227.982,10304.259 )	230.232 ( 160.673,316.683 )
1991	Afghanistan	10 - 54 years	29403.477 ( 23182.778,38737.662 )	976.342 ( 769.784,1286.283 )	86.383 ( 55.279,125.823 )	390.589 ( 245.417,556.403 )	23106.582 ( 14775.29,32642.46 )	767.254 ( 490.613,1083.892 )
1991	Albania	10 - 54 years	4160.203 ( 3073.115,5701.483 )	390.003 ( 288.093,534.492 )	2.051 ( 1.369,2.915 )	1.589 ( 1.074,2.258 )	144.71 ( 100.118,198.881 )	13.566 ( 9.386,18.644 )
1991	Algeria	10 - 54 years	60319.696 ( 46291.882,78070.455 )	751.904 ( 577.043,973.173 )	32.634 ( 20.686,46.331 )	251.278 ( 157.564,355.056 )	16095.647 ( 10340.455,22348.674 )	200.637 ( 128.897,278.583 )
1991	American Samoa	10 - 54 years	246.65 ( 193.088,321.654 )	1573.32 ( 1231.664,2051.753 )	10.719 ( 6.225,16.497 )	0.195 ( 0.113,0.294 )	13.922 ( 8.727,19.979 )	88.806 ( 55.67,127.439 )
1991	Andorra	10 - 54 years	45.416 ( 33.564,60.363 )	233.67 ( 172.69,310.578 )	1.311 ( 0.662,2.356 )	0.009 ( 0.005,0.016 )	1.019 ( 0.609,1.51 )	5.245 ( 3.134,7.771 )
1991	Angola	10 - 54 years	107116.566 ( 88035.607,130612.238 )	3361.669 ( 2762.846,4099.04 )	96.542 ( 58.941,145.222 )	504.53 ( 313.589,780.357 )	31996.881 ( 20429.787,48570.35 )	1004.167 ( 641.154,1524.297 )
1991	Antigua and Barbuda	10 - 54 years	118.812 ( 91.731,152.757 )	574.857 ( 443.828,739.096 )	7.314 ( 6.027,9.017 )	0.088 ( 0.073,0.108 )	6.621 ( 5.454,8.014 )	32.036 ( 26.391,38.775 )
1991	Argentina	10 - 54 years	69050.783 ( 52751.2,88987.374 )	651.904 ( 498.021,840.124 )	11.302 ( 8.962,14.358 )	76.736 ( 61.268,97.346 )	5431.577 ( 4401.949,6771.514 )	51.279 ( 41.559,63.929 )
1991	Armenia	10 - 54 years	2026.522 ( 1621.892,2564.111 )	182.41 ( 145.989,230.799 )	5.16 ( 4.104,6.403 )	3.76 ( 2.963,4.581 )	245.677 ( 199.273,299.665 )	22.114 ( 17.937,26.973 )
1991	Australia	10 - 54 years	23535.649 ( 20674.593,26830.445 )	424.339 ( 372.755,483.743 )	1.162 ( 0.894,1.497 )	2.985 ( 2.252,3.872 )	438.62 ( 311.544,603.841 )	7.908 ( 5.617,10.887 )
1991	Austria	10 - 54 years	3814.483 ( 3757.868,3876.418 )	157.202 ( 154.869,159.754 )	1.282 ( 1.06,1.569 )	1.218 ( 1.016,1.48 )	115.633 ( 91.276,144.333 )	4.765 ( 3.762,5.948 )
1991	Azerbaijan	10 - 54 years	6018.334 ( 4763.236,7748.805 )	246.578 ( 195.155,317.477 )	9.431 ( 7.149,11.935 )	17.488 ( 13.198,21.882 )	1129.194 ( 871.858,1397.4 )	46.264 ( 35.721,57.253 )
1991	Bahamas	10 - 54 years	587.873 ( 465.653,762.131 )	635.433 ( 503.326,823.789 )	14.652 ( 11.683,18.247 )	0.856 ( 0.678,1.066 )	58.216 ( 47.022,71.226 )	62.926 ( 50.826,76.988 )
1991	Bahrain	10 - 54 years	1353.85 ( 995.757,1752.892 )	907.914 ( 667.771,1175.519 )	10.62 ( 7.024,14.874 )	1.448 ( 0.961,2.027 )	101.962 ( 68.496,137.083 )	68.377 ( 45.935,91.93 )
1991	Bangladesh	10 - 54 years	365956.267 ( 295833.534,453181.288 )	1094.722 ( 884.957,1355.647 )	97.123 ( 78.52,118.042 )	3996.704 ( 3273.852,4874.312 )	263387.355 ( 216680.938,319845.295 )	787.897 ( 648.18,956.786 )
1991	Barbados	10 - 54 years	525.068 ( 415.874,692.495 )	620.802 ( 491.7,818.756 )	10.124 ( 8.218,12.213 )	0.42 ( 0.342,0.516 )	31.536 ( 25.382,38.218 )	37.286 ( 30.01,45.187 )
1991	Belarus	10 - 54 years	13716.53 ( 9693.169,19441.28 )	418.252 ( 295.569,592.814 )	4.611 ( 3.816,5.565 )	6.085 ( 5.041,7.35 )	532.235 ( 423.163,662.635 )	16.229 ( 12.903,20.205 )
1991	Belgium	10 - 54 years	12177.275 ( 8813.354,16709.935 )	402.945 ( 291.633,552.93 )	1.154 ( 0.945,1.401 )	1.448 ( 1.203,1.739 )	224.054 ( 150.632,331.33 )	7.414 ( 4.984,10.964 )
1991	Belize	10 - 54 years	661.678 ( 519.214,871.942 )	1138.107 ( 893.066,1499.769 )	7.989 ( 6.563,9.746 )	0.507 ( 0.418,0.616 )	38.628 ( 32.096,48.121 )	66.441 ( 55.206,82.77 )
1991	Benin	10 - 54 years	51890.835 ( 43348.93,61689.458 )	3472.691 ( 2901.041,4128.445 )	73.846 ( 51.641,96.884 )	179.286 ( 123.618,236.372 )	11483.244 ( 8016.239,14915.464 )	768.493 ( 536.471,998.188 )
1991	Bermuda	10 - 54 years	129.298 ( 100.581,169.076 )	625.272 ( 486.398,817.633 )	5.497 ( 4.46,6.822 )	0.049 ( 0.039,0.061 )	4.321 ( 3.389,5.522 )	20.898 ( 16.39,26.706 )
1991	Bhutan	10 - 54 years	2176.657 ( 1759.316,2816.117 )	1122.503 ( 907.28,1452.273 )	94.814 ( 59.123,138.191 )	21.404 ( 13.108,31.967 )	1404.655 ( 863.004,2083.24 )	724.381 ( 445.051,1074.328 )
1991	Bolivia (Plurinational State of)	10 - 54 years	15686.874 ( 12623.329,19600.634 )	758.504 ( 610.373,947.746 )	91.306 ( 69.347,117.322 )	208.281 ( 154.939,264.51 )	12730.046 ( 9495.288,16036.761 )	615.534 ( 459.124,775.422 )
1991	Bosnia and Herzegovina	10 - 54 years	3293.108 ( 2414.641,4423.46 )	222.492 ( 163.14,298.861 )	1.554 ( 1.067,2.142 )	1.015 ( 0.689,1.381 )	99.099 ( 69.133,138.666 )	6.695 ( 4.671,9.369 )
1991	Botswana	10 - 54 years	9340.302 ( 7499.378,11524.331 )	2082.881 ( 1672.356,2569.918 )	15.599 ( 8.986,24.564 )	7.357 ( 4.27,11.341 )	573.956 ( 348.088,846.593 )	127.992 ( 77.623,188.79 )
1991	Brazil	10 - 54 years	403428.464 ( 321702.099,521320.526 )	785.893 ( 626.687,1015.55 )	31.795 ( 28.19,35.658 )	1011.534 ( 901.858,1135.02 )	64980.4 ( 58010.544,72886.416 )	126.584 ( 113.007,141.985 )
1991	Brunei Darussalam	10 - 54 years	284.94 ( 224.616,373.37 )	330.592 ( 260.603,433.191 )	11.748 ( 6.808,18.023 )	0.836 ( 0.483,1.299 )	51.091 ( 30.081,77.97 )	59.277 ( 34.901,90.462 )
1991	Bulgaria	10 - 54 years	4768.033 ( 3515.866,6580.928 )	181.763 ( 134.029,250.873 )	4.07 ( 3.343,4.96 )	3.792 ( 3.136,4.608 )	288.135 ( 236.16,359.354 )	10.984 ( 9.003,13.699 )
1991	Burkina Faso	10 - 54 years	102697.59 ( 85718.644,122440.591 )	3509.31 ( 2929.117,4183.954 )	49.648 ( 34.34,68.993 )	233.651 ( 160.763,311.533 )	15233.747 ( 10809.322,19730.96 )	520.557 ( 369.369,674.233 )
1991	Burundi	10 - 54 years	59744.779 ( 49638.922,69792.511 )	3497.695 ( 2906.058,4085.929 )	93.766 ( 59.291,131.988 )	246.105 ( 153.346,343.98 )	15303.873 ( 9773.107,21197.771 )	895.949 ( 572.156,1241.001 )
1991	Cabo Verde	10 - 54 years	2600.755 ( 2149.375,3084.577 )	2377.321 ( 1964.719,2819.577 )	16.829 ( 10.207,25.146 )	2.124 ( 1.32,3.182 )	157.489 ( 104.157,227.708 )	143.959 ( 95.208,208.146 )
1991	Cambodia	10 - 54 years	36389.767 ( 28724.454,46457.445 )	1073.551 ( 847.413,1370.562 )	58.152 ( 40.351,79.531 )	252.871 ( 178.054,343.292 )	15490.376 ( 11017.814,21040.134 )	456.988 ( 325.041,620.714 )
1991	Cameroon	10 - 54 years	112680.584 ( 94945.102,132191.424 )	3443.23 ( 2901.279,4039.431 )	61.76 ( 43.475,83.09 )	300.82 ( 207.356,408.97 )	20445.267 ( 14460.422,27424.619 )	624.755 ( 441.873,838.026 )
1991	Canada	10 - 54 years	18534.944 ( 16132.22,21230.156 )	204.675 ( 178.143,234.438 )	0.75 ( 0.591,0.951 )	3.006 ( 2.383,3.806 )	380.088 ( 262.915,516.56 )	4.197 ( 2.903,5.704 )
1991	Central African Republic	10 - 54 years	26785.693 ( 21556.172,32823.121 )	3108.73 ( 2501.795,3809.429 )	117.591 ( 82.267,154.982 )	153.497 ( 108.053,201.469 )	9602.238 ( 6824.668,12502.743 )	1114.429 ( 792.066,1451.06 )
1991	Chad	10 - 54 years	68712.137 ( 56527.542,81448.478 )	3736.412 ( 3073.841,4428.986 )	66.031 ( 47.54,85.426 )	218.597 ( 156.483,281.986 )	14555.942 ( 10583.12,18874.95 )	791.519 ( 575.486,1026.377 )
1991	Chile	10 - 54 years	31674.28 ( 26455.367,38363.308 )	697.235 ( 582.353,844.478 )	9.459 ( 8.008,11.158 )	27.863 ( 23.546,32.919 )	2051.328 ( 1720.869,2432.993 )	45.155 ( 37.881,53.557 )
1991	China	10 - 54 years	1220460.089 ( 889936.563,1703690.672 )	306.599 ( 223.566,427.995 )	7.012 ( 5.029,9.31 )	1544.842 ( 1100.89,2057.983 )	108575.586 ( 80269.176,142625.602 )	27.276 ( 20.165,35.83 )
1991	Colombia	10 - 54 years	65106.431 ( 55016.331,77975.456 )	577.825 ( 488.274,692.038 )	27.537 ( 21.728,33.64 )	259.125 ( 204.572,315.436 )	16523.973 ( 12992.172,20071.48 )	146.652 ( 115.307,178.136 )
1991	Comoros	10 - 54 years	4747.631 ( 3980.691,5544.589 )	3263.648 ( 2736.433,3811.498 )	52.96 ( 30.301,79.158 )	10.836 ( 6.308,16.297 )	686.68 ( 409.043,1008.806 )	472.042 ( 281.187,693.48 )
1991	Congo	10 - 54 years	19605.704 ( 16107.329,23414.221 )	2506.856 ( 2059.541,2993.827 )	105.631 ( 66.674,150.595 )	99.647 ( 62.224,144.939 )	6261.153 ( 4018.197,8989.676 )	800.574 ( 513.781,1149.452 )
1991	Cook Islands	10 - 54 years	48.385 ( 36.961,64.336 )	803.635 ( 613.885,1068.562 )	0.398 ( 0.198,0.732 )	0.002 ( 0.001,0.003 )	0.622 ( 0.354,1.024 )	10.328 ( 5.875,17.003 )
1991	Costa Rica	10 - 54 years	6637.53 ( 5449.637,8163.266 )	648.389 ( 532.349,797.431 )	5.242 ( 4.346,6.277 )	4.19 ( 3.456,5.013 )	308.244 ( 255.131,367.982 )	30.111 ( 24.922,35.946 )
1991	Côte d'Ivoire	10 - 54 years	126494.262 ( 104927.053,149638.545 )	3363.589 ( 2790.099,3979.015 )	60.218 ( 39.23,87.152 )	340.375 ( 223.049,490.932 )	22121.27 ( 14732.185,31153.425 )	588.223 ( 391.741,828.396 )
1991	Croatia	10 - 54 years	2179.871 ( 1771.373,2705.944 )	142.984 ( 116.19,177.491 )	2.926 ( 2.375,3.563 )	1.469 ( 1.201,1.779 )	112.248 ( 90.151,137.626 )	7.363 ( 5.913,9.027 )
1991	Cuba	10 - 54 years	19028.694 ( 14422.781,25675.204 )	511.868 ( 387.97,690.658 )	7.971 ( 6.681,9.594 )	13.295 ( 11.156,15.994 )	1027.795 ( 857.644,1257.811 )	27.647 ( 23.07,33.835 )
1991	Cyprus	10 - 54 years	525.079 ( 386.904,700.673 )	208.074 ( 153.319,277.657 )	2.399 ( 1.325,3.86 )	0.352 ( 0.19,0.565 )	26.372 ( 15.989,39.61 )	10.451 ( 6.336,15.696 )
1991	Czechia	10 - 54 years	9107.602 ( 6476.114,12508.757 )	278.067 ( 197.724,381.909 )	1.499 ( 1.191,1.824 )	1.873 ( 1.48,2.279 )	218.805 ( 160.54,311.812 )	6.68 ( 4.901,9.52 )
1991	Democratic People's Republic of Korea	10 - 54 years	18651.994 ( 13766.781,25819.821 )	257.548 ( 190.092,356.521 )	24.308 ( 13.077,40.606 )	136.766 ( 72.13,227.508 )	8256.872 ( 4452.839,13536.531 )	114.011 ( 61.485,186.913 )
1991	Democratic Republic of the Congo	10 - 54 years	410463.428 ( 337527.027,486623.683 )	3501.316 ( 2879.158,4150.975 )	89.843 ( 58.374,124.669 )	1657.601 ( 1081.365,2333.739 )	103058.504 ( 68296.963,144535.451 )	879.105 ( 582.584,1232.91 )
1991	Denmark	10 - 54 years	1537.646 ( 1265.341,1870.286 )	95.639 ( 78.702,116.329 )	2.435 ( 1.742,3.142 )	1.598 ( 1.144,2.056 )	107.598 ( 78.968,137.826 )	6.692 ( 4.912,8.573 )
1991	Djibouti	10 - 54 years	4624.965 ( 3837.851,5489.846 )	3220.847 ( 2672.697,3823.154 )	137.772 ( 85.972,199.654 )	21.456 ( 13.778,31.377 )	1407.849 ( 919.756,2060.311 )	980.432 ( 640.523,1434.81 )
1991	Dominica	10 - 54 years	233.555 ( 179.772,299.018 )	1056.29 ( 813.048,1352.356 )	1.094 ( 0.77,1.512 )	0.021 ( 0.014,0.029 )	3.664 ( 2.471,5.495 )	16.572 ( 11.175,24.851 )
1991	Dominican Republic	10 - 54 years	22636.772 ( 17672.692,29587.167 )	915.008 ( 714.353,1195.952 )	34.369 ( 26.149,43.386 )	79.864 ( 61.877,101.726 )	5261.155 ( 4089.376,6645.888 )	212.663 ( 165.298,268.635 )
1991	Ecuador	10 - 54 years	23646.877 ( 23153.046,24310.443 )	703.537 ( 688.845,723.28 )	45.754 ( 39.159,53.043 )	142.321 ( 121.911,165.848 )	8901.933 ( 7654.162,10370.241 )	264.849 ( 227.725,308.533 )
1991	Egypt	10 - 54 years	199840.347 ( 162402.05,255646.888 )	1134.704 ( 922.127,1451.576 )	24.772 ( 16.85,33.168 )	461.445 ( 328.75,615.931 )	30222.672 ( 21777.57,39658.468 )	171.606 ( 123.654,225.183 )
1991	El Salvador	10 - 54 years	12114.354 ( 10130.16,14811.386 )	689.333 ( 576.428,842.8 )	36.351 ( 26.816,45.13 )	65.935 ( 48.767,82.551 )	4239.316 ( 3161.501,5287.883 )	241.226 ( 179.896,300.892 )
1991	Equatorial Guinea	10 - 54 years	4396.113 ( 3622.934,5362.807 )	3203.618 ( 2640.172,3908.085 )	107.52 ( 59.553,170.719 )	22.689 ( 12.712,35.583 )	1432.076 ( 827.396,2218.272 )	1043.609 ( 602.956,1616.54 )
1991	Eritrea	10 - 54 years	32455.634 ( 26768.685,38271.88 )	3132.738 ( 2583.812,3694.143 )	109.72 ( 80.686,141.67 )	157.772 ( 115.735,204.278 )	10275.672 ( 7711.027,13206.569 )	991.846 ( 744.297,1274.747 )
1991	Estonia	10 - 54 years	2472.837 ( 1829.672,3520.528 )	506.962 ( 375.105,721.752 )	3.416 ( 2.776,4.195 )	0.645 ( 0.525,0.788 )	69.066 ( 52.739,91.688 )	14.159 ( 10.812,18.797 )
1991	Eswatini	10 - 54 years	7534.609 ( 6289.607,8933.257 )	2786.926 ( 2326.42,3304.262 )	16.047 ( 9.635,24.788 )	5.296 ( 3.089,8.085 )	400.087 ( 259.281,583.148 )	147.986 ( 95.904,215.697 )
1991	Ethiopia	10 - 54 years	564158.45 ( 468429.593,680669.659 )	3570.088 ( 2964.3,4307.39 )	109.878 ( 87.456,132.214 )	2759.735 ( 2219.811,3303.237 )	171224.254 ( 137501.195,203975.727 )	1083.535 ( 870.13,1290.792 )
1991	Fiji	10 - 54 years	1678.784 ( 1286.15,2175.123 )	659.035 ( 504.9,853.882 )	16.97 ( 9.737,26.901 )	3.171 ( 1.853,5.111 )	203.897 ( 123.43,316.217 )	80.043 ( 48.455,124.136 )
1991	Finland	10 - 54 years	5467.683 ( 4549.151,6629.174 )	348.923 ( 290.307,423.044 )	0.728 ( 0.57,0.906 )	0.476 ( 0.373,0.597 )	88.743 ( 58.661,131.185 )	5.663 ( 3.743,8.372 )
1991	France	10 - 54 years	55239.859 ( 40004.192,74530.053 )	308.57 ( 223.463,416.324 )	2.243 ( 1.828,2.738 )	16.813 ( 13.841,20.315 )	1613.108 ( 1210.048,2144.428 )	9.011 ( 6.759,11.979 )
1991	Gabon	10 - 54 years	7881.2 ( 6403.207,9497.559 )	2584.172 ( 2099.552,3114.161 )	66.1 ( 46.87,90.388 )	24.224 ( 17.063,33.365 )	1583.81 ( 1130.377,2150.387 )	519.317 ( 370.64,705.092 )
1991	Gambia	10 - 54 years	10014.811 ( 8252.067,11959.322 )	3220.282 ( 2653.469,3845.544 )	65.21 ( 40.835,95.769 )	31.353 ( 19.451,45.519 )	2056.546 ( 1294.209,2976.991 )	661.287 ( 416.155,957.257 )
1991	Georgia	10 - 54 years	1729.159 ( 1413.599,2145.04 )	97.923 ( 80.053,121.475 )	10.446 ( 8.552,12.788 )	8.235 ( 6.776,10.036 )	499.128 ( 410.336,610.188 )	28.266 ( 23.238,34.555 )
1991	Germany	10 - 54 years	91839.247 ( 68119.951,124308.244 )	375.227 ( 278.317,507.885 )	2.248 ( 1.904,2.636 )	18.555 ( 15.51,21.683 )	2095.572 ( 1579.886,2917.773 )	8.562 ( 6.455,11.921 )
1991	Ghana	10 - 54 years	130423.668 ( 108092.287,156132.397 )	2743.367 ( 2273.643,3284.131 )	36.217 ( 22.614,53 )	221.402 ( 132.669,322.545 )	15007.304 ( 9708.47,21584.988 )	315.668 ( 204.211,454.025 )
1991	Global	10 - 54 years	15612421.859 ( 12921432.394,19153522.057 )	901.731 ( 746.307,1106.255 )	40.065 ( 35.8,44.588 )	52582.578 ( 45925.042,58614.018 )	3398160.255 ( 2992761.251,3773813.303 )	196.268 ( 172.854,217.965 )
1991	Greece	10 - 54 years	6276.165 ( 4680.538,8519.166 )	193.7 ( 144.454,262.925 )	1.153 ( 0.953,1.391 )	1.178 ( 0.974,1.418 )	138.114 ( 101.211,190.908 )	4.263 ( 3.124,5.892 )
1991	Greenland	10 - 54 years	38.521 ( 28.939,51.993 )	218.704 ( 164.304,295.193 )	1.585 ( 0.973,2.447 )	0.02 ( 0.012,0.03 )	1.637 ( 1.099,2.34 )	9.296 ( 6.242,13.283 )
1991	Grenada	10 - 54 years	209.334 ( 163.979,272.707 )	803.599 ( 629.49,1046.877 )	19.13 ( 15.492,23.234 )	0.455 ( 0.37,0.554 )	30.651 ( 25.029,36.767 )	117.665 ( 96.084,141.141 )
1991	Guam	10 - 54 years	446.911 ( 342.563,578.342 )	1017.733 ( 780.105,1317.035 )	2.553 ( 1.669,3.623 )	0.104 ( 0.066,0.147 )	11.038 ( 7.516,15.517 )	25.137 ( 17.115,35.335 )
1991	Guatemala	10 - 54 years	13496.959 ( 11710.945,15764.379 )	515.561 ( 447.339,602.173 )	42.246 ( 34.823,50.537 )	146.703 ( 121.247,173.706 )	9256.919 ( 7673.118,10944.295 )	353.599 ( 293.1,418.054 )
1991	Guinea	10 - 54 years	64862.39 ( 54407.182,76850.267 )	3506.189 ( 2941.024,4154.203 )	107.286 ( 77.652,140.982 )	317.944 ( 227.733,422.818 )	20287.811 ( 14652.045,26912.328 )	1096.674 ( 792.028,1454.768 )
1991	Guinea-Bissau	10 - 54 years	10102.199 ( 8412.385,11973.677 )	3160.038 ( 2631.452,3745.449 )	77.591 ( 48.638,115.402 )	36.067 ( 22.513,53.967 )	2379.804 ( 1534.066,3506.615 )	744.419 ( 479.866,1096.893 )
1991	Guyana	10 - 54 years	2418.898 ( 1853.285,3163.346 )	925.24 ( 708.89,1209.995 )	16.382 ( 11.733,21.797 )	4.405 ( 3.085,5.84 )	299.175 ( 215.327,384.62 )	114.436 ( 82.364,147.119 )
1991	Haiti	10 - 54 years	23597.394 ( 18658.674,29763.675 )	1130.591 ( 893.968,1426.028 )	89.61 ( 62.011,128.113 )	228.483 ( 159.166,324.102 )	13622.609 ( 9537.678,19313.935 )	652.682 ( 456.966,925.363 )
1991	High-middle SDI	10 - 54 years	1439710.286 ( 1117598.129,1892067.831 )	408.995 ( 317.489,537.501 )	10.602 ( 8.69,12.704 )	1855.363 ( 1516.678,2213.611 )	128433.126 ( 104121.566,153016.255 )	36.485 ( 29.579,43.469 )
1991	High SDI	10 - 54 years	1203227.538 ( 946512.708,1565831.142 )	426.632 ( 335.608,555.202 )	2.672 ( 2.254,3.157 )	328.483 ( 276.787,388.137 )	32277.346 ( 25167.22,41931.542 )	11.445 ( 8.924,14.868 )
1991	Honduras	10 - 54 years	12456.293 ( 10466.485,15161.447 )	841.144 ( 706.777,1023.817 )	47.734 ( 34.877,62.297 )	86.712 ( 64.636,112.565 )	5486.524 ( 4122.235,7080.249 )	370.492 ( 278.365,478.112 )
1991	Hungary	10 - 54 years	4217.783 ( 3225.224,5710.665 )	128.856 ( 98.533,174.465 )	2.275 ( 1.883,2.761 )	2.804 ( 2.338,3.397 )	211.816 ( 173.556,257.803 )	6.471 ( 5.302,7.876 )
1991	Iceland	10 - 54 years	222.545 ( 166.65,294.433 )	273.839 ( 205.06,362.295 )	1.323 ( 1.122,1.552 )	0.061 ( 0.052,0.071 )	5.922 ( 4.611,7.849 )	7.287 ( 5.674,9.659 )
1991	India	10 - 54 years	2996013.033 ( 2474199.815,3700666.11 )	1120.483 ( 925.33,1384.018 )	47.768 ( 40.959,55.79 )	11338.26 ( 9721.594,13248.507 )	731330.501 ( 626063.973,849584.915 )	273.511 ( 234.143,317.738 )
1991	Indonesia	10 - 54 years	536933.095 ( 424252.605,696473.826 )	847.643 ( 669.757,1099.506 )	100.358 ( 81.613,119.523 )	4650.812 ( 3800.704,5523.697 )	290075.008 ( 235350.309,346009.182 )	457.934 ( 371.542,546.236 )
1991	Iran (Islamic Republic of)	10 - 54 years	170457.881 ( 132680.903,224874.311 )	958.065 ( 745.738,1263.915 )	10.402 ( 7.208,14.067 )	153.05 ( 105.298,205.905 )	11158.709 ( 8026.01,14789.385 )	62.718 ( 45.11,83.124 )
1991	Iraq	10 - 54 years	72234.06 ( 55721.827,94068.332 )	1306.792 ( 1008.068,1701.797 )	9.671 ( 5.526,15.274 )	72.451 ( 41.592,112.161 )	5049.434 ( 3141.999,7257.508 )	91.35 ( 56.842,131.296 )
1991	Ireland	10 - 54 years	2113.245 ( 1571.89,2812.804 )	185.075 ( 137.664,246.341 )	1.309 ( 1.023,1.608 )	0.69 ( 0.542,0.855 )	62.687 ( 47.795,83.721 )	5.49 ( 4.186,7.332 )
1991	Israel	10 - 54 years	6371.727 ( 5779.741,6976.478 )	396.276 ( 359.459,433.888 )	0.934 ( 0.776,1.128 )	0.994 ( 0.823,1.196 )	128.693 ( 96.516,172.02 )	8.004 ( 6.003,10.698 )
1991	Italy	10 - 54 years	45167.416 ( 33714.974,58823.07 )	253.865 ( 189.496,330.617 )	1.509 ( 1.265,1.799 )	8.51 ( 7.157,10.202 )	986.103 ( 741.596,1347.37 )	5.542 ( 4.168,7.573 )
1991	Jamaica	10 - 54 years	6267.452 ( 4935.629,8408.043 )	807.901 ( 636.223,1083.832 )	18.342 ( 14.614,22.473 )	10.532 ( 8.373,12.793 )	717.889 ( 581.157,868.058 )	92.539 ( 74.914,111.896 )
1991	Japan	10 - 54 years	162617.211 ( 127766.364,213297.861 )	402.757 ( 316.441,528.278 )	1.509 ( 1.211,1.863 )	18.193 ( 14.597,22.441 )	2565.15 ( 1805.92,3720.292 )	6.353 ( 4.473,9.214 )
1991	Jordan	10 - 54 years	4781.222 ( 3740.788,6285.394 )	408.453 ( 319.57,536.953 )	27.139 ( 18.221,37.729 )	37.386 ( 25.257,52.233 )	2235.956 ( 1518.642,3104.898 )	191.015 ( 129.736,265.247 )
1991	Kazakhstan	10 - 54 years	20051.651 ( 15587.591,25799.535 )	374.759 ( 291.327,482.185 )	11.119 ( 9.195,13.512 )	40.306 ( 33.87,48.851 )	2663.389 ( 2236.351,3196.221 )	49.778 ( 41.797,59.736 )
1991	Kenya	10 - 54 years	224482.579 ( 185890.383,267443.949 )	3081.4 ( 2551.657,3671.117 )	47.44 ( 32.918,64.423 )	478.369 ( 329.777,648.466 )	30870.146 ( 21962.163,40863.983 )	423.745 ( 301.468,560.927 )
1991	Kiribati	10 - 54 years	241.023 ( 185.698,314.883 )	1000.041 ( 770.491,1306.498 )	19.189 ( 12.503,27.965 )	0.525 ( 0.34,0.759 )	33.908 ( 22.794,48.425 )	140.689 ( 94.576,200.922 )
1991	Kuwait	10 - 54 years	4104.258 ( 3122.853,5383.046 )	811.374 ( 617.359,1064.179 )	1.059 ( 0.818,1.416 )	0.342 ( 0.266,0.469 )	66.423 ( 44.393,100.773 )	13.131 ( 8.776,19.922 )
1991	Kyrgyzstan	10 - 54 years	4176.735 ( 3318.593,5428.654 )	297.615 ( 236.468,386.821 )	26.212 ( 21.79,30.747 )	34.182 ( 28.616,39.935 )	2120.833 ( 1782.249,2463.774 )	151.121 ( 126.995,175.557 )
1991	Lao People's Democratic Republic	10 - 54 years	13948.226 ( 11084.525,17543.485 )	1052.265 ( 836.225,1323.494 )	54.673 ( 36.375,78.648 )	96.215 ( 64.516,138.106 )	6017.055 ( 4113.653,8520.834 )	453.931 ( 310.337,642.818 )
1991	Latvia	10 - 54 years	3964.363 ( 2849.69,5622.94 )	480.766 ( 345.588,681.905 )	2.547 ( 2.08,3.078 )	0.852 ( 0.693,1.024 )	98.123 ( 73.114,135.742 )	11.9 ( 8.867,16.462 )
1991	Lebanon	10 - 54 years	7470.756 ( 5698.078,9985.639 )	761.611 ( 580.894,1017.992 )	5.784 ( 3.317,9.438 )	5.097 ( 2.912,8.366 )	392.884 ( 243.749,598.62 )	40.053 ( 24.849,61.027 )
1991	Lesotho	10 - 54 years	10891.246 ( 8815.65,13161.998 )	2089.441 ( 1691.247,2525.076 )	30.277 ( 20.25,42.472 )	16.334 ( 10.788,22.988 )	1112.561 ( 774.539,1519.288 )	213.44 ( 148.592,291.469 )
1991	Liberia	10 - 54 years	20734.374 ( 17511.848,24363.222 )	3397.989 ( 2869.875,3992.691 )	114.613 ( 78.23,153.712 )	106.332 ( 72.728,146.141 )	6636.433 ( 4557.608,9096.947 )	1087.591 ( 746.909,1490.825 )
1991	Libya	10 - 54 years	12086.924 ( 9274.639,15711.096 )	940.202 ( 721.444,1222.115 )	13.485 ( 7.464,20.918 )	17.687 ( 9.912,27.565 )	1159.007 ( 692.727,1719.254 )	90.155 ( 53.885,133.735 )
1991	Lithuania	10 - 54 years	8220.024 ( 6832.859,10316.965 )	701.672 ( 583.262,880.67 )	3.673 ( 3.069,4.488 )	1.967 ( 1.647,2.411 )	217.961 ( 166.845,286.535 )	18.605 ( 14.242,24.459 )
1991	Low-middle SDI	10 - 54 years	4750467.321 ( 3983686.429,5776350.331 )	1295.732 ( 1086.586,1575.551 )	58.873 ( 51.878,66.537 )	22416.636 ( 19243.96,25320.875 )	1439008.49 ( 1248437.991,1619075.678 )	392.502 ( 340.522,441.617 )
1991	Low SDI	10 - 54 years	4220818.399 ( 3553619.329,4969812.568 )	2760.105 ( 2323.806,3249.892 )	79.39 ( 67.56,90.865 )	17815.206 ( 15296.035,20404.479 )	1132143.557 ( 978810.559,1287074.272 )	740.339 ( 640.07,841.652 )
1991	Luxembourg	10 - 54 years	116.108 ( 94.139,142.11 )	96.972 ( 78.623,118.689 )	2.027 ( 1.643,2.471 )	0.105 ( 0.085,0.127 )	7.217 ( 5.837,8.749 )	6.028 ( 4.875,7.307 )
1991	Madagascar	10 - 54 years	114239.967 ( 93682.407,136441.335 )	3078.438 ( 2524.471,3676.701 )	62.828 ( 44.969,84.601 )	339.589 ( 245.803,452.539 )	22208.323 ( 16151.663,29031.968 )	598.45 ( 435.241,782.328 )
1991	Malawi	10 - 54 years	110899.09 ( 90610.935,132591.536 )	3584.52 ( 2928.759,4285.671 )	70.459 ( 50.99,91.362 )	373.219 ( 276.992,490.938 )	22763.684 ( 17230.285,30004.001 )	735.776 ( 556.923,969.8 )
1991	Malaysia	10 - 54 years	47885.959 ( 36564.727,62381.234 )	807.277 ( 616.42,1051.644 )	10.715 ( 6.679,15.51 )	54.11 ( 34.517,78.235 )	3744.004 ( 2461.715,5177.232 )	63.118 ( 41.5,87.28 )
1991	Maldives	10 - 54 years	675.353 ( 524.39,868.487 )	1009.961 ( 784.202,1298.784 )	18.196 ( 12.566,24.606 )	1.584 ( 1.098,2.096 )	104.442 ( 72.953,135.878 )	156.189 ( 109.098,203.199 )
1991	Mali	10 - 54 years	91305.91 ( 75489.685,108183.211 )	3496.096 ( 2890.494,4142.326 )	56.058 ( 45.95,67.101 )	258.006 ( 209.12,310.712 )	17246.049 ( 14199.126,20671.13 )	660.35 ( 543.683,791.496 )
1991	Malta	10 - 54 years	386.935 ( 278.429,517.985 )	321.992 ( 231.698,431.047 )	2.356 ( 1.924,2.865 )	0.126 ( 0.103,0.153 )	11.734 ( 8.726,15.649 )	9.765 ( 7.262,13.022 )
1991	Marshall Islands	10 - 54 years	103.169 ( 80.611,136.951 )	744.01 ( 581.332,987.628 )	9.392 ( 4.924,17.282 )	0.141 ( 0.074,0.254 )	9.821 ( 5.715,16.74 )	70.826 ( 41.217,120.724 )
1991	Mauritania	10 - 54 years	21620.862 ( 18321.182,25050.427 )	3380.343 ( 2864.45,3916.543 )	171.397 ( 130.962,220.358 )	152.761 ( 117.711,197.067 )	9504.667 ( 7352.958,12238.192 )	1486.02 ( 1149.608,1913.397 )
1991	Mauritius	10 - 54 years	1895.094 ( 1430.584,2543.315 )	495.897 ( 374.346,665.519 )	13.002 ( 10.529,15.792 )	3.028 ( 2.487,3.66 )	201.994 ( 166.918,242.635 )	52.857 ( 43.678,63.491 )
1991	Mexico	10 - 54 years	477568.795 ( 394690.98,575155.343 )	1637.995 ( 1353.735,1972.703 )	15.702 ( 13.176,18.614 )	405.932 ( 342.765,480.692 )	29436.996 ( 25175.91,34805.491 )	100.965 ( 86.35,119.378 )
1991	Micronesia (Federated States of)	10 - 54 years	309.397 ( 243.155,395.284 )	968.1 ( 760.829,1236.837 )	14.895 ( 8.283,23.031 )	0.463 ( 0.257,0.711 )	31.383 ( 19.069,46.865 )	98.196 ( 59.665,146.641 )
1991	Middle SDI	10 - 54 years	3987908.044 ( 3248730.247,5002434.885 )	692.129 ( 563.84,868.208 )	24.807 ( 22.164,27.754 )	10133.853 ( 9024.902,11334.145 )	664191.837 ( 587248.447,747807.839 )	115.275 ( 101.921,129.787 )
1991	Monaco	10 - 54 years	22.564 ( 16.52,29.22 )	261.302 ( 191.31,338.383 )	1.483 ( 0.499,2.552 )	0.005 ( 0.001,0.008 )	0.511 ( 0.289,0.78 )	5.921 ( 3.351,9.034 )
1991	Mongolia	10 - 54 years	2277.222 ( 1790.164,2895.485 )	330.138 ( 259.527,419.77 )	18.46 ( 12.566,24.931 )	12.856 ( 8.715,17.124 )	821.228 ( 565.314,1093.887 )	119.057 ( 81.956,158.585 )
1991	Montenegro	10 - 54 years	627.549 ( 467.39,840.743 )	311.183 ( 231.765,416.899 )	0.433 ( 0.242,0.692 )	0.041 ( 0.023,0.066 )	9.372 ( 5.486,15.061 )	4.647 ( 2.72,7.468 )
1991	Morocco	10 - 54 years	73382.335 ( 57823.01,93603.315 )	874.967 ( 689.447,1116.07 )	80.282 ( 59.348,105.622 )	646.1 ( 487.946,857.436 )	38649.355 ( 29396.352,50934.358 )	460.832 ( 350.504,607.311 )
1991	Mozambique	10 - 54 years	128504.124 ( 105252.026,152192.709 )	3004.17 ( 2460.583,3557.962 )	60.378 ( 42.835,82.416 )	377.982 ( 270.698,510.68 )	23969.821 ( 17650.135,31993.72 )	560.367 ( 412.625,747.949 )
1991	Myanmar	10 - 54 years	92125.415 ( 72449.172,116225.688 )	669.008 ( 526.12,844.022 )	37.009 ( 26.541,51.004 )	407.823 ( 288.276,561.87 )	26792.355 ( 19107.724,36191.952 )	194.564 ( 138.759,262.823 )
1991	Namibia	10 - 54 years	10679.089 ( 8597.513,12886.815 )	2304.745 ( 1855.502,2781.213 )	34.983 ( 23.517,49.084 )	18.305 ( 12.251,25.786 )	1230.191 ( 860.354,1687.791 )	265.498 ( 185.68,364.257 )
1991	Nauru	10 - 54 years	38.858 ( 30.538,49.719 )	1229.017 ( 965.88,1572.548 )	29.66 ( 15.402,50.298 )	0.107 ( 0.057,0.182 )	6.686 ( 3.727,11.193 )	211.465 ( 117.89,354.021 )
1991	Nepal	10 - 54 years	74378.27 ( 59805.982,95188.384 )	1208.471 ( 971.706,1546.586 )	69.539 ( 42.777,98.737 )	555.869 ( 344.05,802.864 )	34688.571 ( 21803.289,49859.235 )	563.607 ( 354.252,810.095 )
1991	Netherlands	10 - 54 years	7407.509 ( 5320.935,9813.766 )	153.902 ( 110.551,203.896 )	2.946 ( 2.456,3.483 )	5.834 ( 4.946,6.861 )	420.604 ( 348.323,507.359 )	8.739 ( 7.237,10.541 )
1991	New Zealand	10 - 54 years	10162.72 ( 7859.421,12958.673 )	906.5 ( 701.049,1155.895 )	1.271 ( 1.033,1.558 )	0.755 ( 0.612,0.913 )	158.566 ( 103.254,238.768 )	14.144 ( 9.21,21.298 )
1991	Nicaragua	10 - 54 years	9220.751 ( 7620.661,11423.902 )	732.628 ( 605.494,907.678 )	16.642 ( 12.957,20.402 )	23.606 ( 18.452,29.002 )	1547.471 ( 1227.534,1907.245 )	122.953 ( 97.533,151.539 )
1991	Niger	10 - 54 years	87729.286 ( 71709.859,107335.442 )	3604.273 ( 2946.131,4409.773 )	63.022 ( 47.043,84.757 )	289.443 ( 216.49,393.187 )	18943.766 ( 14397.353,25078.923 )	778.286 ( 591.501,1030.343 )
1991	Nigeria	10 - 54 years	1029773.337 ( 876662.558,1201680.599 )	3681.468 ( 3134.093,4296.041 )	71.085 ( 45.859,100.053 )	3045.171 ( 1955.184,4449.594 )	206411.637 ( 136662.766,295755.42 )	737.927 ( 488.573,1057.334 )
1991	Niue	10 - 54 years	4.447 ( 3.331,5.826 )	664.702 ( 497.925,870.809 )	9.926 ( 4.973,18.624 )	0.004 ( 0.002,0.008 )	0.299 ( 0.168,0.507 )	44.758 ( 25.054,75.855 )
1991	North Macedonia	10 - 54 years	1886.594 ( 1416.022,2595.014 )	291.213 ( 218.576,400.564 )	3.995 ( 2.697,5.614 )	1.365 ( 0.93,1.893 )	106.025 ( 74.273,140.66 )	16.366 ( 11.465,21.712 )
1991	Northern Mariana Islands	10 - 54 years	180.494 ( 138.224,239.581 )	1052.993 ( 806.391,1397.704 )	7.307 ( 3.771,12.079 )	0.095 ( 0.048,0.155 )	7.475 ( 4.425,11.134 )	43.61 ( 25.818,64.956 )
1991	Norway	10 - 54 years	8540.639 ( 6345.159,11167.805 )	661.604 ( 491.531,865.119 )	3.536 ( 2.981,4.307 )	2.075 ( 1.742,2.522 )	215.907 ( 164.344,290.296 )	16.725 ( 12.731,22.488 )
1991	Oman	10 - 54 years	4316.325 ( 3268.816,5602.155 )	885.656 ( 670.72,1149.493 )	9.99 ( 4.973,18.006 )	7.384 ( 3.674,12.948 )	492.704 ( 265.248,821.546 )	101.097 ( 54.426,168.571 )
1991	Pakistan	10 - 54 years	567201.412 ( 473379.748,695172.034 )	1728.781 ( 1442.82,2118.824 )	94.588 ( 60.984,134.709 )	4042.541 ( 2597.548,5757.975 )	255906.114 ( 165249.771,362109.67 )	779.98 ( 503.667,1103.679 )
1991	Palau	10 - 54 years	35.753 ( 27.805,45.806 )	670.868 ( 521.724,859.487 )	12.151 ( 6.69,19.926 )	0.039 ( 0.022,0.063 )	2.708 ( 1.605,4.106 )	50.806 ( 30.108,77.052 )
1991	Palestine	10 - 54 years	6049.447 ( 4707.608,7920.567 )	980.447 ( 762.972,1283.704 )	4.001 ( 2.251,6.204 )	3.634 ( 1.954,5.574 )	287.719 ( 174.874,420.693 )	46.631 ( 28.342,68.183 )
1991	Panama	10 - 54 years	3932.801 ( 3276.06,4896.967 )	490.929 ( 408.949,611.285 )	13.774 ( 11.195,16.291 )	8.091 ( 6.667,9.615 )	538.279 ( 448.172,634.419 )	67.193 ( 55.945,79.194 )
1991	Papua New Guinea	10 - 54 years	11501.689 ( 8880.542,14767.61 )	888.178 ( 685.769,1140.378 )	20.862 ( 11.024,32.397 )	31.64 ( 16.125,48.593 )	2060.964 ( 1103.19,3128.863 )	159.151 ( 85.19,241.616 )
1991	Paraguay	10 - 54 years	11366.413 ( 8895.082,14228.998 )	888.871 ( 695.609,1112.73 )	19.767 ( 15.119,25.337 )	25.542 ( 19.363,32.086 )	1665.444 ( 1289.903,2071.611 )	130.24 ( 100.872,162.003 )
1991	Peru	10 - 54 years	25372.137 ( 21247.833,30513.677 )	350.995 ( 293.94,422.122 )	44.092 ( 33.666,56.882 )	291.639 ( 223.119,373.068 )	18331.612 ( 13995.161,23417.846 )	253.597 ( 193.607,323.959 )
1991	Philippines	10 - 54 years	210284.406 ( 164431.9,264568.554 )	1011.351 ( 790.826,1272.428 )	25.877 ( 19.539,33.335 )	529.495 ( 399.773,678.818 )	34096.99 ( 26035.449,43738.137 )	163.988 ( 125.216,210.356 )
1991	Poland	10 - 54 years	35841.951 ( 25550.288,51609.592 )	296.757 ( 211.546,427.307 )	1.838 ( 1.51,2.235 )	9.723 ( 8.07,11.842 )	981.012 ( 751.667,1310.67 )	8.122 ( 6.224,10.852 )
1991	Portugal	10 - 54 years	6262.427 ( 4604.828,8504.476 )	192.699 ( 141.693,261.688 )	2.2 ( 1.842,2.625 )	2.533 ( 2.135,2.995 )	222.252 ( 178.48,283.909 )	6.839 ( 5.492,8.736 )
1991	Puerto Rico	10 - 54 years	8861.946 ( 6895.914,11986.916 )	721.126 ( 561.144,975.416 )	8.933 ( 7.482,10.754 )	5.771 ( 4.798,6.969 )	439.082 ( 363.745,539.907 )	35.73 ( 29.599,43.934 )
1991	Qatar	10 - 54 years	846.847 ( 630.905,1107.956 )	827.805 ( 616.719,1083.044 )	3.774 ( 2.12,5.935 )	0.444 ( 0.252,0.697 )	35.08 ( 22.071,50.104 )	34.291 ( 21.574,48.978 )
1991	Republic of Korea	10 - 54 years	11408.082 ( 9089.945,14343.266 )	72.121 ( 57.466,90.677 )	4.371 ( 3.317,5.528 )	30.749 ( 23.624,38.536 )	1933.398 ( 1499.582,2403.757 )	12.223 ( 9.48,15.196 )
1991	Republic of Moldova	10 - 54 years	8276.404 ( 6079.062,11572.028 )	571.856 ( 420.031,799.566 )	6.007 ( 4.995,7.299 )	4.468 ( 3.72,5.372 )	375.03 ( 305.554,470.078 )	25.913 ( 21.112,32.48 )
1991	Romania	10 - 54 years	27460.854 ( 19878.033,38102.874 )	372.145 ( 269.384,516.364 )	4.231 ( 3.37,5.21 )	11.52 ( 9.213,14.215 )	1034.002 ( 826.226,1330.227 )	14.013 ( 11.197,18.027 )
1991	Russian Federation	10 - 54 years	269349.935 ( 200026.56,364962.486 )	557.833 ( 414.262,755.85 )	6.936 ( 5.689,8.22 )	121.885 ( 99.54,143.934 )	10653.063 ( 8561.841,13426.857 )	22.063 ( 17.732,27.807 )
1991	Rwanda	10 - 54 years	76842.211 ( 64730.096,89938.471 )	3440.588 ( 2898.272,4026.97 )	207.629 ( 151.442,279.301 )	673.265 ( 487.475,903.195 )	40016.696 ( 29276.478,52870.625 )	1791.736 ( 1310.846,2367.267 )
1991	Saint Kitts and Nevis	10 - 54 years	102.029 ( 79.753,133.31 )	788.548 ( 616.39,1030.313 )	91.799 ( 77.109,107.422 )	0.822 ( 0.694,0.965 )	51.891 ( 43.795,60.973 )	401.053 ( 338.475,471.241 )
1991	Saint Lucia	10 - 54 years	365.311 ( 284.501,471.663 )	807.347 ( 628.755,1042.388 )	8.609 ( 6.95,10.48 )	0.301 ( 0.244,0.36 )	22.565 ( 18.518,27.19 )	49.87 ( 40.925,60.09 )
1991	Saint Vincent and the Grenadines	10 - 54 years	252.415 ( 194.515,327.519 )	720.241 ( 555.031,934.544 )	22.533 ( 18.107,27.598 )	0.583 ( 0.46,0.718 )	39.333 ( 31.83,48.346 )	112.233 ( 90.824,137.951 )
1991	Samoa	10 - 54 years	370.32 ( 289.704,480.855 )	739.523 ( 578.535,960.26 )	4.45 ( 2.367,7.405 )	0.244 ( 0.127,0.4 )	19.331 ( 11.4,29.163 )	38.604 ( 22.766,58.238 )
1991	San Marino	10 - 54 years	17.714 ( 13.301,23.542 )	227.297 ( 170.668,302.068 )	0.956 ( 0.5,1.651 )	0.002 ( 0.001,0.004 )	0.326 ( 0.195,0.517 )	4.185 ( 2.505,6.629 )
1991	Sao Tome and Principe	10 - 54 years	1005.666 ( 835.892,1192.635 )	2743.263 ( 2280.15,3253.277 )	32.987 ( 19.885,49.559 )	1.573 ( 0.968,2.347 )	105.232 ( 67.802,152.35 )	287.053 ( 184.951,415.58 )
1991	Saudi Arabia	10 - 54 years	52749.139 ( 40858.736,68292.261 )	1169.224 ( 905.664,1513.749 )	15.084 ( 8.174,24.322 )	77.954 ( 41.49,125.594 )	5253.681 ( 2947.538,8250.599 )	116.452 ( 65.334,182.881 )
1991	Senegal	10 - 54 years	82906.659 ( 69041.728,99012.144 )	3464.66 ( 2885.246,4137.706 )	78.03 ( 57.139,100.699 )	274.11 ( 199.442,352.859 )	17495.96 ( 12933.994,22524.069 )	731.154 ( 540.51,941.278 )
1991	Serbia	10 - 54 years	5663.789 ( 4303.363,7690.667 )	187.687 ( 142.605,254.854 )	5.607 ( 3.529,8.517 )	7.675 ( 4.895,11.583 )	531.44 ( 349.968,774.89 )	17.611 ( 11.597,25.678 )
1991	Seychelles	10 - 54 years	146.709 ( 113.497,188.747 )	622.802 ( 481.813,801.262 )	30.367 ( 19.865,42.904 )	0.503 ( 0.33,0.711 )	31.325 ( 20.578,43.478 )	132.979 ( 87.359,184.57 )
1991	Sierra Leone	10 - 54 years	43164.425 ( 35732.527,51185.596 )	3297.917 ( 2730.093,3910.763 )	23.743 ( 15.06,33.648 )	49.598 ( 31.172,69.784 )	3433.072 ( 2256.945,4715.907 )	262.299 ( 172.439,360.312 )
1991	Singapore	10 - 54 years	2046.183 ( 1537.941,2722.961 )	179.677 ( 135.048,239.105 )	0.917 ( 0.747,1.132 )	0.503 ( 0.405,0.62 )	51.877 ( 39.068,70.975 )	4.555 ( 3.431,6.232 )
1991	Slovakia	10 - 54 years	4207.606 ( 3345.993,5376.668 )	246.778 ( 196.244,315.344 )	1.675 ( 1.077,2.397 )	1.28 ( 0.823,1.846 )	124.79 ( 87.09,167.837 )	7.319 ( 5.108,9.844 )
1991	Slovenia	10 - 54 years	1876.024 ( 1354.315,2594.663 )	297.215 ( 214.562,411.068 )	1.65 ( 1.323,2.002 )	0.344 ( 0.277,0.417 )	41.996 ( 30.001,60.315 )	6.653 ( 4.753,9.556 )
1991	Solomon Islands	10 - 54 years	1146.907 ( 895.422,1484.825 )	1102.36 ( 860.644,1427.153 )	28.851 ( 14.487,45.834 )	4.138 ( 2.067,6.582 )	270.815 ( 142.881,422.3 )	260.296 ( 137.332,405.898 )
1991	Somalia	10 - 54 years	84230.263 ( 70765.154,98451.467 )	3654.9 ( 3070.625,4271.983 )	73.735 ( 46.968,106.078 )	283.215 ( 183.387,406.725 )	17803.338 ( 11794.132,25307.444 )	772.518 ( 511.768,1098.135 )
1991	South Africa	10 - 54 years	229013.898 ( 192243.952,270455.781 )	1797.032 ( 1508.505,2122.219 )	39.605 ( 26.808,56.083 )	413.874 ( 290.432,587.952 )	27249.853 ( 19821.045,38017.533 )	213.825 ( 155.532,298.317 )
1991	South Sudan	10 - 54 years	68522.144 ( 57780.279,80201.966 )	3909.265 ( 3296.43,4575.612 )	86.981 ( 48.467,137.593 )	228.887 ( 128.758,356.863 )	14744.86 ( 8425.937,22646.986 )	841.211 ( 480.709,1292.036 )
1991	Spain	10 - 54 years	40825.444 ( 30796.509,53018.194 )	333.575 ( 251.631,433.199 )	1.314 ( 1.089,1.578 )	5.165 ( 4.296,6.164 )	745.542 ( 535.587,1125.821 )	6.092 ( 4.376,9.199 )
1991	Sri Lanka	10 - 54 years	28994.94 ( 21647.792,37883.512 )	489.126 ( 365.184,639.07 )	17.403 ( 11.225,25.128 )	62.906 ( 40.774,90.897 )	4277.835 ( 2829.375,5974.555 )	72.164 ( 47.73,100.787 )
1991	Sudan	10 - 54 years	71525.305 ( 56586.498,92429.43 )	1116.247 ( 883.107,1442.483 )	106.106 ( 69.325,155.771 )	1004.189 ( 664.368,1513.296 )	60694.379 ( 40399.712,91034.951 )	947.216 ( 630.491,1420.72 )
1991	Suriname	10 - 54 years	980.328 ( 754.856,1286.774 )	776.913 ( 598.226,1019.772 )	27.957 ( 15.889,42.072 )	2.627 ( 1.503,3.944 )	176.664 ( 104.811,260.342 )	140.007 ( 83.063,206.322 )
1991	Sweden	10 - 54 years	5788.294 ( 4720.715,7030.963 )	228.189 ( 186.103,277.179 )	1.148 ( 0.921,1.408 )	1.409 ( 1.142,1.705 )	146.896 ( 112.879,193.334 )	5.791 ( 4.45,7.622 )
1991	Switzerland	10 - 54 years	4484.847 ( 3571.069,5636.704 )	208.489 ( 166.01,262.036 )	1.49 ( 1.25,1.812 )	1.314 ( 1.089,1.593 )	125.838 ( 96.331,162.325 )	5.85 ( 4.478,7.546 )
1991	Syrian Arab Republic	10 - 54 years	35965.681 ( 27154.704,47444.113 )	918.239 ( 693.286,1211.295 )	18.57 ( 11.546,27.017 )	85.537 ( 54.062,124.352 )	5662.428 ( 3672.62,8057.935 )	144.567 ( 93.766,205.727 )
1991	Taiwan (Province of China)	10 - 54 years	11041.739 ( 8248.023,14817.128 )	157.52 ( 117.665,211.379 )	2.052 ( 1.695,2.497 )	6.641 ( 5.466,8.047 )	520.06 ( 418.745,648.893 )	7.419 ( 5.974,9.257 )
1991	Tajikistan	10 - 54 years	5563.518 ( 4379.75,7115.338 )	341.645 ( 268.952,436.939 )	13.65 ( 10.737,17.25 )	28.855 ( 22.772,36.543 )	1820.981 ( 1444.98,2297.569 )	111.823 ( 88.733,141.089 )
1991	Thailand	10 - 54 years	82671.881 ( 64031.541,104416.589 )	403.307 ( 312.372,509.387 )	5.072 ( 2.847,8.171 )	51.814 ( 28.624,83.419 )	4087.025 ( 2467.016,6111.001 )	19.938 ( 12.035,29.812 )
1991	Timor-Leste	10 - 54 years	3306.746 ( 2590.808,4190.026 )	1379.865 ( 1081.112,1748.447 )	65.316 ( 40.868,92.869 )	24.394 ( 15.271,34.515 )	1440.982 ( 917.292,2021.467 )	601.304 ( 382.775,843.533 )
1991	Togo	10 - 54 years	35724.427 ( 30015.198,42554.771 )	3044.686 ( 2558.106,3626.816 )	49.364 ( 32.643,69.437 )	80.427 ( 52.706,113.443 )	5231.861 ( 3486.362,7248.997 )	445.896 ( 297.132,617.81 )
1991	Tokelau	10 - 54 years	3.101 ( 2.362,3.944 )	672.82 ( 512.41,855.669 )	9.791 ( 4.866,18.246 )	0.003 ( 0.002,0.006 )	0.231 ( 0.13,0.385 )	50.12 ( 28.25,83.611 )
1991	Tonga	10 - 54 years	419.049 ( 324.511,544 )	1378.943 ( 1067.852,1790.11 )	6.347 ( 3.759,9.979 )	0.209 ( 0.124,0.33 )	17.073 ( 11.084,24.381 )	56.18 ( 36.475,80.231 )
1991	Trinidad and Tobago	10 - 54 years	2873.625 ( 2282.532,3834.995 )	722.735 ( 574.071,964.525 )	17.135 ( 14.042,20.729 )	3.88 ( 3.155,4.655 )	266.594 ( 218.756,316.398 )	67.05 ( 55.019,79.576 )
1991	Tunisia	10 - 54 years	17466.539 ( 13117.989,23121.221 )	637.433 ( 478.735,843.798 )	19.542 ( 12.608,27.96 )	42.421 ( 27.425,60.795 )	2772.55 ( 1902.673,3915.247 )	101.183 ( 69.437,142.885 )
1991	Turkey	10 - 54 years	146133.092 ( 115900.684,185943.711 )	768.574 ( 609.569,977.954 )	30.562 ( 18.667,44.174 )	458.872 ( 278.719,655.146 )	28835.204 ( 18032.962,40576.429 )	151.656 ( 94.843,213.408 )
1991	Turkmenistan	10 - 54 years	4499.624 ( 3487.707,5811.453 )	382.986 ( 296.856,494.642 )	13.042 ( 10.202,16.746 )	16.197 ( 12.592,20.77 )	1034.379 ( 814.63,1313.875 )	88.041 ( 69.337,111.83 )
1991	Tuvalu	10 - 54 years	34.004 ( 25.95,43.834 )	1114.409 ( 850.462,1436.597 )	15.067 ( 7.468,29.857 )	0.055 ( 0.029,0.107 )	3.628 ( 1.994,6.683 )	118.91 ( 65.351,219.032 )
1991	Uganda	10 - 54 years	189060.02 ( 153333.098,226763.274 )	3560.778 ( 2887.893,4270.885 )	64.078 ( 43.907,86.849 )	616.969 ( 426.592,829.54 )	37885.646 ( 26849.522,49542.178 )	713.543 ( 505.687,933.083 )
1991	Ukraine	10 - 54 years	93076.749 ( 67854.442,127288.286 )	562.893 ( 410.358,769.791 )	6.175 ( 5.331,7.206 )	38.609 ( 33.877,44.54 )	3543.79 ( 2898.519,4380.595 )	21.432 ( 17.529,26.492 )
1991	United Arab Emirates	10 - 54 years	2549.69 ( 2243.606,2910.5 )	562.706 ( 495.154,642.335 )	5.038 ( 2.543,8.852 )	2.429 ( 1.219,4.381 )	171.94 ( 96.476,281.033 )	37.947 ( 21.292,62.023 )
1991	United Kingdom	10 - 54 years	62079.71 ( 48689.947,79210.629 )	355.318 ( 278.681,453.368 )	1.491 ( 1.268,1.774 )	11.725 ( 9.88,13.843 )	1376.405 ( 1048.306,1872.117 )	7.878 ( 6,10.715 )
1991	United Republic of Tanzania	10 - 54 years	258711.518 ( 213139.955,307978.843 )	3119.706 ( 2570.175,3713.802 )	56.505 ( 42.324,72.844 )	708.822 ( 529.946,915.153 )	46701.919 ( 35030.762,59517.643 )	563.161 ( 422.423,717.701 )
1991	United States of America	10 - 54 years	541720.663 ( 413466.958,714077.78 )	657.627 ( 501.932,866.862 )	2 ( 1.634,2.472 )	81.911 ( 66.443,102.277 )	10623.382 ( 7845.198,14778.648 )	12.896 ( 9.524,17.941 )
1991	United States Virgin Islands	10 - 54 years	321.195 ( 254.41,429.026 )	874.126 ( 692.371,1167.585 )	18.115 ( 10.327,27.739 )	0.423 ( 0.243,0.642 )	28.732 ( 17.279,42.571 )	78.192 ( 47.024,115.857 )
1991	Uruguay	10 - 54 years	5725.148 ( 4373.204,7697.294 )	586.959 ( 448.354,789.149 )	7.573 ( 6.247,9.009 )	4.141 ( 3.444,4.946 )	313.048 ( 259.246,379.906 )	32.095 ( 26.579,38.949 )
1991	Uzbekistan	10 - 54 years	22727.028 ( 17614.493,28800.677 )	346.004 ( 268.169,438.472 )	11.774 ( 9.142,14.581 )	82.45 ( 64.512,102.887 )	5304.761 ( 4173.96,6518.265 )	80.762 ( 63.546,99.236 )
1991	Vanuatu	10 - 54 years	544.88 ( 426.061,692.327 )	1158.271 ( 905.694,1471.704 )	11.306 ( 5.743,20.013 )	0.714 ( 0.342,1.284 )	47.7 ( 25.975,81.903 )	101.398 ( 55.217,174.105 )
1991	Venezuela (Bolivarian Republic of)	10 - 54 years	43108.311 ( 35994.838,52573.533 )	674.081 ( 562.848,822.087 )	17.453 ( 14.837,20.288 )	95.144 ( 81.78,109.678 )	6167.583 ( 5323.648,7107.585 )	96.442 ( 83.245,111.141 )
1991	Viet Nam	10 - 54 years	140435.306 ( 109874.757,182205.2 )	622.456 ( 487.002,807.595 )	2.866 ( 1.369,5.056 )	54.308 ( 25.755,91.839 )	4812.216 ( 2887.602,7578.138 )	21.329 ( 12.799,33.589 )
1991	Yemen	10 - 54 years	97668.215 ( 77379.403,126618.652 )	2489.74 ( 1972.541,3227.739 )	62.187 ( 39.043,89.754 )	418.88 ( 268.939,604.077 )	27332.719 ( 17729.963,38635.453 )	696.76 ( 451.969,984.888 )
1991	Zambia	10 - 54 years	94300.418 ( 78519.52,110948.89 )	3716.522 ( 3094.573,4372.664 )	44.665 ( 32.492,59.158 )	178.485 ( 130.675,236.273 )	12188.366 ( 9130.917,15831.387 )	480.362 ( 359.863,623.939 )
1991	Zimbabwe	10 - 54 years	78543.136 ( 63125.701,96882.132 )	2336.981 ( 1878.249,2882.642 )	24.526 ( 15.996,35.278 )	97.723 ( 63.421,143.6 )	6864.196 ( 4634.771,9585.005 )	204.238 ( 137.903,285.193 )
1992	Afghanistan	10 - 54 years	30662.423 ( 24177.367,40339.312 )	988.776 ( 779.652,1300.829 )	80.262 ( 51.258,115.581 )	389.388 ( 244.075,560.665 )	23207.675 ( 14801.032,33410.73 )	748.382 ( 477.291,1077.401 )
1992	Albania	10 - 54 years	4028.001 ( 2997.769,5518.974 )	375.973 ( 279.812,515.141 )	1.882 ( 1.259,2.673 )	1.421 ( 0.943,2.009 )	132.904 ( 92.315,180.448 )	12.405 ( 8.617,16.843 )
1992	Algeria	10 - 54 years	59648.891 ( 45901.484,77412.551 )	718.436 ( 552.857,932.389 )	31.15 ( 19.328,44.596 )	238.145 ( 148.716,334.159 )	15281.008 ( 9658.816,20995.268 )	184.051 ( 116.335,252.876 )
1992	American Samoa	10 - 54 years	253.732 ( 199.811,328.511 )	1572.445 ( 1238.284,2035.871 )	10.793 ( 6.301,16.81 )	0.198 ( 0.115,0.303 )	14.107 ( 8.895,20.088 )	87.423 ( 55.125,124.49 )
1992	Andorra	10 - 54 years	48.243 ( 36.052,63.697 )	235.647 ( 176.098,311.132 )	1.3 ( 0.66,2.287 )	0.009 ( 0.005,0.016 )	1.081 ( 0.646,1.606 )	5.28 ( 3.155,7.846 )
1992	Angola	10 - 54 years	110414.282 ( 90623.001,134912.652 )	3337.955 ( 2739.641,4078.569 )	96.421 ( 58.887,145.078 )	520.986 ( 326.205,789.971 )	33048.051 ( 21064.582,49562.944 )	999.082 ( 636.807,1498.347 )
1992	Antigua and Barbuda	10 - 54 years	122.355 ( 94.893,159.05 )	575.88 ( 446.627,748.589 )	6.848 ( 5.596,8.429 )	0.084 ( 0.069,0.103 )	6.411 ( 5.252,7.808 )	30.176 ( 24.717,36.747 )
1992	Argentina	10 - 54 years	69070.865 ( 53030.996,89615.734 )	643.513 ( 494.074,834.923 )	11.051 ( 8.75,14.076 )	74.035 ( 58.805,93.428 )	5273.202 ( 4285.871,6446.822 )	49.129 ( 39.93,60.063 )
1992	Armenia	10 - 54 years	1890.787 ( 1516.559,2404.342 )	170.282 ( 136.58,216.532 )	5.136 ( 4.097,6.398 )	3.516 ( 2.792,4.329 )	229.066 ( 186.233,280.448 )	20.629 ( 16.772,25.257 )
1992	Australia	10 - 54 years	22145.722 ( 19939.204,24558.698 )	394.061 ( 354.798,436.997 )	1.136 ( 0.882,1.468 )	2.932 ( 2.225,3.824 )	419.923 ( 295.933,565.482 )	7.472 ( 5.266,10.062 )
1992	Austria	10 - 54 years	3908.462 ( 3854.054,3968.462 )	160.317 ( 158.085,162.778 )	1.244 ( 1.024,1.521 )	1.188 ( 0.982,1.442 )	114.224 ( 90.164,141.971 )	4.685 ( 3.698,5.823 )
1992	Azerbaijan	10 - 54 years	5778.553 ( 4619.057,7397.14 )	234 ( 187.047,299.544 )	10.73 ( 8.092,13.809 )	19.356 ( 14.655,24.978 )	1241.667 ( 949.061,1584.004 )	50.281 ( 38.432,64.143 )
1992	Bahamas	10 - 54 years	562.979 ( 446.339,726.513 )	596.791 ( 473.146,770.147 )	14.33 ( 11.287,17.899 )	0.869 ( 0.686,1.081 )	58.656 ( 46.612,71.302 )	62.178 ( 49.411,75.584 )
1992	Bahrain	10 - 54 years	1371.54 ( 1014.583,1768.549 )	888.174 ( 657.018,1145.267 )	9.766 ( 6.311,13.665 )	1.334 ( 0.855,1.854 )	93.911 ( 63.704,125.616 )	60.814 ( 41.253,81.346 )
1992	Bangladesh	10 - 54 years	367076.507 ( 297481.211,450566.856 )	1069.479 ( 866.713,1312.729 )	94.966 ( 76.945,115.923 )	3893.748 ( 3180.646,4705.96 )	256552.831 ( 210411.712,309338.409 )	747.468 ( 613.036,901.259 )
1992	Barbados	10 - 54 years	515.758 ( 409.99,677.506 )	608.908 ( 484.037,799.869 )	9.868 ( 8.009,12.033 )	0.393 ( 0.323,0.483 )	29.542 ( 24.159,35.681 )	34.877 ( 28.523,42.125 )
1992	Belarus	10 - 54 years	12803.593 ( 9043.494,18201.651 )	390.764 ( 276.006,555.512 )	4.118 ( 3.416,5.038 )	5.098 ( 4.233,6.235 )	462.169 ( 363.679,585.259 )	14.105 ( 11.099,17.862 )
1992	Belgium	10 - 54 years	12180.376 ( 8708.792,16628.848 )	402.564 ( 287.827,549.587 )	1.132 ( 0.934,1.362 )	1.395 ( 1.153,1.659 )	221.547 ( 152.509,333.975 )	7.322 ( 5.04,11.038 )
1992	Belize	10 - 54 years	660.279 ( 522.339,860.773 )	1100.498 ( 870.592,1434.664 )	8.244 ( 6.756,10.164 )	0.519 ( 0.425,0.641 )	39.2 ( 32.452,48.544 )	65.336 ( 54.089,80.909 )
1992	Benin	10 - 54 years	53454.737 ( 44604.473,62918.914 )	3451.617 ( 2880.148,4062.727 )	68.827 ( 47.825,91.905 )	171.554 ( 118.405,228.187 )	11035.173 ( 7757.712,14567.185 )	712.55 ( 500.922,940.615 )
1992	Bermuda	10 - 54 years	128.914 ( 100.023,167.856 )	619.214 ( 480.443,806.266 )	4.501 ( 3.648,5.577 )	0.039 ( 0.032,0.049 )	3.747 ( 2.892,4.89 )	18 ( 13.89,23.488 )
1992	Bhutan	10 - 54 years	2125.373 ( 1720.896,2750.422 )	1098.382 ( 889.35,1421.405 )	90.809 ( 56.402,135.007 )	19.802 ( 12.083,29.274 )	1298.948 ( 798.756,1909.698 )	671.29 ( 412.793,986.923 )
1992	Bolivia (Plurinational State of)	10 - 54 years	15777.328 ( 12750.665,19653.697 )	741.614 ( 599.345,923.822 )	94.473 ( 72.54,121.537 )	217.107 ( 166.315,275.947 )	13247.739 ( 10144.965,16656.783 )	622.71 ( 476.864,782.952 )
1992	Bosnia and Herzegovina	10 - 54 years	3197.887 ( 2348.578,4286.202 )	217.563 ( 159.781,291.604 )	1.945 ( 1.294,2.717 )	1.251 ( 0.818,1.796 )	112.97 ( 78.333,153.576 )	7.686 ( 5.329,10.448 )
1992	Botswana	10 - 54 years	9443.282 ( 7603.445,11567.633 )	2029.145 ( 1633.806,2485.619 )	15.523 ( 8.614,24.679 )	7.391 ( 4.245,11.247 )	576.092 ( 353.867,847.507 )	123.789 ( 76.038,182.11 )
1992	Brazil	10 - 54 years	403431.604 ( 320719.881,522174.852 )	768.89 ( 611.252,995.2 )	27.449 ( 24.369,30.879 )	880.593 ( 787.456,984.021 )	57135.143 ( 51012.969,64255.504 )	108.892 ( 97.224,122.463 )
1992	Brunei Darussalam	10 - 54 years	295.025 ( 233.302,384.761 )	330.059 ( 261.007,430.452 )	11.006 ( 6.29,16.521 )	0.793 ( 0.457,1.198 )	48.675 ( 28.903,72.48 )	54.455 ( 32.335,81.088 )
1992	Bulgaria	10 - 54 years	4401.147 ( 3305.968,6023.293 )	169.174 ( 127.077,231.527 )	4.221 ( 3.487,5.156 )	3.674 ( 3.008,4.44 )	277.804 ( 229.72,342.602 )	10.678 ( 8.83,13.169 )
1992	Burkina Faso	10 - 54 years	105301.011 ( 87627.827,125103.166 )	3505.268 ( 2916.961,4164.443 )	48.939 ( 33.822,67.221 )	235.496 ( 165.132,315.385 )	15399.175 ( 10860.477,20134.666 )	512.609 ( 361.524,670.244 )
1992	Burundi	10 - 54 years	60649.087 ( 50357.812,71076.834 )	3469.285 ( 2880.598,4065.78 )	96.156 ( 62.276,134.798 )	255.912 ( 164.557,355.526 )	15878.998 ( 10353.763,21775.263 )	908.32 ( 592.262,1245.602 )
1992	Cabo Verde	10 - 54 years	2646.471 ( 2180.013,3149.014 )	2362.79 ( 1946.334,2811.465 )	16.228 ( 9.887,24.562 )	2.067 ( 1.27,3.162 )	154.148 ( 100.715,220.983 )	137.625 ( 89.919,197.296 )
1992	Cambodia	10 - 54 years	36312.186 ( 28821.657,45940.556 )	1044.347 ( 828.917,1321.261 )	57.296 ( 39.771,77.827 )	247.978 ( 175.422,334.53 )	15194.812 ( 10878.775,20491.938 )	437.006 ( 312.876,589.353 )
1992	Cameroon	10 - 54 years	115835.295 ( 97906.036,135831.868 )	3406.708 ( 2879.41,3994.806 )	61.502 ( 43.525,82.195 )	305.988 ( 214.418,416.733 )	20806.807 ( 14800.556,27737.533 )	611.927 ( 435.283,815.759 )
1992	Canada	10 - 54 years	19295.747 ( 17196.224,21609.197 )	210.111 ( 187.249,235.302 )	0.901 ( 0.709,1.151 )	3.564 ( 2.833,4.53 )	420.993 ( 311.87,556.755 )	4.584 ( 3.396,6.062 )
1992	Central African Republic	10 - 54 years	27420.246 ( 22106.304,33367.696 )	3097.667 ( 2497.35,3769.55 )	114.655 ( 79.604,154.357 )	153.025 ( 105.97,203.684 )	9574.78 ( 6742.727,12514.285 )	1081.663 ( 761.726,1413.739 )
1992	Chad	10 - 54 years	70604.795 ( 58079.174,83618.445 )	3722.491 ( 3062.104,4408.609 )	64.026 ( 46.91,82.786 )	218.165 ( 154.668,278.748 )	14568.342 ( 10606.375,18716.488 )	768.086 ( 559.199,986.788 )
1992	Chile	10 - 54 years	30277.954 ( 27239.5,33914.747 )	657.566 ( 591.578,736.548 )	8.721 ( 7.357,10.31 )	25.458 ( 21.826,30.139 )	1892.359 ( 1614.475,2249.173 )	41.098 ( 35.063,48.847 )
1992	China	10 - 54 years	1176458.026 ( 852949.08,1633960.432 )	293.034 ( 212.454,406.989 )	6.78 ( 4.786,8.895 )	1435.151 ( 1007.795,1906.685 )	101201.794 ( 73054.939,134204.251 )	25.207 ( 18.197,33.428 )
1992	Colombia	10 - 54 years	66095.661 ( 55760.683,79159.789 )	573.297 ( 483.654,686.611 )	27.568 ( 21.521,33.546 )	263.13 ( 202.58,320.113 )	16772.569 ( 13011.411,20388.634 )	145.481 ( 112.858,176.846 )
1992	Comoros	10 - 54 years	4778.817 ( 3971.641,5594.307 )	3209.055 ( 2667.023,3756.67 )	53.982 ( 27.861,79.368 )	11.097 ( 5.887,16.409 )	703.962 ( 386.001,1019.378 )	472.722 ( 259.206,684.529 )
1992	Congo	10 - 54 years	20095.471 ( 16623.323,24011.002 )	2485.254 ( 2055.846,2969.497 )	105.673 ( 66.244,149.211 )	102.117 ( 63.289,144.351 )	6417.332 ( 4112.363,8951.402 )	793.647 ( 508.586,1107.041 )
1992	Cook Islands	10 - 54 years	49.816 ( 38.557,65.875 )	822.004 ( 636.233,1086.995 )	0.363 ( 0.182,0.653 )	0.002 ( 0.001,0.003 )	0.631 ( 0.361,1.031 )	10.406 ( 5.963,17.018 )
1992	Costa Rica	10 - 54 years	6706.609 ( 5533.874,8189.143 )	633.904 ( 523.058,774.032 )	5.145 ( 4.242,6.147 )	4.091 ( 3.363,4.91 )	303.32 ( 247.666,366.562 )	28.67 ( 23.409,34.647 )
1992	Côte d'Ivoire	10 - 54 years	129718.818 ( 107897.108,154007.447 )	3301.149 ( 2745.819,3919.258 )	60.353 ( 38.66,88.334 )	347.49 ( 219.464,501.111 )	22600.556 ( 14695.455,32100.409 )	575.15 ( 373.977,816.907 )
1992	Croatia	10 - 54 years	1955.795 ( 1710.006,2263.173 )	129.305 ( 113.055,149.627 )	2.43 ( 1.99,2.956 )	1.182 ( 0.957,1.44 )	93.024 ( 75.854,113.078 )	6.15 ( 5.015,7.476 )
1992	Cuba	10 - 54 years	18344.133 ( 14036.407,24298.881 )	492.093 ( 376.535,651.833 )	7.644 ( 6.431,9.256 )	12.069 ( 10.024,14.549 )	938.463 ( 773.366,1150.391 )	25.175 ( 20.746,30.86 )
1992	Cyprus	10 - 54 years	522.372 ( 387.121,696.094 )	202.843 ( 150.324,270.301 )	2.541 ( 1.368,4.106 )	0.368 ( 0.197,0.591 )	27.368 ( 16.383,41.576 )	10.627 ( 6.362,16.144 )
1992	Czechia	10 - 54 years	8622.476 ( 6201.309,11926.969 )	262.126 ( 188.522,362.584 )	1.316 ( 1.037,1.623 )	1.576 ( 1.22,1.946 )	194.825 ( 140.019,281.759 )	5.923 ( 4.257,8.566 )
1992	Democratic People's Republic of Korea	10 - 54 years	18609.095 ( 13716.464,25586.283 )	255.472 ( 188.304,351.257 )	22.44 ( 12.166,37.698 )	127.963 ( 68.278,213.921 )	7761.795 ( 4201.047,12720.617 )	106.557 ( 57.673,174.633 )
1992	Democratic Republic of the Congo	10 - 54 years	418376.662 ( 342863.125,498394.11 )	3475.33 ( 2848.061,4140.01 )	86.638 ( 58.466,117.416 )	1631.549 ( 1102.041,2262.698 )	101737.065 ( 68997.115,141091.995 )	845.099 ( 573.138,1172.009 )
1992	Denmark	10 - 54 years	1305.096 ( 1154.636,1487.119 )	81.147 ( 71.791,92.464 )	3.004 ( 2.128,3.918 )	2.023 ( 1.432,2.623 )	129.544 ( 94.627,164.204 )	8.055 ( 5.884,10.21 )
1992	Djibouti	10 - 54 years	4896.763 ( 4038.113,5799.326 )	3230.494 ( 2664.026,3825.933 )	142.407 ( 88.282,204.286 )	23.346 ( 14.63,33.989 )	1530.144 ( 973.142,2187.616 )	1009.467 ( 642.002,1443.215 )
1992	Dominica	10 - 54 years	229.541 ( 178.863,293.599 )	1045.777 ( 814.89,1337.622 )	1.099 ( 0.761,1.529 )	0.021 ( 0.014,0.029 )	3.599 ( 2.428,5.455 )	16.398 ( 11.063,24.852 )
1992	Dominican Republic	10 - 54 years	22911.937 ( 17991.951,29766.182 )	906.861 ( 712.127,1178.154 )	33.311 ( 25.417,42.117 )	78.257 ( 60.194,99.186 )	5150.421 ( 4017.806,6448.613 )	203.855 ( 159.026,255.238 )
1992	Ecuador	10 - 54 years	24545.666 ( 24063.129,25174.28 )	713.325 ( 699.302,731.593 )	37.889 ( 32.309,43.807 )	121.023 ( 103.153,141.186 )	7608.557 ( 6500.898,8883.302 )	221.113 ( 188.924,258.159 )
1992	Egypt	10 - 54 years	197515.024 ( 159706.861,252674.932 )	1092.233 ( 883.159,1397.26 )	24.418 ( 16.961,32.681 )	445.221 ( 318.133,585.986 )	29192.644 ( 20819.469,37799.438 )	161.432 ( 115.129,209.026 )
1992	El Salvador	10 - 54 years	12283.442 ( 10241.302,15041.661 )	690.035 ( 575.316,844.981 )	32.847 ( 24.312,41.051 )	61.026 ( 45.139,76.443 )	3920.509 ( 2914.456,4887.073 )	220.239 ( 163.723,274.536 )
1992	Equatorial Guinea	10 - 54 years	4545.863 ( 3747.58,5538.359 )	3170.534 ( 2613.768,3862.756 )	104.606 ( 58.634,165.273 )	22.788 ( 12.911,35.404 )	1440.398 ( 829.651,2206.901 )	1004.613 ( 578.645,1539.214 )
1992	Eritrea	10 - 54 years	30180.202 ( 24999.799,35559.617 )	3084.272 ( 2554.86,3634.023 )	93.556 ( 68.098,122.766 )	125.375 ( 92.585,164.648 )	8214.733 ( 6194.35,10617.587 )	839.506 ( 633.033,1085.067 )
1992	Estonia	10 - 54 years	2262.495 ( 1678.499,3212.709 )	469.668 ( 348.437,666.922 )	3.135 ( 2.555,3.871 )	0.527 ( 0.433,0.641 )	59.118 ( 45.233,80.148 )	12.272 ( 9.39,16.638 )
1992	Eswatini	10 - 54 years	7677.491 ( 6423.656,9117.555 )	2743.754 ( 2295.663,3258.399 )	15.73 ( 9.411,24.161 )	5.26 ( 3.038,7.986 )	399.34 ( 262.594,571.74 )	142.715 ( 93.845,204.326 )
1992	Ethiopia	10 - 54 years	581929.436 ( 484528.548,701512.686 )	3522.823 ( 2933.188,4246.744 )	105.508 ( 84.947,125.148 )	2745.79 ( 2229.353,3231.784 )	170691.633 ( 139662.506,200969.313 )	1033.315 ( 845.474,1216.607 )
1992	Fiji	10 - 54 years	1722.472 ( 1317.008,2243.394 )	669.205 ( 511.676,871.59 )	16.823 ( 9.667,26.01 )	3.137 ( 1.809,4.963 )	202.137 ( 120.816,308.821 )	78.533 ( 46.939,119.981 )
1992	Finland	10 - 54 years	5466.461 ( 4934.224,6134.432 )	347.581 ( 313.739,390.053 )	0.654 ( 0.514,0.82 )	0.425 ( 0.335,0.533 )	85.276 ( 56.674,125.41 )	5.422 ( 3.604,7.974 )
1992	France	10 - 54 years	55603.25 ( 40614.236,74644.045 )	309.432 ( 226.018,415.394 )	2.21 ( 1.781,2.69 )	16.12 ( 13.151,19.563 )	1576.03 ( 1204.115,2100.836 )	8.771 ( 6.701,11.691 )
1992	Gabon	10 - 54 years	8049.119 ( 6598.315,9729.172 )	2573.402 ( 2109.562,3110.535 )	64.781 ( 46.076,87.827 )	24.178 ( 16.962,33.004 )	1581.598 ( 1140.276,2120.067 )	505.656 ( 364.56,677.811 )
1992	Gambia	10 - 54 years	10436.469 ( 8649.266,12438.574 )	3220.111 ( 2668.68,3837.849 )	65.835 ( 41.158,95.389 )	32.788 ( 20.639,47.211 )	2147.898 ( 1368.799,3085.988 )	662.721 ( 422.335,952.164 )
1992	Georgia	10 - 54 years	1639.608 ( 1350.847,2027.285 )	93.953 ( 77.407,116.168 )	9.781 ( 7.939,11.919 )	7.063 ( 5.779,8.632 )	431.137 ( 357.175,522.84 )	24.705 ( 20.467,29.96 )
1992	Germany	10 - 54 years	91166.828 ( 67439.428,124902.09 )	372.195 ( 275.326,509.922 )	1.955 ( 1.667,2.297 )	15.719 ( 13.412,18.391 )	1917.749 ( 1396.133,2697.215 )	7.829 ( 5.7,11.012 )
1992	Ghana	10 - 54 years	132489.208 ( 110792.962,158127.056 )	2713.683 ( 2269.294,3238.805 )	35.964 ( 22.709,53.382 )	221.408 ( 135.841,318.364 )	15020.686 ( 9815.436,21595.558 )	307.658 ( 201.043,442.327 )
1992	Global	10 - 54 years	15578240.364 ( 12916473.622,19074651.265 )	885.593 ( 734.277,1084.357 )	39.923 ( 35.524,44.322 )	52256.974 ( 45933.78,57922.086 )	3377459.602 ( 2988402.315,3735607.335 )	192.002 ( 169.885,212.362 )
1992	Greece	10 - 54 years	6356.328 ( 4794.224,8597.009 )	194.231 ( 146.498,262.7 )	1.147 ( 0.946,1.389 )	1.172 ( 0.973,1.406 )	137.91 ( 99.737,190.588 )	4.214 ( 3.048,5.824 )
1992	Greenland	10 - 54 years	36.901 ( 28.087,49.084 )	210.36 ( 160.115,279.807 )	1.499 ( 0.91,2.29 )	0.018 ( 0.011,0.028 )	1.516 ( 1.006,2.17 )	8.642 ( 5.735,12.372 )
1992	Grenada	10 - 54 years	211.967 ( 166.713,276.188 )	796.611 ( 626.539,1037.968 )	19.071 ( 15.427,22.871 )	0.447 ( 0.369,0.534 )	30.048 ( 24.686,36.135 )	112.927 ( 92.775,135.801 )
1992	Guam	10 - 54 years	463.857 ( 356.087,600.034 )	1036.348 ( 795.568,1340.595 )	2.604 ( 1.7,3.701 )	0.11 ( 0.07,0.156 )	11.547 ( 7.965,16.065 )	25.799 ( 17.794,35.893 )
1992	Guatemala	10 - 54 years	13701.175 ( 11899.304,15932.269 )	506.129 ( 439.567,588.547 )	46.852 ( 38.828,55.684 )	164.468 ( 136.033,193.582 )	10333.528 ( 8550.084,12190.234 )	381.726 ( 315.845,450.314 )
1992	Guinea	10 - 54 years	66639.632 ( 56026.549,78838.093 )	3458.11 ( 2907.369,4091.122 )	103.875 ( 75.212,136.127 )	318.908 ( 227.343,423.918 )	20377.955 ( 14775.634,26936.862 )	1057.467 ( 766.748,1397.827 )
1992	Guinea-Bissau	10 - 54 years	10254.228 ( 8542.479,12158.282 )	3135.355 ( 2611.967,3717.543 )	76.49 ( 48.403,114.001 )	36.079 ( 22.704,54.143 )	2382.678 ( 1522.118,3510.298 )	728.533 ( 465.406,1073.316 )
1992	Guyana	10 - 54 years	2398.771 ( 1852.855,3158.445 )	918.441 ( 709.421,1209.305 )	15.606 ( 10.863,20.942 )	4.135 ( 2.893,5.465 )	281.305 ( 199.037,363.521 )	107.706 ( 76.207,139.185 )
1992	Haiti	10 - 54 years	23656.075 ( 18733.101,29766.615 )	1100.26 ( 871.289,1384.465 )	91.424 ( 64.373,125.461 )	233.873 ( 167.707,317.182 )	13977.225 ( 9957.169,19018.081 )	650.09 ( 463.115,884.544 )
1992	High-middle SDI	10 - 54 years	1390862.997 ( 1083439.359,1823945.38 )	391.017 ( 304.59,512.771 )	10.348 ( 8.416,12.218 )	1747.27 ( 1406.612,2072.608 )	121222.439 ( 97576.059,144018.908 )	34.08 ( 27.432,40.488 )
1992	High SDI	10 - 54 years	1180238.642 ( 931611.19,1528578.854 )	415.432 ( 327.918,538.044 )	2.569 ( 2.15,3.023 )	311.25 ( 260.004,366.169 )	30949.949 ( 23849.267,40261.821 )	10.894 ( 8.395,14.172 )
1992	Honduras	10 - 54 years	12663.681 ( 10676.632,15329.99 )	827.293 ( 697.483,1001.477 )	49.841 ( 36.487,67.435 )	91.538 ( 68.096,122.064 )	5760.37 ( 4307.72,7677.981 )	376.313 ( 281.415,501.587 )
1992	Hungary	10 - 54 years	4084.651 ( 3150.017,5515.836 )	124.788 ( 96.235,168.512 )	1.955 ( 1.609,2.387 )	2.332 ( 1.914,2.877 )	180.497 ( 148.283,222.679 )	5.514 ( 4.53,6.803 )
1992	Iceland	10 - 54 years	222.741 ( 167.517,291.073 )	270.79 ( 203.653,353.862 )	1.222 ( 1.03,1.452 )	0.056 ( 0.047,0.066 )	5.633 ( 4.342,7.539 )	6.848 ( 5.278,9.165 )
1992	India	10 - 54 years	2987253.797 ( 2465166.057,3696014.369 )	1093.439 ( 902.336,1352.87 )	47.342 ( 40.349,54.795 )	11439.572 ( 9770.868,13351.382 )	736487.089 ( 633159.647,856428.133 )	269.58 ( 231.758,313.482 )
1992	Indonesia	10 - 54 years	535963.222 ( 422425.521,695670.907 )	830.402 ( 654.49,1077.847 )	96.331 ( 77.289,114.66 )	4452.357 ( 3586.041,5321.835 )	277637.133 ( 222854.91,330529.178 )	430.161 ( 345.283,512.11 )
1992	Iran (Islamic Republic of)	10 - 54 years	146028.035 ( 113991.968,190454.585 )	786.699 ( 614.111,1026.039 )	9.973 ( 6.831,13.55 )	141.773 ( 98.505,192.955 )	10194.343 ( 7345.23,13480.997 )	54.92 ( 39.571,72.626 )
1992	Iraq	10 - 54 years	72388.063 ( 55772.563,94407.278 )	1274.483 ( 981.946,1662.159 )	9.354 ( 5.327,14.734 )	70.633 ( 41.097,107.418 )	4937.2 ( 3118.462,7043.465 )	86.926 ( 54.904,124.009 )
1992	Ireland	10 - 54 years	2100.086 ( 1583.734,2777.087 )	182.21 ( 137.409,240.948 )	1.194 ( 0.937,1.46 )	0.607 ( 0.479,0.744 )	57.182 ( 43.289,74.498 )	4.961 ( 3.756,6.464 )
1992	Israel	10 - 54 years	6597.075 ( 5981.512,7238.439 )	398.448 ( 361.269,437.184 )	0.85 ( 0.709,1.026 )	0.93 ( 0.775,1.117 )	127.209 ( 93.1,171.866 )	7.683 ( 5.623,10.38 )
1992	Italy	10 - 54 years	44919.178 ( 33551.077,58379.231 )	253.695 ( 189.49,329.714 )	1.629 ( 1.366,1.914 )	9.075 ( 7.653,10.669 )	1014.928 ( 768.331,1380.549 )	5.732 ( 4.339,7.797 )
1992	Jamaica	10 - 54 years	6310.725 ( 4952.251,8442.931 )	803.805 ( 630.774,1075.386 )	23.866 ( 18.52,29.568 )	13.7 ( 10.583,16.913 )	908.395 ( 713.778,1106.297 )	115.703 ( 90.915,140.91 )
1992	Japan	10 - 54 years	161707.27 ( 127054.828,211833.345 )	401.76 ( 315.666,526.297 )	1.468 ( 1.168,1.825 )	17.592 ( 13.949,21.905 )	2522.582 ( 1757.827,3706.203 )	6.267 ( 4.367,9.208 )
1992	Jordan	10 - 54 years	4895.806 ( 3824.398,6378.181 )	401.579 ( 313.697,523.171 )	24.379 ( 16.603,33.76 )	34.453 ( 23.481,47.652 )	2069.296 ( 1438.549,2832.549 )	169.734 ( 117.997,232.34 )
1992	Kazakhstan	10 - 54 years	18626.797 ( 14562.199,23848.444 )	351.191 ( 274.556,449.64 )	12.272 ( 10.266,14.924 )	42.09 ( 35.559,50.671 )	2765.079 ( 2316.2,3314.942 )	52.133 ( 43.67,62.5 )
1992	Kenya	10 - 54 years	227688.993 ( 188374.258,271289.086 )	3012.175 ( 2492.067,3588.975 )	45.877 ( 30.373,62.31 )	470.434 ( 312.293,640.162 )	30442.828 ( 20940.881,40806.026 )	402.738 ( 277.034,539.837 )
1992	Kiribati	10 - 54 years	243.13 ( 189.058,313.192 )	992.612 ( 771.853,1278.649 )	19.208 ( 12.596,28.399 )	0.521 ( 0.339,0.764 )	33.661 ( 22.493,48.571 )	137.426 ( 91.829,198.3 )
1992	Kuwait	10 - 54 years	4184.486 ( 3201.685,5402.347 )	830.159 ( 635.181,1071.77 )	0.923 ( 0.729,1.138 )	0.319 ( 0.254,0.395 )	65.725 ( 42.568,98.826 )	13.039 ( 8.445,19.606 )
1992	Kyrgyzstan	10 - 54 years	4043.223 ( 3233.511,5169.257 )	283.544 ( 226.76,362.511 )	24.676 ( 20.529,29.229 )	31.425 ( 26.301,37.106 )	1955.389 ( 1640.349,2302.539 )	137.128 ( 115.035,161.473 )
1992	Lao People's Democratic Republic	10 - 54 years	14216.309 ( 11336.675,17896.16 )	1044.375 ( 832.828,1314.709 )	51.205 ( 33.869,73.597 )	91.889 ( 60.051,132.007 )	5754.809 ( 3809.362,8187.592 )	422.766 ( 279.848,601.487 )
1992	Latvia	10 - 54 years	3557.082 ( 2535.116,5070.904 )	434.68 ( 309.795,619.671 )	2.512 ( 2.058,3.016 )	0.755 ( 0.625,0.903 )	87.264 ( 64.48,121.388 )	10.664 ( 7.879,14.834 )
1992	Lebanon	10 - 54 years	7539.556 ( 5771.652,10131.708 )	755.475 ( 578.328,1015.213 )	5.46 ( 3.129,8.997 )	4.843 ( 2.775,7.917 )	377.931 ( 233.445,575.976 )	37.869 ( 23.392,57.714 )
1992	Lesotho	10 - 54 years	10864.262 ( 8800.88,13111.067 )	2050.086 ( 1660.726,2474.058 )	29.808 ( 20.023,40.821 )	15.947 ( 10.841,21.714 )	1086.823 ( 768.091,1455.066 )	205.084 ( 144.939,274.571 )
1992	Liberia	10 - 54 years	19878.787 ( 16794.18,23399.224 )	3289.228 ( 2778.836,3871.734 )	111.674 ( 77.248,149.258 )	99.811 ( 69.169,134.863 )	6234.277 ( 4361.284,8382.417 )	1031.55 ( 721.636,1386.99 )
1992	Libya	10 - 54 years	12021.444 ( 9193.16,15532.951 )	908.125 ( 694.47,1173.391 )	12.659 ( 7.127,19.564 )	16.33 ( 9.26,24.947 )	1074.468 ( 649.277,1576.922 )	81.168 ( 49.048,119.124 )
1992	Lithuania	10 - 54 years	8298.348 ( 7464.273,9520.409 )	709.204 ( 637.921,813.646 )	3.21 ( 2.643,3.945 )	1.596 ( 1.309,1.958 )	194.919 ( 145.696,260.968 )	16.658 ( 12.452,22.303 )
1992	Low-middle SDI	10 - 54 years	4775321.289 ( 3999795.901,5807882.264 )	1273.918 ( 1067.031,1549.376 )	58.199 ( 51.094,65.367 )	22374.053 ( 19580.582,25020.864 )	1436193.87 ( 1253336.976,1611125.904 )	383.135 ( 334.354,429.802 )
1992	Low SDI	10 - 54 years	4309815.849 ( 3625766.057,5081681.468 )	2743.429 ( 2307.994,3234.763 )	77.827 ( 66.636,88.716 )	17890.291 ( 15297.122,20300.357 )	1138448.879 ( 986203.9,1293100.242 )	724.684 ( 627.772,823.128 )
1992	Luxembourg	10 - 54 years	114.664 ( 96.092,135.29 )	94.811 ( 79.455,111.866 )	1.876 ( 1.524,2.293 )	0.1 ( 0.081,0.121 )	6.916 ( 5.71,8.323 )	5.718 ( 4.721,6.882 )
1992	Madagascar	10 - 54 years	117189.962 ( 96180.341,139869.917 )	3065.43 ( 2515.865,3658.687 )	66.082 ( 47.688,87.593 )	367.286 ( 264.344,486.518 )	23956.479 ( 17619.949,31296.07 )	626.648 ( 460.899,818.636 )
1992	Malawi	10 - 54 years	114509.342 ( 93663.867,137151.396 )	3587.736 ( 2934.619,4297.143 )	68.749 ( 50.962,88.924 )	376.478 ( 282.624,495.422 )	23038.258 ( 17194.089,30029.366 )	721.821 ( 538.715,940.862 )
1992	Malaysia	10 - 54 years	49260.755 ( 37343.634,64252.741 )	803.956 ( 609.464,1048.632 )	10.428 ( 6.66,14.729 )	54.063 ( 34.881,75.376 )	3740.344 ( 2488.718,5103.547 )	61.044 ( 40.617,83.292 )
1992	Maldives	10 - 54 years	666.365 ( 517.602,842.775 )	959.065 ( 744.958,1212.963 )	16.88 ( 11.515,22.705 )	1.448 ( 0.983,1.921 )	95.679 ( 66.771,125.27 )	137.706 ( 96.1,180.295 )
1992	Mali	10 - 54 years	92514.062 ( 76910.5,109922.096 )	3474.97 ( 2888.877,4128.843 )	55.198 ( 45.162,66.463 )	257.604 ( 209.104,309.064 )	17241.209 ( 14167.504,20598.109 )	647.606 ( 532.153,773.697 )
1992	Malta	10 - 54 years	380.597 ( 273.406,505.693 )	314.185 ( 225.699,417.453 )	2.298 ( 1.846,2.784 )	0.12 ( 0.096,0.145 )	11.334 ( 8.496,15.246 )	9.357 ( 7.014,12.585 )
1992	Marshall Islands	10 - 54 years	104.909 ( 81.921,137.931 )	732.081 ( 571.665,962.52 )	9.798 ( 5.073,18.362 )	0.148 ( 0.077,0.272 )	10.271 ( 5.73,17.719 )	71.675 ( 39.989,123.647 )
1992	Mauritania	10 - 54 years	22005.767 ( 18718.418,25494.3 )	3342.536 ( 2843.209,3872.422 )	169.178 ( 129.766,217.241 )	153.117 ( 118.17,196.88 )	9539.488 ( 7392.072,12228.552 )	1448.988 ( 1122.809,1857.439 )
1992	Mauritius	10 - 54 years	1893.421 ( 1432.571,2513.063 )	488.99 ( 369.972,649.017 )	14.716 ( 12.036,17.973 )	3.416 ( 2.819,4.153 )	224.092 ( 184.001,269.122 )	57.874 ( 47.52,69.503 )
1992	Mexico	10 - 54 years	436472.711 ( 366688.299,517678.243 )	1462.826 ( 1228.946,1734.985 )	15.371 ( 12.923,18.238 )	399.778 ( 337.96,470.807 )	28640.651 ( 24269.514,33917.252 )	95.988 ( 81.339,113.673 )
1992	Micronesia (Federated States of)	10 - 54 years	311.92 ( 244.932,399.98 )	956.947 ( 751.434,1227.11 )	14.225 ( 8.009,22.191 )	0.436 ( 0.252,0.685 )	29.879 ( 18.335,44.905 )	91.668 ( 56.25,137.766 )
1992	Middle SDI	10 - 54 years	3911674.615 ( 3192999.88,4898374.346 )	667.895 ( 545.186,836.369 )	24.517 ( 21.979,27.197 )	9901.143 ( 8864.37,10979.046 )	648543.225 ( 581059.36,719305.914 )	110.735 ( 99.212,122.817 )
1992	Monaco	10 - 54 years	22.832 ( 16.808,29.544 )	263.185 ( 193.748,340.554 )	1.435 ( 0.492,2.478 )	0.004 ( 0.001,0.008 )	0.507 ( 0.29,0.769 )	5.841 ( 3.344,8.861 )
1992	Mongolia	10 - 54 years	2191.076 ( 1730.754,2772.976 )	310.02 ( 244.888,392.354 )	20.067 ( 14.008,27.004 )	13.507 ( 9.259,18.014 )	860.378 ( 600.139,1137.756 )	121.737 ( 84.915,160.983 )
1992	Montenegro	10 - 54 years	613.78 ( 454.416,814.978 )	304.262 ( 225.262,403.999 )	0.423 ( 0.233,0.69 )	0.04 ( 0.022,0.064 )	9.137 ( 5.412,14.379 )	4.529 ( 2.683,7.128 )
1992	Morocco	10 - 54 years	74273.485 ( 58228.59,94291.791 )	865.525 ( 678.55,1098.802 )	79.108 ( 58.379,104.07 )	638.839 ( 481.156,849.799 )	38316.608 ( 29071.179,50340.976 )	446.512 ( 338.773,586.634 )
1992	Mozambique	10 - 54 years	129557.274 ( 105939.539,153662.044 )	2993.731 ( 2447.987,3550.729 )	57.163 ( 40.955,77.673 )	360.973 ( 261.872,487.854 )	22990.692 ( 16894.747,30705.792 )	531.255 ( 390.394,709.531 )
1992	Myanmar	10 - 54 years	91456.769 ( 71996.194,116039.942 )	650.711 ( 512.25,825.62 )	37.77 ( 26.502,51.965 )	410.939 ( 284.626,564.012 )	26951.774 ( 19113.433,36614.685 )	191.761 ( 135.991,260.512 )
1992	Namibia	10 - 54 years	10743.143 ( 8690.646,12943.247 )	2240.436 ( 1812.396,2699.258 )	32.71 ( 22.005,46.437 )	17.366 ( 11.723,24.868 )	1172.517 ( 814.829,1610.196 )	244.523 ( 169.929,335.799 )
1992	Nauru	10 - 54 years	39.14 ( 30.448,49.894 )	1222.761 ( 951.206,1558.712 )	29.932 ( 15.62,50.809 )	0.108 ( 0.058,0.187 )	6.763 ( 3.709,11.455 )	211.28 ( 115.875,357.86 )
1992	Nepal	10 - 54 years	75036.008 ( 60550.911,95844.525 )	1190.907 ( 961.012,1521.162 )	67.227 ( 42.821,94.653 )	540.06 ( 343.028,756.03 )	33735.124 ( 21850.227,47134.197 )	535.415 ( 346.788,748.073 )
1992	Netherlands	10 - 54 years	7473.53 ( 5413.546,10011.963 )	154.462 ( 111.887,206.926 )	2.873 ( 2.384,3.401 )	5.657 ( 4.749,6.675 )	412.236 ( 342.054,509.649 )	8.52 ( 7.07,10.533 )
1992	New Zealand	10 - 54 years	10230.218 ( 8050.261,12803.145 )	902.698 ( 710.342,1129.729 )	1.146 ( 0.921,1.415 )	0.673 ( 0.541,0.819 )	154.424 ( 101.619,229.286 )	13.626 ( 8.967,20.232 )
1992	Nicaragua	10 - 54 years	9212.926 ( 7662.156,11343.215 )	706.673 ( 587.722,870.076 )	16.425 ( 13.013,20.204 )	23.246 ( 18.489,28.273 )	1523.452 ( 1227.306,1857.108 )	116.856 ( 94.14,142.449 )
1992	Niger	10 - 54 years	90298.594 ( 74059.221,109559.713 )	3583.02 ( 2938.647,4347.295 )	63.442 ( 46.967,85.147 )	301.145 ( 223.113,401.894 )	19705.576 ( 14657.215,26048.575 )	781.911 ( 581.594,1033.599 )
1992	Nigeria	10 - 54 years	1069559.785 ( 911920.943,1247458.635 )	3698.463 ( 3153.359,4313.625 )	71.674 ( 46.566,104.036 )	3163.717 ( 2078.593,4646.22 )	214047.182 ( 143777.833,309972.96 )	740.16 ( 497.174,1071.865 )
1992	Niue	10 - 54 years	4.39 ( 3.346,5.734 )	654.469 ( 498.794,854.809 )	10.383 ( 5.343,19.206 )	0.004 ( 0.002,0.008 )	0.304 ( 0.17,0.506 )	45.347 ( 25.319,75.42 )
1992	North Macedonia	10 - 54 years	1851.058 ( 1387.207,2539.86 )	285.557 ( 214,391.817 )	3.835 ( 2.562,5.486 )	1.286 ( 0.869,1.794 )	100.497 ( 71.104,135.991 )	15.503 ( 10.969,20.979 )
1992	Northern Mariana Islands	10 - 54 years	183.363 ( 140.858,242.556 )	1063.681 ( 817.11,1407.053 )	7.09 ( 3.717,11.645 )	0.091 ( 0.047,0.147 )	7.265 ( 4.273,10.694 )	42.143 ( 24.788,62.037 )
1992	Norway	10 - 54 years	8862.184 ( 6606.665,11600.912 )	682.721 ( 508.961,893.705 )	3.387 ( 2.842,4.102 )	1.994 ( 1.674,2.408 )	215.059 ( 164.95,292.021 )	16.568 ( 12.707,22.497 )
1992	Oman	10 - 54 years	4307.202 ( 3277.387,5555.71 )	848.985 ( 646,1095.076 )	9.565 ( 4.761,17.107 )	7.071 ( 3.466,12.661 )	473.667 ( 248.363,799.436 )	93.364 ( 48.954,157.575 )
1992	Pakistan	10 - 54 years	577964.952 ( 481346.961,704777.015 )	1717.114 ( 1430.065,2093.868 )	97.906 ( 63.217,141.323 )	4244.729 ( 2696.387,6001.87 )	269098.704 ( 173308.727,379166.591 )	799.483 ( 514.894,1126.491 )
1992	Palau	10 - 54 years	38.02 ( 29.786,48.697 )	684.162 ( 536.002,876.3 )	11.984 ( 6.773,19.518 )	0.04 ( 0.023,0.065 )	2.779 ( 1.678,4.138 )	50.016 ( 30.189,74.462 )
1992	Palestine	10 - 54 years	6303.958 ( 4929.38,8197.525 )	985.934 ( 770.951,1282.087 )	3.789 ( 2.17,5.954 )	3.555 ( 1.966,5.442 )	285.537 ( 176.741,404.724 )	44.658 ( 27.642,63.299 )
1992	Panama	10 - 54 years	4005.724 ( 3340.776,4958.839 )	488.947 ( 407.782,605.286 )	14.041 ( 11.515,16.618 )	8.28 ( 6.822,9.902 )	548.172 ( 456.007,649.769 )	66.911 ( 55.661,79.312 )
1992	Papua New Guinea	10 - 54 years	11841.667 ( 9174.121,15201.049 )	886.079 ( 686.474,1137.453 )	20.25 ( 9.105,31.57 )	31.527 ( 13.897,49.13 )	2056.765 ( 947.046,3169.061 )	153.902 ( 70.865,237.132 )
1992	Paraguay	10 - 54 years	11399.435 ( 9019.842,14205.279 )	864.127 ( 683.744,1076.823 )	20.972 ( 15.81,26.712 )	27.221 ( 20.419,34.129 )	1768.752 ( 1326.267,2204.702 )	134.079 ( 100.537,167.126 )
1992	Peru	10 - 54 years	28055.075 ( 24120.861,32866.648 )	379.805 ( 326.545,444.944 )	47.997 ( 36.696,62.074 )	318.746 ( 245.553,408.181 )	20029.016 ( 15507.405,25527.216 )	271.15 ( 209.937,345.584 )
1992	Philippines	10 - 54 years	213262.101 ( 166313.169,268097.988 )	999.425 ( 779.405,1256.407 )	25.547 ( 18.802,32.444 )	528.992 ( 386.345,663.609 )	34052.584 ( 25413.736,42749.262 )	159.583 ( 119.098,200.339 )
1992	Poland	10 - 54 years	34136.899 ( 24489.714,49119.775 )	280.414 ( 201.168,403.49 )	1.668 ( 1.361,2.034 )	8.428 ( 7.011,10.333 )	883.93 ( 671.658,1200.17 )	7.261 ( 5.517,9.859 )
1992	Portugal	10 - 54 years	6332.741 ( 4640.025,8575.912 )	194.5 ( 142.511,263.395 )	1.957 ( 1.632,2.32 )	2.225 ( 1.865,2.608 )	204.376 ( 160.403,269.579 )	6.277 ( 4.927,8.28 )
1992	Puerto Rico	10 - 54 years	8884.222 ( 6905.707,12043.327 )	716.846 ( 557.205,971.747 )	8.795 ( 7.341,10.666 )	5.678 ( 4.802,6.909 )	433.877 ( 359.601,536.438 )	35.009 ( 29.015,43.284 )
1992	Qatar	10 - 54 years	864.957 ( 649.445,1132.657 )	812.9 ( 610.359,1064.489 )	3.639 ( 2.044,5.683 )	0.433 ( 0.247,0.675 )	34.561 ( 21.6,49.508 )	32.481 ( 20.3,46.528 )
1992	Republic of Korea	10 - 54 years	12045.965 ( 9562.241,15281.47 )	75.634 ( 60.039,95.949 )	3.889 ( 2.941,4.942 )	27.842 ( 20.999,35.25 )	1757.224 ( 1352.759,2198.5 )	11.033 ( 8.494,13.804 )
1992	Republic of Moldova	10 - 54 years	7698.299 ( 5615.877,10764.621 )	532.375 ( 388.365,744.426 )	5.101 ( 4.207,6.172 )	3.552 ( 2.922,4.261 )	311.768 ( 250.082,387.782 )	21.56 ( 17.294,26.817 )
1992	Romania	10 - 54 years	26241.836 ( 18947.389,36423.041 )	356.806 ( 257.625,495.238 )	4.188 ( 3.374,5.167 )	10.8 ( 8.775,13.389 )	979.922 ( 782.749,1260.763 )	13.324 ( 10.643,17.142 )
1992	Russian Federation	10 - 54 years	249346.817 ( 185376.558,338231.868 )	515.389 ( 383.165,699.111 )	6.794 ( 5.575,8.019 )	107.726 ( 87.742,126.963 )	9548.067 ( 7655.654,12020.19 )	19.735 ( 15.824,24.845 )
1992	Rwanda	10 - 54 years	78159.619 ( 65983.338,91204.775 )	3415.438 ( 2883.356,3985.489 )	201.908 ( 145.841,268.478 )	667.037 ( 477.07,895.546 )	39622.348 ( 28893.015,52542.899 )	1731.427 ( 1262.574,2296.032 )
1992	Saint Kitts and Nevis	10 - 54 years	100.785 ( 78.612,132.074 )	769.349 ( 600.085,1008.188 )	84.501 ( 70.658,99.471 )	0.738 ( 0.617,0.875 )	46.452 ( 38.81,54.863 )	354.595 ( 296.261,418.802 )
1992	Saint Lucia	10 - 54 years	365.619 ( 285.129,467.884 )	792.888 ( 618.336,1014.662 )	7.965 ( 6.38,9.666 )	0.274 ( 0.219,0.329 )	20.747 ( 16.826,25.34 )	44.993 ( 36.49,54.953 )
1992	Saint Vincent and the Grenadines	10 - 54 years	251.555 ( 193.907,325.183 )	713.735 ( 550.17,922.638 )	22.756 ( 18.277,27.9 )	0.591 ( 0.48,0.722 )	39.779 ( 32.207,48.075 )	112.864 ( 91.381,136.401 )
1992	Samoa	10 - 54 years	371.061 ( 290.708,480.594 )	737.014 ( 577.415,954.573 )	4.226 ( 2.276,7.076 )	0.231 ( 0.122,0.378 )	18.485 ( 10.967,27.753 )	36.716 ( 21.784,55.123 )
1992	San Marino	10 - 54 years	18.258 ( 13.639,24.081 )	230.82 ( 172.435,304.449 )	0.909 ( 0.489,1.559 )	0.002 ( 0.001,0.004 )	0.327 ( 0.193,0.516 )	4.133 ( 2.437,6.528 )
1992	Sao Tome and Principe	10 - 54 years	1029.941 ( 853.636,1225.584 )	2744.122 ( 2274.384,3265.383 )	34.157 ( 21.127,51.744 )	1.669 ( 1.033,2.498 )	111.252 ( 71.786,162.37 )	296.413 ( 191.264,432.61 )
1992	Saudi Arabia	10 - 54 years	54181.581 ( 41770.085,69600.769 )	1153.359 ( 889.157,1481.586 )	14.94 ( 7.979,23.871 )	77.479 ( 41.152,123.413 )	5224.728 ( 2894.002,8123.492 )	111.218 ( 61.604,172.924 )
1992	Senegal	10 - 54 years	84188.845 ( 70493.54,100646.89 )	3404.414 ( 2850.606,4069.942 )	77.993 ( 57.632,99.33 )	277.508 ( 203.016,357.095 )	17704.184 ( 13235.131,22646.957 )	715.919 ( 535.2,915.794 )
1992	Serbia	10 - 54 years	5618.675 ( 4313.657,7530.644 )	184.909 ( 141.962,247.832 )	5.213 ( 3.192,8.025 )	6.981 ( 4.275,10.865 )	489.34 ( 315.456,721.163 )	16.104 ( 10.382,23.733 )
1992	Seychelles	10 - 54 years	147.194 ( 114.572,189.36 )	615.511 ( 479.098,791.837 )	30.43 ( 19.538,42.635 )	0.502 ( 0.329,0.705 )	31.197 ( 20.455,42.91 )	130.456 ( 85.535,179.436 )
1992	Sierra Leone	10 - 54 years	42280.808 ( 35089.768,49947.091 )	3279.356 ( 2721.609,3873.963 )	23.815 ( 15.445,34.202 )	48.267 ( 30.582,68.743 )	3335.843 ( 2206.61,4538.902 )	258.732 ( 171.148,352.043 )
1992	Singapore	10 - 54 years	2148.479 ( 1613.074,2889.036 )	182.52 ( 137.036,245.432 )	0.87 ( 0.702,1.086 )	0.489 ( 0.397,0.616 )	51.952 ( 38.214,72.55 )	4.413 ( 3.246,6.163 )
1992	Slovakia	10 - 54 years	3755.844 ( 3259.025,4494.115 )	218.238 ( 189.37,261.136 )	1.471 ( 0.98,2.06 )	1.079 ( 0.716,1.54 )	107.545 ( 75.562,145.549 )	6.249 ( 4.391,8.457 )
1992	Slovenia	10 - 54 years	1826.168 ( 1319.75,2527.617 )	288.471 ( 208.474,399.275 )	1.468 ( 1.172,1.812 )	0.294 ( 0.235,0.362 )	38.351 ( 27.465,55.577 )	6.058 ( 4.339,8.779 )
1992	Solomon Islands	10 - 54 years	1197.124 ( 940.004,1522.758 )	1113.637 ( 874.448,1416.561 )	29.157 ( 12.765,46.298 )	4.303 ( 2.037,6.865 )	281.218 ( 139.603,440.074 )	261.606 ( 129.867,409.383 )
1992	Somalia	10 - 54 years	81497.616 ( 68732.39,95235.96 )	3561.718 ( 3003.835,4162.13 )	70.341 ( 44.887,102.22 )	262.687 ( 168.662,379.467 )	16505.842 ( 10717.525,23592.142 )	721.36 ( 468.392,1031.055 )
1992	South Africa	10 - 54 years	231339.355 ( 194161.954,272618.329 )	1767.259 ( 1483.252,2082.6 )	39.78 ( 26.773,55.522 )	413.417 ( 280.788,581.011 )	27246.017 ( 19396.069,37217.838 )	208.139 ( 148.171,284.316 )
1992	South Sudan	10 - 54 years	70253.4 ( 59292.073,81953.907 )	3917.191 ( 3306.009,4569.589 )	86.045 ( 48.244,136.884 )	231.821 ( 132.136,364.32 )	14938.727 ( 8769.767,23087.288 )	832.954 ( 488.985,1287.302 )
1992	Spain	10 - 54 years	38039.96 ( 29268.467,48210.589 )	310.052 ( 238.558,392.95 )	1.292 ( 1.062,1.546 )	5.01 ( 4.118,5.964 )	706.437 ( 502.393,1009.062 )	5.758 ( 4.095,8.225 )
1992	Sri Lanka	10 - 54 years	29164.502 ( 21748.759,37946.962 )	484.241 ( 361.112,630.063 )	16.918 ( 11.573,23.743 )	60.869 ( 39.92,85.212 )	4144.778 ( 2790.988,5704.749 )	68.819 ( 46.341,94.72 )
1992	Sudan	10 - 54 years	73441.756 ( 58211.215,93814.01 )	1105.162 ( 875.971,1411.727 )	101.909 ( 65.265,150.628 )	995.156 ( 660.275,1517.817 )	60209.063 ( 40059.845,91478.073 )	906.035 ( 602.826,1376.576 )
1992	Suriname	10 - 54 years	968.231 ( 742.748,1276.196 )	760.725 ( 583.567,1002.689 )	31.162 ( 18.316,46.657 )	2.884 ( 1.712,4.295 )	192.515 ( 117.525,281.693 )	151.256 ( 92.338,221.322 )
1992	Sweden	10 - 54 years	5826.415 ( 4743.865,7139.398 )	228.739 ( 186.239,280.285 )	1.117 ( 0.9,1.363 )	1.34 ( 1.081,1.637 )	142.799 ( 109.919,189.665 )	5.606 ( 4.315,7.446 )
1992	Switzerland	10 - 54 years	3960.996 ( 3425.254,4586.088 )	183.098 ( 158.334,211.993 )	1.48 ( 1.225,1.793 )	1.289 ( 1.07,1.552 )	118.586 ( 93.359,152.776 )	5.482 ( 4.316,7.062 )
1992	Syrian Arab Republic	10 - 54 years	35949.954 ( 27503.532,47086.87 )	882.547 ( 675.193,1155.95 )	18.734 ( 11.866,27.094 )	86.95 ( 55.291,125.46 )	5748.253 ( 3746.697,8060.921 )	141.116 ( 91.979,197.89 )
1992	Taiwan (Province of China)	10 - 54 years	11042.297 ( 8344.03,14844.126 )	155.355 ( 117.393,208.844 )	1.946 ( 1.607,2.36 )	6.323 ( 5.208,7.623 )	501.531 ( 403.91,629.659 )	7.056 ( 5.683,8.859 )
1992	Tajikistan	10 - 54 years	5576.613 ( 4430.262,7128.996 )	336.006 ( 266.935,429.541 )	14.414 ( 11.4,18.15 )	30.379 ( 23.973,38.327 )	1910.645 ( 1512.772,2383.136 )	115.121 ( 91.149,143.59 )
1992	Thailand	10 - 54 years	82707.514 ( 64078.579,105411.246 )	397.156 ( 307.701,506.178 )	4.835 ( 2.646,7.761 )	48.937 ( 26.717,78.26 )	3919.818 ( 2418.627,5939.909 )	18.823 ( 11.614,28.523 )
1992	Timor-Leste	10 - 54 years	3347.835 ( 2659.094,4228.614 )	1371.584 ( 1089.412,1732.433 )	61.48 ( 38.831,87.312 )	23.059 ( 14.426,32.565 )	1359.747 ( 874.432,1908.525 )	557.079 ( 358.249,781.909 )
1992	Togo	10 - 54 years	36330.496 ( 30553.606,43058.721 )	2991.458 ( 2515.788,3545.461 )	48.972 ( 32.501,69.008 )	81.295 ( 53.827,115.948 )	5295.294 ( 3587.256,7459.252 )	436.015 ( 295.375,614.196 )
1992	Tokelau	10 - 54 years	3.063 ( 2.348,3.934 )	662.534 ( 507.789,850.929 )	9.611 ( 4.898,17.758 )	0.003 ( 0.002,0.006 )	0.221 ( 0.127,0.376 )	47.883 ( 27.573,81.383 )
1992	Tonga	10 - 54 years	423.973 ( 327.974,548.411 )	1391.317 ( 1076.285,1799.675 )	5.937 ( 3.55,9.326 )	0.194 ( 0.119,0.303 )	16.219 ( 10.548,22.496 )	53.224 ( 34.614,73.824 )
1992	Trinidad and Tobago	10 - 54 years	2750.271 ( 2186.298,3648.204 )	680.174 ( 540.697,902.244 )	17.229 ( 14.2,20.661 )	3.719 ( 3.02,4.418 )	253.413 ( 207.485,301.161 )	62.672 ( 51.313,74.481 )
1992	Tunisia	10 - 54 years	17228.348 ( 12855.791,22805.948 )	611.643 ( 456.408,809.66 )	18.462 ( 11.849,26.301 )	39.548 ( 25.568,56.037 )	2594.982 ( 1777.243,3622.916 )	92.127 ( 63.096,128.621 )
1992	Turkey	10 - 54 years	146700.347 ( 116363.339,186752.375 )	754.382 ( 598.379,960.342 )	27.996 ( 17.173,39.704 )	417.894 ( 259.389,589.655 )	26353.148 ( 16610.921,37078.733 )	135.517 ( 85.419,190.671 )
1992	Turkmenistan	10 - 54 years	4498.474 ( 3479.295,5835.483 )	375.926 ( 290.756,487.657 )	13.426 ( 10.448,17.394 )	16.632 ( 12.892,21.581 )	1058.975 ( 824.674,1360.584 )	88.496 ( 68.916,113.701 )
1992	Tuvalu	10 - 54 years	33.53 ( 25.719,43.015 )	1100.528 ( 844.142,1411.819 )	15.249 ( 7.618,30.063 )	0.054 ( 0.028,0.103 )	3.534 ( 1.918,6.474 )	116.002 ( 62.956,212.478 )
1992	Uganda	10 - 54 years	193564.79 ( 156443.129,232218.887 )	3532.971 ( 2855.421,4238.491 )	62.525 ( 43.723,85.562 )	620.636 ( 431.977,829.353 )	38248.009 ( 27145,49808.154 )	698.108 ( 495.454,909.105 )
1992	Ukraine	10 - 54 years	87591.179 ( 64243.887,118892.572 )	533.158 ( 391.046,723.687 )	6.149 ( 5.337,7.146 )	36.008 ( 31.629,41.382 )	3318.946 ( 2703.516,4128.645 )	20.202 ( 16.456,25.131 )
1992	United Arab Emirates	10 - 54 years	2577.568 ( 2274.227,2947.265 )	533.516 ( 470.729,610.037 )	4.934 ( 2.487,8.513 )	2.364 ( 1.175,4.15 )	169.158 ( 93.092,273.387 )	35.013 ( 19.269,56.587 )
1992	United Kingdom	10 - 54 years	60291.981 ( 47220.356,77354.509 )	343.879 ( 269.324,441.197 )	1.379 ( 1.167,1.638 )	10.643 ( 8.992,12.532 )	1290.458 ( 970.63,1774.33 )	7.36 ( 5.536,10.12 )
1992	United Republic of Tanzania	10 - 54 years	264914.653 ( 217440.432,317079.344 )	3099.217 ( 2543.819,3709.488 )	55.251 ( 40.404,72.778 )	712.413 ( 520.974,947.567 )	47031.515 ( 34709.06,61844.146 )	550.218 ( 406.059,723.51 )
1992	United States of America	10 - 54 years	524478.372 ( 402024.668,690433.226 )	629.541 ( 482.557,828.739 )	1.902 ( 1.551,2.335 )	76.883 ( 62.147,95.665 )	10120.981 ( 7425.591,14039.779 )	12.148 ( 8.913,16.852 )
1992	United States Virgin Islands	10 - 54 years	321.992 ( 256.008,433.587 )	874.664 ( 695.424,1177.803 )	17.64 ( 10.307,26.496 )	0.408 ( 0.237,0.605 )	27.839 ( 17.172,39.699 )	75.622 ( 46.647,107.839 )
1992	Uruguay	10 - 54 years	5813.068 ( 4455.702,7759.44 )	592.025 ( 453.786,790.251 )	6.955 ( 5.671,8.288 )	3.799 ( 3.118,4.525 )	293.181 ( 241.517,361.997 )	29.859 ( 24.597,36.867 )
1992	Uzbekistan	10 - 54 years	23021.23 ( 17969.592,29187.698 )	341.906 ( 266.88,433.489 )	10.801 ( 8.404,13.322 )	74.562 ( 58.1,92.92 )	4843.703 ( 3818.587,6022.348 )	71.938 ( 56.713,89.443 )
1992	Vanuatu	10 - 54 years	561.456 ( 439.945,714.986 )	1161.683 ( 910.269,1479.344 )	11.961 ( 6.24,20.704 )	0.768 ( 0.381,1.348 )	50.973 ( 28.95,84.781 )	105.467 ( 59.898,175.416 )
1992	Venezuela (Bolivarian Republic of)	10 - 54 years	42978.63 ( 36103.084,52389.701 )	653.692 ( 549.117,796.832 )	17.228 ( 14.715,19.959 )	92.591 ( 79.981,106.012 )	6013.728 ( 5209.702,6924.278 )	91.467 ( 79.238,105.316 )
1992	Viet Nam	10 - 54 years	139441.372 ( 110290.557,179153.696 )	604.077 ( 477.792,776.116 )	2.736 ( 1.298,4.742 )	50.728 ( 24.326,86.595 )	4564.724 ( 2728.891,7316.188 )	19.775 ( 11.822,31.695 )
1992	Yemen	10 - 54 years	99340.182 ( 78255.19,127722.248 )	2437.925 ( 1920.474,3134.454 )	60.343 ( 37.72,86.134 )	415.078 ( 262.609,587.37 )	27136.209 ( 17276.349,37744.034 )	665.954 ( 423.982,926.283 )
1992	Zambia	10 - 54 years	96412.407 ( 80457.771,113246.011 )	3719.842 ( 3104.271,4369.326 )	45.498 ( 33.2,60.491 )	185.901 ( 137.181,245.091 )	12680.769 ( 9545.685,16623.094 )	489.257 ( 368.297,641.362 )
1992	Zimbabwe	10 - 54 years	79166.873 ( 63315.519,97437.558 )	2286.513 ( 1828.691,2814.211 )	22.526 ( 14.142,33.009 )	90.293 ( 54.537,133.557 )	6391.608 ( 4096.664,8867.889 )	184.604 ( 118.321,256.124 )
1993	Afghanistan	10 - 54 years	34079.847 ( 26710.851,44916.804 )	1010.856 ( 792.281,1332.296 )	75.695 ( 48.884,108.952 )	423.66 ( 272.29,609.844 )	25589.183 ( 16649.979,36404.499 )	759.011 ( 493.862,1079.809 )
1993	Albania	10 - 54 years	3884.862 ( 2893.906,5262.609 )	361.625 ( 269.381,489.873 )	1.731 ( 1.158,2.431 )	1.267 ( 0.847,1.785 )	121.915 ( 85.345,164.877 )	11.349 ( 7.944,15.348 )
1993	Algeria	10 - 54 years	58960.926 ( 45173.225,76668.599 )	686.131 ( 525.683,892.197 )	29.756 ( 18.827,42.377 )	224.811 ( 142.903,310.832 )	14457.812 ( 9386.575,19716.809 )	168.246 ( 109.232,229.446 )
1993	American Samoa	10 - 54 years	259.478 ( 206.027,334.241 )	1565.959 ( 1243.377,2017.156 )	10.771 ( 6.201,16.49 )	0.196 ( 0.115,0.293 )	14.065 ( 8.79,19.904 )	84.884 ( 53.049,120.12 )
1993	Andorra	10 - 54 years	50.408 ( 37.68,66.236 )	233.943 ( 174.87,307.401 )	1.226 ( 0.624,2.169 )	0.009 ( 0.005,0.016 )	1.087 ( 0.646,1.589 )	5.043 ( 3,7.373 )
1993	Angola	10 - 54 years	113885.769 ( 93549.404,139135.577 )	3316.112 ( 2723.96,4051.333 )	99.983 ( 61.569,148.707 )	558.899 ( 349.029,831.74 )	35430.931 ( 22694.092,51894.741 )	1031.673 ( 660.804,1511.065 )
1993	Antigua and Barbuda	10 - 54 years	125.993 ( 98.52,163.399 )	574.436 ( 449.176,744.977 )	5.639 ( 4.581,6.88 )	0.071 ( 0.058,0.085 )	5.631 ( 4.544,6.952 )	25.674 ( 20.717,31.694 )
1993	Argentina	10 - 54 years	69235.308 ( 53456.006,90403.962 )	637.071 ( 491.878,831.856 )	10.654 ( 8.431,13.348 )	70.795 ( 56.132,88.87 )	5082.634 ( 4107.268,6248.827 )	46.768 ( 37.793,57.499 )
1993	Armenia	10 - 54 years	1770.57 ( 1418.603,2251.6 )	159.432 ( 127.739,202.747 )	5.055 ( 3.999,6.313 )	3.23 ( 2.552,3.966 )	208.892 ( 166.423,255.484 )	18.81 ( 14.986,23.005 )
1993	Australia	10 - 54 years	20907.506 ( 19139.217,22808.087 )	367.491 ( 336.41,400.898 )	1.442 ( 1.128,1.846 )	3.702 ( 2.835,4.705 )	448.212 ( 332.099,588.082 )	7.878 ( 5.837,10.337 )
1993	Austria	10 - 54 years	3980.773 ( 3928.024,4042.899 )	162.567 ( 160.412,165.104 )	1.127 ( 0.927,1.372 )	1.06 ( 0.88,1.288 )	107.41 ( 81.497,136.784 )	4.386 ( 3.328,5.586 )
1993	Azerbaijan	10 - 54 years	5548.553 ( 4450.721,7041.065 )	221.636 ( 177.783,281.254 )	11.096 ( 8.424,14.298 )	19.28 ( 14.665,24.886 )	1236.996 ( 949.726,1584.363 )	49.412 ( 37.937,63.287 )
1993	Bahamas	10 - 54 years	542.672 ( 425.868,703.304 )	564.126 ( 442.703,731.107 )	14.186 ( 11.111,17.485 )	0.82 ( 0.651,1.019 )	55.372 ( 44.755,67.996 )	57.561 ( 46.524,70.684 )
1993	Bahrain	10 - 54 years	1377.243 ( 1031.298,1778.326 )	864.902 ( 647.651,1116.78 )	9.347 ( 6.111,12.814 )	1.268 ( 0.823,1.736 )	89.516 ( 60.411,120.685 )	56.216 ( 37.938,75.789 )
1993	Bangladesh	10 - 54 years	367854.12 ( 299151.66,456637.651 )	1044.51 ( 849.432,1296.609 )	92.119 ( 74.143,112.462 )	3779.981 ( 3072.219,4567.149 )	249073.971 ( 203671.007,301509.742 )	707.238 ( 578.318,856.128 )
1993	Barbados	10 - 54 years	507.156 ( 402.163,662.16 )	597.945 ( 474.157,780.698 )	9.321 ( 7.539,11.313 )	0.352 ( 0.287,0.426 )	26.821 ( 21.736,32.141 )	31.622 ( 25.627,37.895 )
1993	Belarus	10 - 54 years	12055.868 ( 8498.866,17256.997 )	367.941 ( 259.382,526.678 )	3.826 ( 3.173,4.688 )	4.407 ( 3.651,5.384 )	410.762 ( 323.16,522.845 )	12.536 ( 9.863,15.957 )
1993	Belgium	10 - 54 years	12127.858 ( 8680.928,16510.858 )	400.521 ( 286.687,545.27 )	1.038 ( 0.849,1.248 )	1.24 ( 1.011,1.473 )	210.326 ( 144.844,327.253 )	6.946 ( 4.783,10.807 )
1993	Belize	10 - 54 years	661.489 ( 519.299,859.534 )	1067.75 ( 838.233,1387.427 )	7.979 ( 6.586,9.858 )	0.496 ( 0.408,0.616 )	37.772 ( 30.877,46.781 )	60.969 ( 49.84,75.512 )
1993	Benin	10 - 54 years	54947.963 ( 46106.698,64248.093 )	3425.33 ( 2874.186,4005.079 )	63.149 ( 44.245,84.04 )	161.151 ( 110.719,216.209 )	10430.891 ( 7222.187,13805.028 )	650.238 ( 450.215,860.574 )
1993	Bermuda	10 - 54 years	128.349 ( 99.347,168.185 )	612.606 ( 474.182,802.745 )	3.481 ( 2.781,4.297 )	0.03 ( 0.024,0.037 )	3.154 ( 2.373,4.183 )	15.055 ( 11.325,19.966 )
1993	Bhutan	10 - 54 years	1971.72 ( 1599.028,2520.226 )	1055.567 ( 856.045,1349.211 )	88.08 ( 55.012,130.352 )	17.559 ( 10.76,25.965 )	1150.18 ( 713.158,1685.029 )	615.752 ( 381.792,902.086 )
1993	Bolivia (Plurinational State of)	10 - 54 years	15890.394 ( 12835.111,19743.185 )	725.917 ( 586.343,901.923 )	95.443 ( 74.014,122.223 )	221.459 ( 168.643,279.038 )	13495.965 ( 10312.923,17030.816 )	616.533 ( 471.123,778.014 )
1993	Bosnia and Herzegovina	10 - 54 years	3030.878 ( 2237.724,4097.309 )	210.348 ( 155.302,284.36 )	2.05 ( 1.305,3.051 )	1.264 ( 0.814,1.932 )	111.653 ( 76.004,152.107 )	7.749 ( 5.275,10.556 )
1993	Botswana	10 - 54 years	9543.52 ( 7682.737,11674.426 )	1979.024 ( 1593.156,2420.906 )	15.128 ( 7.801,24.237 )	7.253 ( 3.758,11.463 )	566.908 ( 335.59,840.318 )	117.559 ( 69.591,174.255 )
1993	Brazil	10 - 54 years	402981.035 ( 320614.502,521886.387 )	751.756 ( 598.102,973.573 )	26.057 ( 23.02,29.274 )	847.854 ( 751.834,948.757 )	55165.343 ( 48886.815,61636.159 )	102.91 ( 91.198,114.981 )
1993	Brunei Darussalam	10 - 54 years	304.603 ( 240.01,391.526 )	329.077 ( 259.295,422.985 )	10.298 ( 5.95,15.284 )	0.751 ( 0.436,1.101 )	46.35 ( 27.788,66.471 )	50.074 ( 30.021,71.812 )
1993	Bulgaria	10 - 54 years	4085.951 ( 3078.202,5589.913 )	158.229 ( 119.204,216.47 )	4.12 ( 3.393,5.016 )	3.351 ( 2.774,4.064 )	253.486 ( 209.337,313.231 )	9.816 ( 8.107,12.13 )
1993	Burkina Faso	10 - 54 years	108039.616 ( 90010.44,128576.462 )	3501.538 ( 2917.216,4167.132 )	48.787 ( 33.594,66.377 )	240.412 ( 162.775,314.513 )	15755.193 ( 10986.852,20465.068 )	510.622 ( 356.081,663.268 )
1993	Burundi	10 - 54 years	59518.531 ( 49222.346,70006.308 )	3411.658 ( 2821.471,4012.827 )	97.518 ( 64.348,134.678 )	254.073 ( 166.544,348.158 )	15703.777 ( 10400.268,21378.608 )	900.155 ( 596.153,1225.442 )
1993	Cabo Verde	10 - 54 years	2696.161 ( 2220.915,3205.226 )	2342.364 ( 1929.481,2784.629 )	15.805 ( 9.522,24.484 )	2.029 ( 1.25,3.132 )	152.052 ( 99.469,215.46 )	132.099 ( 86.416,187.186 )
1993	Cambodia	10 - 54 years	36123.156 ( 28730.383,45762.195 )	1012.677 ( 805.428,1282.898 )	56.329 ( 39.387,76.935 )	239.659 ( 169.906,327.061 )	14688.638 ( 10550.756,20075.494 )	411.782 ( 295.78,562.797 )
1993	Cameroon	10 - 54 years	119217.771 ( 100847.339,138844.015 )	3372.095 ( 2852.484,3927.227 )	61.096 ( 43.569,81.199 )	310.423 ( 218.903,417.474 )	21132.124 ( 15159.457,27969.757 )	597.726 ( 428.788,791.129 )
1993	Canada	10 - 54 years	19898.545 ( 17971.502,21967.016 )	213.834 ( 193.126,236.063 )	0.905 ( 0.708,1.144 )	3.523 ( 2.799,4.459 )	423.314 ( 309.683,555.41 )	4.549 ( 3.328,5.969 )
1993	Central African Republic	10 - 54 years	28130.731 ( 22612.813,34041.729 )	3084.899 ( 2479.788,3733.116 )	118.409 ( 82.274,161.325 )	162.008 ( 113.15,219.712 )	10110.76 ( 7161.55,13533.743 )	1108.776 ( 785.357,1484.15 )
1993	Chad	10 - 54 years	72684.436 ( 60206.27,86386.641 )	3714.553 ( 3076.854,4414.807 )	63.185 ( 46.583,81.197 )	221.826 ( 157.018,281.059 )	14836.623 ( 10738.031,18659.711 )	758.229 ( 548.769,953.608 )
1993	Chile	10 - 54 years	29056.08 ( 27406.104,30892.951 )	622.821 ( 587.453,662.194 )	8.205 ( 6.96,9.649 )	23.667 ( 20.342,27.612 )	1764.9 ( 1512.46,2094.972 )	37.831 ( 32.42,44.906 )
1993	China	10 - 54 years	1119521.367 ( 809632.746,1546741.69 )	276.338 ( 199.846,381.791 )	6.606 ( 4.809,8.479 )	1348.646 ( 970.749,1704.647 )	95087.506 ( 72135.156,120109.531 )	23.471 ( 17.806,29.647 )
1993	Colombia	10 - 54 years	67122.142 ( 56666.092,80202.561 )	569.245 ( 480.57,680.177 )	27.088 ( 21.047,32.716 )	260.453 ( 201.255,313.017 )	16600.427 ( 12825.783,20005.172 )	140.784 ( 108.772,169.659 )
1993	Comoros	10 - 54 years	4803.456 ( 3986.424,5609.404 )	3154.936 ( 2618.305,3684.287 )	54.991 ( 28.876,80.85 )	11.337 ( 6.263,16.618 )	719.464 ( 408.543,1028.485 )	472.548 ( 268.333,675.515 )
1993	Congo	10 - 54 years	20619.551 ( 17065.264,24578.193 )	2467.689 ( 2042.322,2941.448 )	109.255 ( 70.56,151.318 )	108.263 ( 69.961,149.317 )	6789.27 ( 4504.018,9213.857 )	812.521 ( 539.028,1102.688 )
1993	Cook Islands	10 - 54 years	50.977 ( 39.764,67.397 )	838.168 ( 653.804,1108.149 )	0.328 ( 0.164,0.576 )	0.001 ( 0.001,0.003 )	0.632 ( 0.357,1.021 )	10.389 ( 5.868,16.785 )
1993	Costa Rica	10 - 54 years	6776.401 ( 5620.485,8338.856 )	619.863 ( 514.127,762.786 )	5.09 ( 4.195,6.097 )	4.035 ( 3.329,4.854 )	299.296 ( 242.7,358.013 )	27.378 ( 22.201,32.749 )
1993	Côte d'Ivoire	10 - 54 years	133054.647 ( 110935.122,158262.625 )	3242.607 ( 2703.543,3856.938 )	61.761 ( 39.138,91.537 )	362.282 ( 228.107,525.885 )	23546.736 ( 14972.719,33728.762 )	573.845 ( 364.892,821.986 )
1993	Croatia	10 - 54 years	1775.864 ( 1627.131,1938.669 )	118.402 ( 108.486,129.257 )	2.349 ( 1.921,2.838 )	1.149 ( 0.929,1.386 )	89.01 ( 71.499,107.578 )	5.935 ( 4.767,7.173 )
1993	Cuba	10 - 54 years	17712.987 ( 13730.499,23488.91 )	473.7 ( 367.196,628.166 )	7.133 ( 5.97,8.603 )	10.822 ( 8.953,13.081 )	852.958 ( 700.131,1038.775 )	22.811 ( 18.724,27.78 )
1993	Cyprus	10 - 54 years	517.069 ( 382.274,687.813 )	196.737 ( 145.45,261.703 )	2.491 ( 1.348,4.056 )	0.347 ( 0.187,0.563 )	26.084 ( 15.722,38.675 )	9.925 ( 5.982,14.715 )
1993	Czechia	10 - 54 years	8222.027 ( 5906.361,11373.821 )	249.096 ( 178.94,344.583 )	1.237 ( 0.99,1.529 )	1.378 ( 1.08,1.709 )	177.855 ( 126.985,251.266 )	5.388 ( 3.847,7.612 )
1993	Democratic People's Republic of Korea	10 - 54 years	18550.876 ( 13563.529,25497.972 )	253.271 ( 185.18,348.118 )	20.93 ( 11.454,34.376 )	120.284 ( 65.266,199.999 )	7321.15 ( 4050.314,12073.201 )	99.954 ( 55.298,164.833 )
1993	Democratic Republic of the Congo	10 - 54 years	426270.725 ( 347613.523,507965.82 )	3446.491 ( 2810.53,4107.013 )	83.355 ( 56.833,113.333 )	1602.707 ( 1100.819,2172.078 )	100208.525 ( 70303.424,135219.109 )	810.208 ( 568.418,1093.276 )
1993	Denmark	10 - 54 years	1126.268 ( 1044.16,1215.184 )	70.023 ( 64.918,75.551 )	2.392 ( 1.707,3.115 )	1.64 ( 1.167,2.138 )	105.066 ( 76.697,134.871 )	6.532 ( 4.768,8.385 )
1993	Djibouti	10 - 54 years	4766.638 ( 3913.784,5614.673 )	3175.082 ( 2606.991,3739.962 )	140.541 ( 87.629,200.972 )	22.228 ( 13.913,31.827 )	1453.363 ( 927.933,2069.543 )	968.092 ( 618.101,1378.533 )
1993	Dominica	10 - 54 years	225.033 ( 176.761,287.455 )	1031.56 ( 810.278,1317.703 )	1.136 ( 0.795,1.589 )	0.021 ( 0.014,0.029 )	3.55 ( 2.422,5.451 )	16.274 ( 11.1,24.988 )
1993	Dominican Republic	10 - 54 years	23089.699 ( 18048.342,30058.068 )	896.059 ( 700.416,1166.486 )	33.581 ( 25.227,42.628 )	79.509 ( 59.895,100.367 )	5213.189 ( 3976.355,6509.505 )	202.312 ( 154.313,252.619 )
1993	Ecuador	10 - 54 years	25520.169 ( 25039.29,26149.663 )	724.211 ( 710.565,742.075 )	35.556 ( 30.04,41.109 )	115.077 ( 97.328,133.32 )	7217.502 ( 6138.842,8392.753 )	204.818 ( 174.208,238.17 )
1993	Egypt	10 - 54 years	195520.395 ( 157626.612,251968.153 )	1053.162 ( 849.048,1357.215 )	23.827 ( 16.325,32.115 )	426.764 ( 293.567,571.894 )	28056.766 ( 19720.399,37555.458 )	151.126 ( 106.223,202.291 )
1993	El Salvador	10 - 54 years	12412.769 ( 10370.45,15076.736 )	689.499 ( 576.053,837.475 )	29.231 ( 21.874,36.774 )	55.237 ( 40.931,69.633 )	3556.355 ( 2646.751,4465.554 )	197.547 ( 147.02,248.05 )
1993	Equatorial Guinea	10 - 54 years	4708.129 ( 3864.872,5735.264 )	3140.714 ( 2578.192,3825.899 )	104.071 ( 58.349,166.244 )	23.409 ( 13.158,36.232 )	1479.604 ( 842.358,2261.345 )	987.019 ( 561.923,1508.506 )
1993	Eritrea	10 - 54 years	29542.047 ( 24512.199,34745.432 )	3034.629 ( 2517.951,3569.132 )	90.316 ( 66.134,118.485 )	118.782 ( 87.551,155.509 )	7797.541 ( 5814.735,10043.603 )	800.982 ( 597.303,1031.703 )
1993	Estonia	10 - 54 years	2075.374 ( 1533.541,2920.345 )	439.635 ( 324.856,618.628 )	3.167 ( 2.576,3.87 )	0.479 ( 0.39,0.585 )	53.891 ( 40.329,73.233 )	11.416 ( 8.543,15.513 )
1993	Eswatini	10 - 54 years	7818.694 ( 6568.469,9314.538 )	2702.174 ( 2270.091,3219.144 )	15.226 ( 9.036,23.495 )	5.16 ( 3.083,7.959 )	394.213 ( 265.164,566.304 )	136.242 ( 91.642,195.717 )
1993	Ethiopia	10 - 54 years	595194.786 ( 497267.222,718887.413 )	3472.889 ( 2901.493,4194.62 )	101.799 ( 82.732,122.806 )	2720.221 ( 2203.758,3241.372 )	169381.821 ( 137886.761,200819.633 )	988.322 ( 804.552,1171.758 )
1993	Fiji	10 - 54 years	1761.006 ( 1336.637,2324.878 )	677.635 ( 514.337,894.613 )	17.579 ( 10.052,27.344 )	3.273 ( 1.854,5.206 )	210.088 ( 125.756,324.188 )	80.842 ( 48.391,124.747 )
1993	Finland	10 - 54 years	5443.637 ( 5145.516,5792.497 )	345.115 ( 326.214,367.231 )	0.565 ( 0.443,0.708 )	0.362 ( 0.286,0.453 )	81.642 ( 53.802,120.245 )	5.176 ( 3.411,7.623 )
1993	France	10 - 54 years	55981.817 ( 40800.888,75042.877 )	310.401 ( 226.228,416.089 )	1.938 ( 1.561,2.385 )	13.878 ( 11.216,16.915 )	1440.949 ( 1057.319,1985.059 )	7.99 ( 5.862,11.007 )
1993	Gabon	10 - 54 years	8224.768 ( 6796.133,9907.55 )	2564.109 ( 2118.726,3088.724 )	60.398 ( 42.116,83.022 )	22.957 ( 16.216,31.458 )	1504.012 ( 1065.767,2022.576 )	468.883 ( 332.258,630.547 )
1993	Gambia	10 - 54 years	10848.765 ( 8984.179,12860.22 )	3217.106 ( 2664.18,3813.586 )	66.553 ( 41.839,95.963 )	34.288 ( 21.483,49.081 )	2242.655 ( 1431.225,3165.708 )	665.04 ( 424.417,938.763 )
1993	Georgia	10 - 54 years	1559.397 ( 1285.415,1924.145 )	90.748 ( 74.804,111.974 )	9.67 ( 7.831,11.915 )	6.419 ( 5.219,7.807 )	393.583 ( 320.833,479.871 )	22.904 ( 18.671,27.926 )
1993	Germany	10 - 54 years	90563.961 ( 66891.78,124961.184 )	370.118 ( 273.374,510.693 )	1.689 ( 1.433,2.003 )	13.299 ( 11.379,15.654 )	1763.521 ( 1274.252,2587.489 )	7.207 ( 5.208,10.575 )
1993	Ghana	10 - 54 years	134724.002 ( 113441.872,161082.032 )	2686.587 ( 2262.192,3212.204 )	34.963 ( 22.54,51.392 )	216.92 ( 139.95,316.975 )	14767.105 ( 9818.204,21232.468 )	294.477 ( 195.789,423.405 )
1993	Global	10 - 54 years	15568367.039 ( 12925012.695,19026425.592 )	871.04 ( 723.146,1064.516 )	39.812 ( 35.435,44.48 )	52057.974 ( 46157.343,57999.178 )	3364492.4 ( 2985498.574,3742336.04 )	188.241 ( 167.037,209.381 )
1993	Greece	10 - 54 years	6436.976 ( 4850.23,8686.768 )	195.023 ( 146.949,263.186 )	0.962 ( 0.787,1.164 )	0.982 ( 0.814,1.174 )	127.914 ( 90.51,183.331 )	3.875 ( 2.742,5.554 )
1993	Greenland	10 - 54 years	35.55 ( 27.007,46.755 )	203.775 ( 154.806,267.998 )	1.451 ( 0.877,2.234 )	0.017 ( 0.01,0.026 )	1.424 ( 0.951,2.006 )	8.16 ( 5.448,11.499 )
1993	Grenada	10 - 54 years	215.827 ( 169.056,280.889 )	788.907 ( 617.947,1026.727 )	19.55 ( 15.91,23.561 )	0.455 ( 0.373,0.544 )	30.385 ( 25.071,36.319 )	111.064 ( 91.642,132.756 )
1993	Guam	10 - 54 years	478.148 ( 370.039,618.469 )	1047.58 ( 810.724,1355.011 )	2.769 ( 1.801,3.869 )	0.119 ( 0.077,0.167 )	12.181 ( 8.348,17.002 )	26.687 ( 18.29,37.25 )
1993	Guatemala	10 - 54 years	13933.89 ( 12120.589,16263.279 )	498.229 ( 433.392,581.52 )	35.558 ( 28.87,42.703 )	125.273 ( 101.303,149.587 )	7885.297 ( 6379.334,9398.782 )	281.952 ( 228.104,336.069 )
1993	Guinea	10 - 54 years	67930.977 ( 56828.662,80574.222 )	3407.618 ( 2850.693,4041.841 )	98.4 ( 70.806,127.319 )	310.319 ( 220.438,407.289 )	19868.766 ( 14287.708,25822.641 )	996.676 ( 716.714,1295.34 )
1993	Guinea-Bissau	10 - 54 years	10416.485 ( 8706.979,12360.428 )	3112.04 ( 2601.306,3692.814 )	75.531 ( 47.801,114.261 )	36.171 ( 22.345,54.173 )	2390.296 ( 1500.189,3521.971 )	714.127 ( 448.198,1052.228 )
1993	Guyana	10 - 54 years	2370.389 ( 1831.804,3128.654 )	909.252 ( 702.657,1200.113 )	17.654 ( 12.724,23.344 )	4.579 ( 3.357,5.925 )	308.934 ( 227.304,396.315 )	118.503 ( 87.191,152.021 )
1993	Haiti	10 - 54 years	23740.204 ( 18827.439,30099.554 )	1071.904 ( 850.085,1359.037 )	91.472 ( 64.715,125.45 )	235.891 ( 166.711,329.295 )	14087.243 ( 9934.793,19569.006 )	636.059 ( 448.57,883.568 )
1993	High-middle SDI	10 - 54 years	1343985.96 ( 1050269.188,1760839.024 )	373.728 ( 292.053,489.644 )	10.32 ( 8.446,12.164 )	1690.666 ( 1381.674,1976.07 )	117119.772 ( 94451.973,136622.979 )	32.568 ( 26.265,37.991 )
1993	High SDI	10 - 54 years	1162665.329 ( 919538.861,1498351.035 )	406.39 ( 321.409,523.723 )	2.461 ( 2.042,2.888 )	293.757 ( 242.535,341.184 )	29622.155 ( 22756.637,38788.816 )	10.354 ( 7.954,13.558 )
1993	Honduras	10 - 54 years	12869.896 ( 10853.821,15556.628 )	813.794 ( 686.313,983.683 )	46.197 ( 33.034,63.345 )	85.677 ( 63.1,116.734 )	5412.511 ( 4016.014,7322.9 )	342.246 ( 253.942,463.044 )
1993	Hungary	10 - 54 years	3964.764 ( 3047.154,5342.536 )	121.207 ( 93.154,163.326 )	1.974 ( 1.617,2.417 )	2.281 ( 1.857,2.787 )	176.605 ( 144.087,215.431 )	5.399 ( 4.405,6.586 )
1993	Iceland	10 - 54 years	222.738 ( 167.928,291.728 )	267.534 ( 201.701,350.399 )	1.013 ( 0.845,1.209 )	0.046 ( 0.038,0.053 )	5.022 ( 3.719,6.894 )	6.032 ( 4.467,8.28 )
1993	India	10 - 54 years	2995032.994 ( 2467881.28,3713665.96 )	1072.081 ( 883.386,1329.318 )	46.505 ( 40.05,53.899 )	11435.212 ( 9871.541,13224.879 )	735567.555 ( 639456.906,851858.457 )	263.299 ( 228.896,304.925 )
1993	Indonesia	10 - 54 years	535121.413 ( 421585.742,695600.344 )	814.376 ( 641.592,1058.601 )	94.379 ( 75.608,113.486 )	4358.809 ( 3472.062,5220.645 )	271588.576 ( 216867.873,322914.273 )	413.318 ( 330.041,491.428 )
1993	Iran (Islamic Republic of)	10 - 54 years	122761.013 ( 95649.295,158367.917 )	643.502 ( 501.385,830.151 )	9.631 ( 6.756,12.877 )	130.799 ( 92.674,170.483 )	9258.451 ( 6763.961,12097.991 )	48.532 ( 35.456,63.417 )
1993	Iraq	10 - 54 years	73828.16 ( 57469.695,96871.848 )	1247.174 ( 970.832,1636.449 )	9.035 ( 5.063,13.81 )	70.317 ( 39.323,107.456 )	4934.231 ( 3083.41,7098.044 )	83.354 ( 52.088,119.907 )
1993	Ireland	10 - 54 years	2093.819 ( 1593.095,2742.202 )	179.654 ( 136.691,235.286 )	1.074 ( 0.836,1.315 )	0.531 ( 0.418,0.652 )	52.611 ( 39.273,69.765 )	4.514 ( 3.37,5.986 )
1993	Israel	10 - 54 years	6826.731 ( 6189.069,7509.568 )	400.434 ( 363.031,440.487 )	0.679 ( 0.562,0.815 )	0.759 ( 0.628,0.908 )	119.628 ( 85.338,166.59 )	7.017 ( 5.006,9.772 )
1993	Italy	10 - 54 years	44504.942 ( 33279.684,57557.783 )	252.879 ( 189.097,327.046 )	1.249 ( 1.04,1.465 )	6.755 ( 5.65,7.945 )	871.794 ( 638.685,1228.622 )	4.954 ( 3.629,6.981 )
1993	Jamaica	10 - 54 years	6345.448 ( 4983.015,8402.068 )	797.524 ( 626.287,1056.009 )	25.289 ( 19.069,32.204 )	14.439 ( 10.68,18.472 )	951.777 ( 716.909,1201.525 )	119.624 ( 90.104,151.013 )
1993	Japan	10 - 54 years	161784.131 ( 127363.817,211412.421 )	402.956 ( 317.225,526.565 )	1.254 ( 0.995,1.564 )	15.079 ( 12.095,18.797 )	2377.087 ( 1612.095,3533.706 )	5.921 ( 4.015,8.801 )
1993	Jordan	10 - 54 years	5002.113 ( 3908.077,6486.286 )	395.401 ( 308.921,512.72 )	24.931 ( 17.169,34.506 )	35.868 ( 24.799,49.578 )	2155.709 ( 1510.071,2967.522 )	170.402 ( 119.366,234.573 )
1993	Kazakhstan	10 - 54 years	17371.163 ( 13613.074,22420.645 )	330.937 ( 259.342,427.134 )	12.021 ( 10.037,14.536 )	38.33 ( 32.224,45.853 )	2508.763 ( 2114.226,2978.393 )	47.794 ( 40.278,56.741 )
1993	Kenya	10 - 54 years	231082.039 ( 191151.715,275346.635 )	2946.724 ( 2437.538,3511.18 )	45.163 ( 30.848,61.728 )	472.288 ( 322.811,647.095 )	30591.431 ( 21574.407,41074.308 )	390.097 ( 275.114,523.774 )
1993	Kiribati	10 - 54 years	244.615 ( 190.491,313.253 )	983.548 ( 765.923,1259.526 )	19.329 ( 12.633,28.678 )	0.519 ( 0.34,0.76 )	33.496 ( 22.45,48.085 )	134.681 ( 90.267,193.34 )
1993	Kuwait	10 - 54 years	4208.18 ( 3181.757,5432.478 )	844.001 ( 638.14,1089.549 )	0.957 ( 0.765,1.163 )	0.362 ( 0.289,0.438 )	68.436 ( 45.678,103.269 )	13.726 ( 9.161,20.712 )
1993	Kyrgyzstan	10 - 54 years	3923.8 ( 3119.12,5049.126 )	270.679 ( 215.169,348.308 )	22.56 ( 18.907,27.021 )	27.961 ( 23.436,33.389 )	1736.349 ( 1458.402,2079.986 )	119.78 ( 100.606,143.485 )
1993	Lao People's Democratic Republic	10 - 54 years	14527.051 ( 11595.954,18289.542 )	1037.361 ( 828.054,1306.036 )	47.955 ( 31.99,68.398 )	87.938 ( 57.617,127.701 )	5515.616 ( 3679.651,7884.205 )	393.864 ( 262.76,563.002 )
1993	Latvia	10 - 54 years	3211.5 ( 2307.684,4570.466 )	396.279 ( 284.754,563.967 )	2.572 ( 2.112,3.058 )	0.686 ( 0.569,0.816 )	78.828 ( 59.159,110.83 )	9.727 ( 7.3,13.676 )
1993	Lebanon	10 - 54 years	7600.718 ( 5822.454,10198.282 )	748.773 ( 573.59,1004.668 )	5.186 ( 2.948,8.376 )	4.627 ( 2.662,7.399 )	365.688 ( 228.54,543.769 )	36.025 ( 22.514,53.569 )
1993	Lesotho	10 - 54 years	10845.716 ( 8807.167,13150.596 )	2014.631 ( 1635.963,2442.771 )	28.543 ( 19.182,38.716 )	15.143 ( 10.25,20.675 )	1035.208 ( 738.808,1390.421 )	192.294 ( 137.236,258.276 )
1993	Liberia	10 - 54 years	21441.916 ( 18165.812,25336.164 )	3270.666 ( 2770.942,3864.679 )	109.579 ( 76.375,145.297 )	106.618 ( 74.226,142.326 )	6697.464 ( 4682.947,8880.085 )	1021.605 ( 714.318,1354.533 )
1993	Libya	10 - 54 years	11968.503 ( 9217.145,15444.767 )	877.069 ( 675.446,1131.815 )	12.072 ( 6.882,18.191 )	15.41 ( 8.738,22.814 )	1019.496 ( 619.542,1459.088 )	74.71 ( 45.401,106.924 )
1993	Lithuania	10 - 54 years	8265.844 ( 7737.464,8929.597 )	707.373 ( 662.155,764.175 )	3.023 ( 2.506,3.661 )	1.379 ( 1.144,1.662 )	181.393 ( 134.705,246.455 )	15.523 ( 11.528,21.091 )
1993	Low-middle SDI	10 - 54 years	4809890.023 ( 4027052.931,5851506.892 )	1255.015 ( 1050.754,1526.797 )	57.457 ( 50.31,64.86 )	22308.337 ( 19335.069,25094.725 )	1432058.716 ( 1239980.966,1611836.242 )	373.658 ( 323.541,420.566 )
1993	Low SDI	10 - 54 years	4404390.643 ( 3703705.722,5202326.633 )	2725.247 ( 2291.693,3218.975 )	76.743 ( 66.594,87.549 )	18104.598 ( 15627.205,20625.306 )	1153194.477 ( 996725.659,1307662.194 )	713.547 ( 616.731,809.125 )
1993	Luxembourg	10 - 54 years	113.375 ( 97.096,132.419 )	92.678 ( 79.372,108.247 )	1.636 ( 1.331,1.981 )	0.089 ( 0.072,0.107 )	6.276 ( 5.116,7.555 )	5.13 ( 4.182,6.176 )
1993	Madagascar	10 - 54 years	120184.606 ( 97933.672,143520.436 )	3051.424 ( 2486.485,3643.909 )	70.231 ( 51.196,92.671 )	401.918 ( 292.542,525 )	26137.854 ( 19531.386,33820.406 )	663.626 ( 495.892,858.682 )
1993	Malawi	10 - 54 years	116586.86 ( 95410.874,139479.125 )	3583.197 ( 2932.372,4286.772 )	69.154 ( 50.612,89.789 )	385.694 ( 286.385,511.658 )	23623.823 ( 17605.658,31010.054 )	726.058 ( 541.095,953.067 )
1993	Malaysia	10 - 54 years	50662.024 ( 38109.92,65586.456 )	799.48 ( 601.399,1034.997 )	10.209 ( 6.662,14.211 )	53.864 ( 35.931,74.393 )	3735.441 ( 2567.044,5015.228 )	58.948 ( 40.51,79.144 )
1993	Maldives	10 - 54 years	655.303 ( 504.905,831.477 )	907.081 ( 698.897,1150.944 )	16.43 ( 11.131,22.343 )	1.373 ( 0.939,1.861 )	91.025 ( 62.539,120.098 )	125.999 ( 86.567,166.242 )
1993	Mali	10 - 54 years	93579.88 ( 77667.105,111487.298 )	3453.007 ( 2865.841,4113.773 )	54.199 ( 43.857,65.27 )	255.95 ( 207.012,306.164 )	17156.048 ( 13824.569,20591.885 )	633.041 ( 510.113,759.821 )
1993	Malta	10 - 54 years	375.927 ( 270.371,499.787 )	307.799 ( 221.373,409.213 )	1.965 ( 1.585,2.362 )	0.099 ( 0.079,0.119 )	10.05 ( 7.392,13.626 )	8.229 ( 6.053,11.156 )
1993	Marshall Islands	10 - 54 years	106.77 ( 83.264,139.296 )	722.236 ( 563.23,942.258 )	10.217 ( 5.32,18.783 )	0.156 ( 0.08,0.285 )	10.777 ( 6.113,18.898 )	72.903 ( 41.349,127.836 )
1993	Mauritania	10 - 54 years	22395.112 ( 19212.479,25939.885 )	3307.707 ( 2837.639,3831.262 )	168.35 ( 128.647,215.409 )	154.498 ( 116.974,199.279 )	9639.391 ( 7333.612,12314.121 )	1423.716 ( 1083.158,1818.768 )
1993	Mauritius	10 - 54 years	1895.04 ( 1437.96,2491.093 )	483.458 ( 366.849,635.522 )	15.067 ( 12.371,18.217 )	3.429 ( 2.825,4.145 )	224.474 ( 187.388,266.843 )	57.267 ( 47.806,68.076 )
1993	Mexico	10 - 54 years	400823.249 ( 342439.95,471690.945 )	1312.68 ( 1121.477,1544.769 )	14.967 ( 12.439,17.74 )	389.609 ( 323.782,460.295 )	27630.332 ( 23281.217,32683.103 )	90.488 ( 76.245,107.036 )
1993	Micronesia (Federated States of)	10 - 54 years	314.307 ( 247.195,402.273 )	947.18 ( 744.935,1212.27 )	13.619 ( 7.706,21.528 )	0.412 ( 0.243,0.647 )	28.496 ( 17.3,42.567 )	85.874 ( 52.135,128.277 )
1993	Middle SDI	10 - 54 years	3837079.287 ( 3140279.579,4804573.145 )	644.817 ( 527.721,807.403 )	24.102 ( 21.542,26.773 )	9627.6 ( 8648.317,10697.358 )	630394.648 ( 563332.968,700295.418 )	105.937 ( 94.667,117.684 )
1993	Monaco	10 - 54 years	23.058 ( 17.012,29.954 )	265.264 ( 195.709,344.592 )	1.398 ( 0.481,2.414 )	0.004 ( 0.001,0.008 )	0.502 ( 0.292,0.784 )	5.777 ( 3.363,9.017 )
1993	Mongolia	10 - 54 years	2108.995 ( 1677.136,2666.196 )	291.369 ( 231.705,368.349 )	21.278 ( 15.175,28.508 )	13.805 ( 9.546,18.304 )	877.883 ( 614.593,1151.109 )	121.284 ( 84.909,159.032 )
1993	Montenegro	10 - 54 years	600.861 ( 439.026,795.41 )	297.81 ( 217.599,394.237 )	0.425 ( 0.233,0.691 )	0.039 ( 0.022,0.064 )	8.968 ( 5.127,13.81 )	4.445 ( 2.541,6.845 )
1993	Morocco	10 - 54 years	74991.769 ( 59123.765,95776.408 )	854.573 ( 673.748,1091.425 )	75.117 ( 55.605,98.684 )	608.63 ( 456.734,797.868 )	36566.07 ( 27696.277,47485.642 )	416.691 ( 315.614,541.125 )
1993	Mozambique	10 - 54 years	131858.243 ( 107409.101,157315.096 )	2993.358 ( 2438.33,3571.263 )	53.462 ( 37.92,72.129 )	343.593 ( 241.13,462.664 )	22013.636 ( 15865.538,28953.368 )	499.739 ( 360.169,657.28 )
1993	Myanmar	10 - 54 years	90983.384 ( 71529.284,115935.006 )	634.731 ( 499.012,808.801 )	38.348 ( 26.708,52.836 )	412.947 ( 286.627,567.474 )	27040.917 ( 19122.259,36811.185 )	188.646 ( 133.403,256.807 )
1993	Namibia	10 - 54 years	10825.211 ( 8749.119,13022.079 )	2182.783 ( 1764.162,2625.757 )	30.994 ( 20.566,43.601 )	16.587 ( 10.946,23.742 )	1124.641 ( 784.989,1559.213 )	226.771 ( 158.284,314.398 )
1993	Nauru	10 - 54 years	39.372 ( 30.351,50.086 )	1214.419 ( 936.175,1544.87 )	29.615 ( 15.504,51.283 )	0.107 ( 0.056,0.185 )	6.712 ( 3.734,11.307 )	207.04 ( 115.159,348.76 )
1993	Nepal	10 - 54 years	75516.451 ( 61191.556,95975.941 )	1170.733 ( 948.654,1487.916 )	65.642 ( 43.256,92.044 )	529.176 ( 348.277,736.723 )	33079.879 ( 22075.273,45950.012 )	512.838 ( 342.233,712.364 )
1993	Netherlands	10 - 54 years	7489.711 ( 5445.783,10057.543 )	154.075 ( 112.028,206.9 )	2.722 ( 2.248,3.201 )	5.324 ( 4.451,6.267 )	391.556 ( 320.914,480.855 )	8.055 ( 6.602,9.892 )
1993	New Zealand	10 - 54 years	10278.875 ( 8229.47,12734.491 )	895.327 ( 716.817,1109.22 )	1.468 ( 1.176,1.791 )	0.849 ( 0.679,1.028 )	165.472 ( 110.809,243.162 )	14.413 ( 9.652,21.18 )
1993	Nicaragua	10 - 54 years	9211.811 ( 7682.671,11253.612 )	682.996 ( 569.621,834.383 )	16.991 ( 13.672,20.98 )	23.917 ( 19.282,29.37 )	1569.922 ( 1274.73,1916.486 )	116.4 ( 94.513,142.095 )
1993	Niger	10 - 54 years	93360.039 ( 76808.755,113130.717 )	3578.878 ( 2944.398,4336.77 )	64.387 ( 47.09,86.596 )	316.868 ( 232.74,426.777 )	20698.117 ( 15607.837,27451.6 )	793.445 ( 598.313,1052.334 )
1993	Nigeria	10 - 54 years	1108850.233 ( 946651.122,1294406.115 )	3709.343 ( 3166.752,4330.067 )	72.228 ( 46.871,105.714 )	3287.82 ( 2168.942,4840.949 )	221955.066 ( 146370.887,320480.134 )	742.487 ( 489.642,1072.075 )
1993	Niue	10 - 54 years	4.356 ( 3.367,5.699 )	649.008 ( 501.62,849.23 )	10.419 ( 5.316,18.951 )	0.004 ( 0.002,0.008 )	0.3 ( 0.166,0.501 )	44.633 ( 24.746,74.643 )
1993	North Macedonia	10 - 54 years	1816.114 ( 1361.985,2486.594 )	279.646 ( 209.719,382.887 )	3.562 ( 2.423,5.144 )	1.179 ( 0.808,1.7 )	93.049 ( 65.012,124.95 )	14.328 ( 10.011,19.24 )
1993	Northern Mariana Islands	10 - 54 years	177.883 ( 137.712,233.541 )	1054.559 ( 816.412,1384.519 )	6.972 ( 3.698,11.324 )	0.085 ( 0.044,0.137 )	6.818 ( 4.011,10.297 )	40.419 ( 23.776,61.044 )
1993	Norway	10 - 54 years	9132.927 ( 6824.56,11898.356 )	699.806 ( 522.928,911.705 )	2.055 ( 1.706,2.484 )	1.219 ( 1.013,1.463 )	172.382 ( 124.274,247.445 )	13.209 ( 9.522,18.96 )
1993	Oman	10 - 54 years	4325.576 ( 3276.282,5625.153 )	819.567 ( 620.757,1065.798 )	9.36 ( 4.62,16.547 )	6.87 ( 3.347,12.108 )	461.223 ( 240.409,770.855 )	87.388 ( 45.55,146.054 )
1993	Pakistan	10 - 54 years	589302.925 ( 489550.064,717154.616 )	1706.734 ( 1417.831,2077.017 )	102.277 ( 65.48,145.842 )	4493.921 ( 2904.412,6358.571 )	285049.21 ( 186427.409,402413.15 )	825.557 ( 539.93,1165.466 )
1993	Palau	10 - 54 years	40.109 ( 31.175,51.627 )	695.244 ( 540.384,894.885 )	11.904 ( 6.707,19.32 )	0.041 ( 0.023,0.066 )	2.853 ( 1.693,4.292 )	49.457 ( 29.353,74.398 )
1993	Palestine	10 - 54 years	6545.082 ( 5111.232,8581.469 )	986.661 ( 770.51,1293.643 )	3.589 ( 2.116,5.515 )	3.471 ( 2.021,5.305 )	283.447 ( 182.148,397.418 )	42.729 ( 27.459,59.91 )
1993	Panama	10 - 54 years	4076.184 ( 3411.49,5017.424 )	486.88 ( 407.485,599.306 )	13.155 ( 10.799,15.549 )	7.831 ( 6.469,9.253 )	521.114 ( 430.761,608.15 )	62.244 ( 51.452,72.641 )
1993	Papua New Guinea	10 - 54 years	12193.022 ( 9484.513,15648.177 )	884.185 ( 687.776,1134.738 )	19.61 ( 9.834,29.888 )	31.404 ( 16.579,47.998 )	2051.855 ( 1099.405,3082.614 )	148.792 ( 79.724,223.538 )
1993	Paraguay	10 - 54 years	11441.88 ( 9120.949,14341.07 )	841.214 ( 670.577,1054.364 )	21.412 ( 15.921,27.708 )	27.841 ( 20.577,36.08 )	1813.839 ( 1359.004,2310.99 )	133.354 ( 99.915,169.905 )
1993	Peru	10 - 54 years	30329.34 ( 26557.075,34770.543 )	402.375 ( 352.329,461.296 )	48.604 ( 36.926,62.265 )	322.967 ( 244.124,412.752 )	20305.469 ( 15432.295,25868.883 )	269.39 ( 204.738,343.199 )
1993	Philippines	10 - 54 years	216318.034 ( 168287.959,271522.092 )	988.354 ( 768.906,1240.581 )	24.912 ( 18.671,31.588 )	520.65 ( 397.771,654.979 )	33550.713 ( 25636.501,41986.986 )	153.293 ( 117.133,191.838 )
1993	Poland	10 - 54 years	32730.106 ( 23546.033,47097.384 )	266.558 ( 191.762,383.567 )	1.625 ( 1.336,1.976 )	7.871 ( 6.503,9.589 )	834.874 ( 632.782,1156.297 )	6.799 ( 5.153,9.417 )
1993	Portugal	10 - 54 years	6351.221 ( 4667.048,8533.007 )	194.518 ( 142.937,261.339 )	1.756 ( 1.45,2.088 )	1.948 ( 1.605,2.29 )	188.056 ( 146.622,255.295 )	5.76 ( 4.491,7.819 )
1993	Puerto Rico	10 - 54 years	8887.477 ( 6931.078,11952.976 )	711.802 ( 555.113,957.319 )	8.35 ( 6.981,10.076 )	5.385 ( 4.502,6.486 )	416.579 ( 342.311,512.624 )	33.364 ( 27.416,41.056 )
1993	Qatar	10 - 54 years	882.538 ( 663.287,1151.658 )	798.552 ( 600.167,1042.063 )	3.084 ( 1.733,4.771 )	0.369 ( 0.208,0.563 )	31.139 ( 19.659,43.986 )	28.176 ( 17.788,39.8 )
1993	Republic of Korea	10 - 54 years	12511.17 ( 9955.23,15830.571 )	78.273 ( 62.283,99.04 )	3.547 ( 2.693,4.463 )	25.43 ( 19.211,32.108 )	1613.23 ( 1252.337,2020.86 )	10.093 ( 7.835,12.643 )
1993	Republic of Moldova	10 - 54 years	7182.662 ( 5230.702,10048.852 )	497.347 ( 362.188,695.81 )	4.575 ( 3.749,5.521 )	2.972 ( 2.444,3.568 )	269.852 ( 215.394,340.688 )	18.685 ( 14.914,23.59 )
1993	Romania	10 - 54 years	24981.182 ( 18133.619,34397.204 )	341.284 ( 247.735,469.923 )	4.055 ( 3.264,4.972 )	10.012 ( 8.041,12.256 )	914.526 ( 726.215,1173.651 )	12.494 ( 9.921,16.034 )
1993	Russian Federation	10 - 54 years	233008.455 ( 173397.576,316660.199 )	481.202 ( 358.095,653.956 )	7.373 ( 6.092,8.744 )	109.769 ( 90.064,130.478 )	9499.403 ( 7626.38,11918.152 )	19.618 ( 15.75,24.613 )
1993	Rwanda	10 - 54 years	80424.193 ( 68068.335,93944.212 )	3380.278 ( 2860.954,3948.533 )	198.128 ( 144.511,264.696 )	675.45 ( 489.288,902.09 )	40072.194 ( 29471.834,53013.886 )	1684.259 ( 1238.719,2228.206 )
1993	Saint Kitts and Nevis	10 - 54 years	99.853 ( 77.79,131.672 )	750.315 ( 584.532,989.412 )	79.911 ( 66.947,94.593 )	0.685 ( 0.574,0.812 )	42.988 ( 36.282,50.521 )	323.023 ( 272.633,379.623 )
1993	Saint Lucia	10 - 54 years	364.794 ( 285.542,466.188 )	776.41 ( 607.734,992.213 )	7.393 ( 5.88,8.94 )	0.25 ( 0.199,0.298 )	19.139 ( 15.369,23.358 )	40.734 ( 32.71,49.713 )
1993	Saint Vincent and the Grenadines	10 - 54 years	250.127 ( 192.781,321.004 )	706.108 ( 544.219,906.192 )	22.073 ( 17.568,27.118 )	0.57 ( 0.453,0.699 )	38.38 ( 31.092,46.427 )	108.346 ( 87.773,131.064 )
1993	Samoa	10 - 54 years	373.037 ( 293.413,483.07 )	736.566 ( 579.348,953.828 )	4.022 ( 2.165,6.779 )	0.219 ( 0.118,0.365 )	17.817 ( 10.716,26.951 )	35.18 ( 21.159,53.215 )
1993	San Marino	10 - 54 years	18.811 ( 13.991,24.755 )	234.391 ( 174.336,308.449 )	0.857 ( 0.464,1.454 )	0.002 ( 0.001,0.004 )	0.328 ( 0.199,0.517 )	4.089 ( 2.475,6.443 )
1993	Sao Tome and Principe	10 - 54 years	1053.063 ( 870.584,1250.427 )	2741.857 ( 2266.738,3255.732 )	35.299 ( 21.838,53.022 )	1.765 ( 1.095,2.668 )	117.26 ( 77.936,172.512 )	305.31 ( 202.922,449.169 )
1993	Saudi Arabia	10 - 54 years	55388.507 ( 42590.6,71025.607 )	1135.086 ( 872.816,1455.54 )	14.663 ( 7.802,22.912 )	76.238 ( 39.693,117.395 )	5151.08 ( 2884.587,7963.118 )	105.562 ( 59.114,163.19 )
1993	Senegal	10 - 54 years	85573.412 ( 71770.281,102313.837 )	3348.523 ( 2808.401,4003.583 )	80.236 ( 59.552,100.838 )	289.925 ( 216.842,371.737 )	18449.379 ( 13989.798,23462.358 )	721.932 ( 547.427,918.092 )
1993	Serbia	10 - 54 years	5689.281 ( 4329.561,7690.092 )	183.554 ( 139.685,248.106 )	4.936 ( 2.98,7.316 )	6.716 ( 4.028,10.086 )	473.96 ( 299.343,691.575 )	15.291 ( 9.658,22.312 )
1993	Seychelles	10 - 54 years	147.71 ( 115.358,189.972 )	608.163 ( 474.961,782.168 )	30.822 ( 19.821,43.533 )	0.503 ( 0.323,0.707 )	31.236 ( 20.532,43.15 )	128.607 ( 84.537,177.66 )
1993	Sierra Leone	10 - 54 years	41085.566 ( 34142.713,48346.345 )	3248.772 ( 2699.778,3822.906 )	24.217 ( 15.878,34.241 )	47.342 ( 30.71,65.89 )	3260.978 ( 2217.067,4369.707 )	257.856 ( 175.311,345.527 )
1993	Singapore	10 - 54 years	2227.289 ( 1672.523,3020.777 )	184.529 ( 138.567,250.269 )	0.793 ( 0.637,0.994 )	0.45 ( 0.362,0.563 )	50.243 ( 36.172,72.882 )	4.163 ( 2.997,6.038 )
1993	Slovakia	10 - 54 years	3377.126 ( 3116.359,3728.179 )	194.473 ( 179.456,214.688 )	1.39 ( 0.938,1.954 )	0.96 ( 0.63,1.351 )	95.952 ( 67.879,129.709 )	5.525 ( 3.909,7.469 )
1993	Slovenia	10 - 54 years	1790.451 ( 1301.372,2489.327 )	282.066 ( 205.017,392.166 )	1.478 ( 1.18,1.796 )	0.29 ( 0.232,0.353 )	37.787 ( 26.595,54.868 )	5.953 ( 4.19,8.644 )
1993	Solomon Islands	10 - 54 years	1247.706 ( 980.43,1593.824 )	1124.451 ( 883.578,1436.379 )	30.034 ( 15.336,47.207 )	4.553 ( 2.338,7.224 )	297.269 ( 160.929,460.969 )	267.903 ( 145.031,415.432 )
1993	Somalia	10 - 54 years	80397.032 ( 68015.509,94163.946 )	3487.59 ( 2950.485,4084.793 )	69.185 ( 44.167,100.808 )	256.703 ( 163.742,369.96 )	16127.333 ( 10555.461,22966.574 )	699.597 ( 457.892,996.28 )
1993	South Africa	10 - 54 years	233770.519 ( 196052.633,274943.501 )	1739.029 ( 1458.444,2045.317 )	30.522 ( 20.959,41.828 )	316.436 ( 220.502,435.413 )	21464.668 ( 15621.376,28850.964 )	159.677 ( 116.208,214.624 )
1993	South Sudan	10 - 54 years	72080.508 ( 60913.821,84367.836 )	3926.948 ( 3318.587,4596.362 )	85.375 ( 47.376,137.877 )	235.572 ( 134.881,373.357 )	15183.395 ( 8874.226,23719.398 )	827.192 ( 483.468,1292.233 )
1993	Spain	10 - 54 years	35783.976 ( 28193.437,45043.838 )	290.493 ( 228.873,365.665 )	1.099 ( 0.902,1.312 )	4.131 ( 3.416,4.865 )	623.863 ( 434.94,920.895 )	5.065 ( 3.531,7.476 )
1993	Sri Lanka	10 - 54 years	29325.468 ( 21731.871,38075.603 )	479.357 ( 355.232,622.388 )	15.942 ( 11.05,21.593 )	56.679 ( 38.582,77.313 )	3876.847 ( 2684.907,5191.866 )	63.371 ( 43.888,84.867 )
1993	Sudan	10 - 54 years	75026.943 ( 59432.895,94963.748 )	1094.716 ( 867.184,1385.613 )	97.851 ( 62.814,147.567 )	978.871 ( 630.818,1506.618 )	59245.714 ( 38189.253,90953.727 )	864.453 ( 557.218,1327.103 )
1993	Suriname	10 - 54 years	954.735 ( 736.006,1243.805 )	743.008 ( 572.785,967.972 )	36.895 ( 21.818,56.256 )	3.36 ( 2.014,5.141 )	222.771 ( 135.412,336.568 )	173.368 ( 105.382,261.929 )
1993	Sweden	10 - 54 years	5824.282 ( 4747.89,7211.133 )	227.925 ( 185.802,282.197 )	1.138 ( 0.916,1.378 )	1.306 ( 1.056,1.562 )	141.061 ( 107.366,185.564 )	5.52 ( 4.202,7.262 )
1993	Switzerland	10 - 54 years	3526.882 ( 3220.151,3861.409 )	162.198 ( 148.092,177.583 )	1.345 ( 1.111,1.63 )	1.148 ( 0.954,1.394 )	105.026 ( 83.413,133.961 )	4.83 ( 3.836,6.161 )
1993	Syrian Arab Republic	10 - 54 years	36011.089 ( 27694.629,47254.127 )	850.213 ( 653.863,1115.658 )	16.492 ( 10.68,23.815 )	77.298 ( 49.995,109.876 )	5162.366 ( 3395.995,7159.846 )	121.882 ( 80.179,169.042 )
1993	Taiwan (Province of China)	10 - 54 years	10940.046 ( 8274.855,14589.681 )	152.019 ( 114.985,202.734 )	1.992 ( 1.656,2.403 )	6.489 ( 5.443,7.81 )	507.901 ( 410.244,634.047 )	7.058 ( 5.701,8.811 )
1993	Tajikistan	10 - 54 years	5570.292 ( 4423.96,7131.801 )	329.201 ( 261.453,421.485 )	15.483 ( 12.036,19.439 )	32.397 ( 25.351,40.769 )	2034.11 ( 1601.21,2545.571 )	120.215 ( 94.631,150.442 )
1993	Thailand	10 - 54 years	82636.5 ( 63976.924,104828.044 )	391.207 ( 302.871,496.263 )	5.188 ( 2.893,8.14 )	51.941 ( 28.562,81.334 )	4095.811 ( 2515.47,6079.968 )	19.39 ( 11.908,28.783 )
1993	Timor-Leste	10 - 54 years	3387.16 ( 2709.745,4294.672 )	1363.955 ( 1091.171,1729.395 )	58.418 ( 37.889,82.555 )	21.983 ( 14.207,31.265 )	1293.435 ( 850.416,1818.81 )	520.845 ( 342.449,732.406 )
1993	Togo	10 - 54 years	37032.675 ( 31144.114,43699.641 )	2947.436 ( 2478.765,3478.061 )	47.428 ( 30.946,68.229 )	80.265 ( 52.161,114.806 )	5240.759 ( 3550.629,7459.328 )	417.113 ( 282.595,593.689 )
1993	Tokelau	10 - 54 years	3.071 ( 2.357,3.994 )	661.152 ( 507.333,859.74 )	9.411 ( 4.698,17.13 )	0.003 ( 0.002,0.006 )	0.215 ( 0.124,0.363 )	46.297 ( 26.608,78.145 )
1993	Tonga	10 - 54 years	428.791 ( 334.246,556.254 )	1402.661 ( 1093.385,1819.617 )	5.686 ( 3.415,8.821 )	0.185 ( 0.112,0.281 )	15.756 ( 10.125,21.966 )	51.54 ( 33.121,71.855 )
1993	Trinidad and Tobago	10 - 54 years	2642.124 ( 2095.388,3483.74 )	641.978 ( 509.133,846.472 )	19.498 ( 15.967,23.375 )	4.02 ( 3.267,4.78 )	269.341 ( 222.039,317.46 )	65.444 ( 53.951,77.136 )
1993	Tunisia	10 - 54 years	16989.158 ( 12661.216,22443.294 )	587.144 ( 437.571,775.639 )	17.738 ( 11.469,25.653 )	37.406 ( 24.315,53.543 )	2461.912 ( 1685.175,3435.779 )	85.084 ( 58.24,118.74 )
1993	Turkey	10 - 54 years	147130.54 ( 117049.094,189132.752 )	740.584 ( 589.168,952.002 )	26.771 ( 16.425,38.108 )	397.667 ( 245.706,561.601 )	25116.859 ( 15964.416,35171.324 )	126.426 ( 80.357,177.035 )
1993	Turkmenistan	10 - 54 years	4487.675 ( 3472.231,5822.306 )	368.301 ( 284.964,477.833 )	14.307 ( 11.071,18.45 )	17.602 ( 13.601,22.795 )	1116.868 ( 880.26,1435.625 )	91.661 ( 72.242,117.821 )
1993	Tuvalu	10 - 54 years	33.019 ( 25.502,42.174 )	1084.421 ( 837.543,1385.092 )	15.623 ( 7.79,30.275 )	0.053 ( 0.027,0.101 )	3.485 ( 1.932,6.224 )	114.454 ( 63.446,204.424 )
1993	Uganda	10 - 54 years	198573.92 ( 159961.9,238871.773 )	3508.055 ( 2825.926,4219.966 )	62.352 ( 43.772,83.847 )	638.649 ( 446.207,840.282 )	39458.289 ( 28393.457,51226.205 )	697.08 ( 501.606,904.975 )
1993	Ukraine	10 - 54 years	82577.367 ( 60234.807,111994.484 )	505.354 ( 368.623,685.379 )	6.262 ( 5.404,7.271 )	34.232 ( 29.809,39.396 )	3144.945 ( 2580.401,3951.028 )	19.246 ( 15.791,24.179 )
1993	United Arab Emirates	10 - 54 years	2608.811 ( 2302.251,2979.669 )	507.161 ( 447.565,579.258 )	4.576 ( 2.318,7.747 )	2.167 ( 1.097,3.666 )	157.978 ( 88.537,245.496 )	30.711 ( 17.212,47.725 )
1993	United Kingdom	10 - 54 years	58712.903 ( 45813.203,75687.696 )	333.703 ( 260.386,430.182 )	1.306 ( 1.096,1.558 )	9.875 ( 8.281,11.646 )	1226.492 ( 919.301,1713.034 )	6.971 ( 5.225,9.736 )
1993	United Republic of Tanzania	10 - 54 years	271327.736 ( 221931.807,323448.818 )	3082.321 ( 2521.177,3674.424 )	54.534 ( 39.004,71.583 )	722.587 ( 517.195,953.575 )	47763.765 ( 34521.304,62233.329 )	542.603 ( 392.167,706.979 )
1993	United States of America	10 - 54 years	511760.637 ( 394236.019,673261.541 )	607.531 ( 468.013,799.256 )	1.867 ( 1.511,2.301 )	74.393 ( 59.988,91.629 )	9779.837 ( 7178.296,13600.977 )	11.61 ( 8.522,16.146 )
1993	United States Virgin Islands	10 - 54 years	322.099 ( 254.748,433.553 )	872.647 ( 690.175,1174.603 )	17.343 ( 10.218,25.485 )	0.397 ( 0.235,0.577 )	27.165 ( 17.175,38.438 )	73.596 ( 46.532,104.139 )
1993	Uruguay	10 - 54 years	5887.639 ( 4439.817,7898.404 )	595.83 ( 449.31,799.319 )	7.076 ( 5.804,8.434 )	3.909 ( 3.235,4.634 )	299.89 ( 245.945,367.722 )	30.349 ( 24.89,37.213 )
1993	Uzbekistan	10 - 54 years	23293.365 ( 18390.154,29280.65 )	337.248 ( 266.258,423.933 )	9.701 ( 7.621,12.104 )	65.582 ( 51.119,82.449 )	4312.855 ( 3411.705,5362.936 )	62.443 ( 49.396,77.646 )
1993	Vanuatu	10 - 54 years	577.742 ( 451.883,739.093 )	1162.995 ( 909.64,1487.796 )	12.333 ( 6.398,21.05 )	0.804 ( 0.408,1.368 )	53.202 ( 29.613,86.217 )	107.095 ( 59.61,173.555 )
1993	Venezuela (Bolivarian Republic of)	10 - 54 years	42900.491 ( 36047.303,51844.745 )	635.152 ( 533.689,767.574 )	17.961 ( 15.434,20.663 )	95.187 ( 81.969,109.152 )	6216.563 ( 5445.265,7178.709 )	92.038 ( 80.618,106.283 )
1993	Viet Nam	10 - 54 years	138279.342 ( 109229.219,177029.541 )	585.418 ( 462.432,749.471 )	2.615 ( 1.278,4.574 )	47.091 ( 23.175,81.666 )	4307.287 ( 2642.858,6776.38 )	18.235 ( 11.189,28.688 )
1993	Yemen	10 - 54 years	101055.49 ( 79018.803,130543.06 )	2386.516 ( 1866.1,3082.891 )	58.809 ( 36.99,84.02 )	413.548 ( 258.674,580.141 )	27087.263 ( 17414.124,37493.067 )	639.69 ( 411.25,885.432 )
1993	Zambia	10 - 54 years	98403.024 ( 82544.62,115641.429 )	3721.911 ( 3122.097,4373.922 )	45.434 ( 33.515,60.158 )	189.45 ( 141.648,245.925 )	12930.548 ( 9876.648,16680.208 )	489.074 ( 373.566,630.898 )
1993	Zimbabwe	10 - 54 years	79789.619 ( 63498.72,98275.634 )	2241.486 ( 1783.835,2760.804 )	20.975 ( 12.563,31.581 )	84.558 ( 48.701,125.417 )	6032.834 ( 3725.598,8481.018 )	169.477 ( 104.661,238.253 )
1994	Afghanistan	10 - 54 years	37751.18 ( 29564.019,49863.128 )	1028.946 ( 805.797,1359.069 )	73.372 ( 48.212,104.764 )	469.521 ( 310.977,670.015 )	28664.25 ( 19260.232,40497.989 )	781.273 ( 524.957,1103.813 )
1994	Albania	10 - 54 years	3737.444 ( 2765.252,5058.082 )	347.394 ( 257.029,470.147 )	1.539 ( 1.025,2.189 )	1.09 ( 0.717,1.548 )	108.898 ( 72.712,149.826 )	10.122 ( 6.759,13.926 )
1994	Algeria	10 - 54 years	58317.287 ( 44282.649,76860.22 )	656.159 ( 498.248,864.795 )	28.463 ( 18.339,39.724 )	211.315 ( 136.302,289.201 )	13623.21 ( 9014.954,18289.71 )	153.282 ( 101.432,205.787 )
1994	American Samoa	10 - 54 years	264.022 ( 209.07,336.594 )	1555.149 ( 1231.468,1982.618 )	10.764 ( 6.24,16.427 )	0.193 ( 0.114,0.293 )	13.935 ( 8.78,19.601 )	82.078 ( 51.716,115.455 )
1994	Andorra	10 - 54 years	49.926 ( 36.904,65.833 )	233.574 ( 172.652,307.991 )	1.18 ( 0.614,2.069 )	0.009 ( 0.005,0.015 )	1.055 ( 0.632,1.595 )	4.934 ( 2.955,7.461 )
1994	Angola	10 - 54 years	117584.801 ( 96009.635,143266.693 )	3296.237 ( 2691.423,4016.173 )	98.136 ( 60.44,143.765 )	567.918 ( 366.96,843.422 )	35996.37 ( 23285.432,52739.266 )	1009.081 ( 652.757,1478.432 )
1994	Antigua and Barbuda	10 - 54 years	129.648 ( 101.639,166.544 )	570.866 ( 447.54,733.329 )	6.274 ( 5.097,7.659 )	0.081 ( 0.065,0.097 )	6.285 ( 5.065,7.789 )	27.676 ( 22.304,34.296 )
1994	Argentina	10 - 54 years	69648.215 ( 53533.068,91365.614 )	633.302 ( 486.769,830.775 )	9.938 ( 7.952,12.321 )	65.725 ( 52.69,81.499 )	4775.709 ( 3837.91,5859.931 )	43.425 ( 34.898,53.284 )
1994	Armenia	10 - 54 years	1666.635 ( 1333.798,2101.746 )	149.828 ( 119.906,188.943 )	4.28 ( 3.413,5.295 )	2.551 ( 2.04,3.132 )	166.721 ( 136.013,203.913 )	14.988 ( 12.227,18.331 )
1994	Australia	10 - 54 years	19965.697 ( 18504.667,21562.024 )	347.027 ( 321.633,374.773 )	1.59 ( 1.228,2.021 )	4.05 ( 3.127,5.138 )	459.272 ( 344.114,598.089 )	7.983 ( 5.981,10.395 )
1994	Austria	10 - 54 years	4031.36 ( 3976.152,4094.131 )	164.611 ( 162.357,167.174 )	1.201 ( 0.987,1.457 )	1.096 ( 0.908,1.324 )	109.994 ( 82.675,140.249 )	4.491 ( 3.376,5.727 )
1994	Azerbaijan	10 - 54 years	5344.698 ( 4261.012,6804.196 )	210.428 ( 167.762,267.891 )	11.017 ( 8.45,14.168 )	18.272 ( 13.912,23.493 )	1174.18 ( 904.558,1502.5 )	46.229 ( 35.614,59.156 )
1994	Bahamas	10 - 54 years	529.788 ( 416.154,684.795 )	540.408 ( 424.496,698.522 )	16.239 ( 12.777,20.008 )	0.832 ( 0.654,1.027 )	55.998 ( 44.619,69.023 )	57.121 ( 45.513,70.407 )
1994	Bahrain	10 - 54 years	1379.105 ( 1042.569,1785.695 )	842.275 ( 636.739,1090.596 )	8.984 ( 5.969,12.323 )	1.206 ( 0.786,1.644 )	85.818 ( 58.468,114.788 )	52.412 ( 35.709,70.106 )
1994	Bangladesh	10 - 54 years	368179.645 ( 300011.364,460988.436 )	1019.936 ( 831.095,1277.036 )	89.788 ( 71.835,110.26 )	3671.923 ( 2947.616,4479.231 )	241823.915 ( 195324.922,295179.622 )	669.903 ( 541.091,817.71 )
1994	Barbados	10 - 54 years	499.251 ( 393.95,648.902 )	588.005 ( 463.984,764.26 )	10.99 ( 8.868,13.28 )	0.4 ( 0.324,0.482 )	29.741 ( 24.054,36.093 )	35.029 ( 28.33,42.509 )
1994	Belarus	10 - 54 years	11498.566 ( 8155.45,16533.523 )	350.798 ( 248.806,504.404 )	3.585 ( 2.978,4.374 )	3.845 ( 3.156,4.704 )	368.182 ( 288.743,477.823 )	11.232 ( 8.809,14.577 )
1994	Belgium	10 - 54 years	12021.31 ( 8638.369,16374.484 )	396.814 ( 285.146,540.509 )	1.077 ( 0.88,1.284 )	1.259 ( 1.029,1.496 )	210.027 ( 145.883,323.304 )	6.933 ( 4.815,10.672 )
1994	Belize	10 - 54 years	667.059 ( 525.35,873.577 )	1042.33 ( 820.899,1365.03 )	9.877 ( 8.059,12.068 )	0.609 ( 0.506,0.747 )	44.896 ( 36.802,55.562 )	70.153 ( 57.506,86.82 )
1994	Benin	10 - 54 years	56492.012 ( 47469.864,66337.921 )	3394.29 ( 2852.199,3985.876 )	58.705 ( 41.79,78.824 )	153.315 ( 107.921,205.787 )	9984.097 ( 7169.283,13226.194 )	599.889 ( 430.762,794.688 )
1994	Bermuda	10 - 54 years	127.606 ( 97.967,167.954 )	605.521 ( 464.879,796.983 )	3.16 ( 2.488,3.932 )	0.027 ( 0.022,0.034 )	2.964 ( 2.171,4.077 )	14.067 ( 10.301,19.346 )
1994	Bhutan	10 - 54 years	1872.52 ( 1524.614,2397.93 )	1020.325 ( 830.754,1306.618 )	85.572 ( 54.026,126.561 )	16.006 ( 10.05,23.472 )	1047.876 ( 664.373,1525.959 )	570.981 ( 362.013,831.487 )
1994	Bolivia (Plurinational State of)	10 - 54 years	16031.407 ( 12897.394,19807.346 )	711.391 ( 572.319,878.947 )	94.814 ( 73.229,121.573 )	221.813 ( 171.989,276.936 )	13510.157 ( 10497.17,16865.687 )	599.511 ( 465.81,748.412 )
1994	Bosnia and Herzegovina	10 - 54 years	2751.107 ( 2041.104,3731.003 )	199.522 ( 148.03,270.589 )	2.107 ( 1.299,3.238 )	1.189 ( 0.738,1.839 )	103.665 ( 71.03,146.518 )	7.518 ( 5.151,10.626 )
1994	Botswana	10 - 54 years	9640.071 ( 7776.25,11775.894 )	1932.539 ( 1558.9,2360.706 )	14.807 ( 7.099,26.126 )	7.133 ( 3.441,12.339 )	558.407 ( 311.027,902.435 )	111.943 ( 62.351,180.911 )
1994	Brazil	10 - 54 years	402674.027 ( 320049.218,521230.375 )	735.722 ( 584.759,952.335 )	25.651 ( 22.588,28.657 )	849.328 ( 750.753,947.833 )	55385.259 ( 48964.239,62008.325 )	101.194 ( 89.462,113.295 )
1994	Brunei Darussalam	10 - 54 years	313.91 ( 246.777,407.233 )	327.434 ( 257.409,424.779 )	9.625 ( 5.726,14.124 )	0.709 ( 0.417,1.023 )	44.012 ( 26.565,61.959 )	45.909 ( 27.71,64.629 )
1994	Bulgaria	10 - 54 years	3841.577 ( 2896.105,5254.586 )	149.777 ( 112.914,204.867 )	4.196 ( 3.409,5.034 )	3.178 ( 2.578,3.792 )	237.832 ( 196.236,287.877 )	9.273 ( 7.651,11.224 )
1994	Burkina Faso	10 - 54 years	110984.079 ( 92542.862,131691.592 )	3499.961 ( 2918.404,4152.987 )	48.618 ( 33.638,65.055 )	245.675 ( 165.497,319.976 )	16134.087 ( 11336.174,20780.877 )	508.8 ( 357.494,655.34 )
1994	Burundi	10 - 54 years	57752.47 ( 47848.224,68188.589 )	3339.829 ( 2767.066,3943.35 )	104.096 ( 71.067,144.667 )	262.74 ( 175.31,357.384 )	16155.301 ( 11088.751,21654.007 )	934.262 ( 641.263,1252.252 )
1994	Cabo Verde	10 - 54 years	2749.479 ( 2280.899,3257.285 )	2316.946 ( 1922.08,2744.866 )	15.617 ( 9.225,24.203 )	2.011 ( 1.189,3.089 )	151.277 ( 96.168,219.412 )	127.479 ( 81.04,184.895 )
1994	Cambodia	10 - 54 years	35906.3 ( 28481.152,45900.328 )	981.366 ( 778.427,1254.516 )	57.34 ( 40.533,78.88 )	237.472 ( 172.738,325.196 )	14550.234 ( 10649.092,19860.828 )	397.677 ( 291.054,542.823 )
1994	Cameroon	10 - 54 years	122997.612 ( 104124.156,144361.453 )	3342.431 ( 2829.549,3922.988 )	60.606 ( 42.273,79.616 )	315.02 ( 219.434,419.179 )	21468.281 ( 15327.105,28141.442 )	583.395 ( 416.51,764.737 )
1994	Canada	10 - 54 years	20344.584 ( 18592.146,22237.549 )	215.952 ( 197.351,236.046 )	0.896 ( 0.707,1.12 )	3.435 ( 2.727,4.252 )	424.877 ( 307.294,569.942 )	4.51 ( 3.262,6.05 )
1994	Central African Republic	10 - 54 years	28864.971 ( 23418.969,34851.001 )	3066.75 ( 2488.141,3702.734 )	122.09 ( 82.796,169.014 )	171.387 ( 117.166,237.845 )	10677.804 ( 7426.183,14739.655 )	1134.46 ( 788.992,1566.01 )
1994	Chad	10 - 54 years	74893.382 ( 61939.982,89631.852 )	3712.073 ( 3070.041,4442.582 )	63.386 ( 46.834,79.595 )	229.386 ( 167.967,288.108 )	15359 ( 11305.407,19177.486 )	761.265 ( 560.35,950.528 )
1994	Chile	10 - 54 years	28103.597 ( 27325.018,28931.728 )	594.878 ( 578.398,612.407 )	7.12 ( 6.018,8.378 )	20.2 ( 17.37,23.484 )	1533.087 ( 1318.944,1825.616 )	32.451 ( 27.919,38.643 )
1994	China	10 - 54 years	1053051.48 ( 764268.144,1455071.461 )	257.155 ( 186.634,355.328 )	6.434 ( 4.87,8.141 )	1264.277 ( 959.151,1592.889 )	89018.908 ( 69279.83,112157.364 )	21.738 ( 16.918,27.389 )
1994	Colombia	10 - 54 years	68131.49 ( 57338.909,82748.906 )	565.167 ( 475.64,686.422 )	25.978 ( 20.07,31.476 )	249.607 ( 191.429,299.805 )	15938.637 ( 12297.08,19132.668 )	132.215 ( 102.007,158.71 )
1994	Comoros	10 - 54 years	4823.613 ( 3975.19,5621.477 )	3101.973 ( 2556.368,3615.063 )	57.067 ( 34.432,82.41 )	11.784 ( 7.058,16.931 )	746.835 ( 458.423,1052.932 )	480.275 ( 294.803,677.12 )
1994	Congo	10 - 54 years	21190.898 ( 17543.768,25277.694 )	2456.018 ( 2033.317,2929.676 )	114.205 ( 76.176,155.583 )	116.238 ( 78.259,155.844 )	7269.39 ( 4915.241,9651.618 )	842.52 ( 569.675,1118.619 )
1994	Cook Islands	10 - 54 years	51.799 ( 40.506,68.514 )	851.027 ( 665.48,1125.64 )	0.302 ( 0.156,0.525 )	0.001 ( 0.001,0.002 )	0.637 ( 0.357,1.068 )	10.467 ( 5.869,17.54 )
1994	Costa Rica	10 - 54 years	6845.569 ( 5659.227,8409.055 )	605.955 ( 500.942,744.351 )	5.898 ( 4.876,7.09 )	4.664 ( 3.905,5.615 )	335.28 ( 277.557,398.45 )	29.678 ( 24.569,35.27 )
1994	Côte d'Ivoire	10 - 54 years	136502.861 ( 113536.456,162253.053 )	3188.844 ( 2652.326,3790.395 )	62.65 ( 38.478,92.489 )	375.138 ( 230.617,550.155 )	24380.391 ( 15195.83,35342.086 )	569.55 ( 354.99,825.627 )
1994	Croatia	10 - 54 years	1652.758 ( 1553.511,1765.748 )	111.129 ( 104.455,118.726 )	2.231 ( 1.793,2.772 )	1.119 ( 0.901,1.386 )	85.554 ( 69.267,103.962 )	5.752 ( 4.657,6.99 )
1994	Cuba	10 - 54 years	17174.182 ( 13349.736,22964.447 )	457.483 ( 355.608,611.724 )	8.036 ( 6.818,9.606 )	11.943 ( 10.054,14.284 )	917.023 ( 761.301,1105.49 )	24.428 ( 20.279,29.448 )
1994	Cyprus	10 - 54 years	509.346 ( 378.776,676.824 )	189.95 ( 141.257,252.407 )	2.401 ( 1.3,3.848 )	0.322 ( 0.177,0.514 )	24.364 ( 14.682,35.643 )	9.086 ( 5.475,13.292 )
1994	Czechia	10 - 54 years	7907.433 ( 5643.747,10930.977 )	238.848 ( 170.472,330.176 )	1.165 ( 0.93,1.436 )	1.174 ( 0.927,1.44 )	161.987 ( 112.568,237.955 )	4.893 ( 3.4,7.188 )
1994	Democratic People's Republic of Korea	10 - 54 years	18477.734 ( 13446.956,25340.544 )	250.766 ( 182.492,343.903 )	19.596 ( 10.741,32.534 )	112.859 ( 62.096,189.237 )	6890.987 ( 3883.27,11534.251 )	93.519 ( 52.701,156.534 )
1994	Democratic Republic of the Congo	10 - 54 years	434227.393 ( 352883.188,516783.855 )	3415.722 ( 2775.852,4065.128 )	79.573 ( 54.269,106.674 )	1563.411 ( 1090.111,2093.932 )	98027.881 ( 68948.205,131269.54 )	771.108 ( 542.361,1032.593 )
1994	Denmark	10 - 54 years	1011.408 ( 952.675,1080.898 )	62.883 ( 59.231,67.203 )	2.222 ( 1.558,2.907 )	1.541 ( 1.082,2.022 )	97.976 ( 71.061,125.598 )	6.092 ( 4.418,7.809 )
1994	Djibouti	10 - 54 years	4756.707 ( 3919.02,5626.977 )	3133.672 ( 2581.812,3706.997 )	144.085 ( 91.179,204.863 )	22.512 ( 14.341,32.063 )	1469.118 ( 943.364,2074.786 )	967.841 ( 621.479,1366.849 )
1994	Dominica	10 - 54 years	220.262 ( 171.931,283.39 )	1014.621 ( 791.989,1305.418 )	1.209 ( 0.851,1.693 )	0.021 ( 0.015,0.029 )	3.509 ( 2.378,5.274 )	16.163 ( 10.952,24.292 )
1994	Dominican Republic	10 - 54 years	23170.635 ( 18053.205,30195.462 )	883.24 ( 688.169,1151.019 )	31.936 ( 24.114,40.08 )	75.831 ( 57.297,95.183 )	4973.109 ( 3796.395,6246.737 )	189.57 ( 144.715,238.119 )
1994	Ecuador	10 - 54 years	26554.074 ( 26058.608,27165.896 )	736.14 ( 722.404,753.101 )	37.723 ( 31.913,43.431 )	122.247 ( 103.174,140.388 )	7699.307 ( 6522.431,8852.687 )	213.442 ( 180.817,245.417 )
1994	Egypt	10 - 54 years	194269.051 ( 155611.025,250102.514 )	1019.16 ( 816.355,1312.069 )	22.5 ( 15.5,31.109 )	397.891 ( 273.279,551.827 )	26313.151 ( 18344.488,35854.918 )	138.042 ( 96.237,188.099 )
1994	El Salvador	10 - 54 years	12512.851 ( 10452.509,15225.951 )	688.133 ( 574.826,837.337 )	25.559 ( 18.753,32.185 )	48.559 ( 35.388,61.673 )	3140.569 ( 2310.486,3978.74 )	172.713 ( 127.063,218.807 )
1994	Equatorial Guinea	10 - 54 years	4886.163 ( 3995.632,5979.308 )	3116.122 ( 2548.191,3813.269 )	104.216 ( 58.731,168.011 )	24.217 ( 13.176,38.046 )	1529.311 ( 856.528,2362.058 )	975.309 ( 546.246,1506.389 )
1994	Eritrea	10 - 54 years	30301.782 ( 25102.696,35766.575 )	2984.708 ( 2472.601,3522.987 )	88.586 ( 64.312,117.303 )	119.748 ( 86.039,158.93 )	7866.059 ( 5716.605,10257.579 )	774.802 ( 563.082,1010.366 )
1994	Estonia	10 - 54 years	1918.61 ( 1417.057,2687.591 )	415.347 ( 306.769,581.819 )	3.329 ( 2.704,4.068 )	0.469 ( 0.38,0.571 )	51.477 ( 38.678,69.871 )	11.144 ( 8.373,15.126 )
1994	Eswatini	10 - 54 years	7956.249 ( 6705.095,9485.187 )	2661.75 ( 2243.179,3173.254 )	15.101 ( 8.947,23.049 )	5.187 ( 3.064,8.091 )	396.783 ( 270.856,579.704 )	132.743 ( 90.614,193.939 )
1994	Ethiopia	10 - 54 years	606381.959 ( 508459.048,734083.247 )	3429.424 ( 2875.616,4151.646 )	98.449 ( 79.25,118.229 )	2690.455 ( 2195.345,3196.799 )	167725.361 ( 137416.544,199225.844 )	948.579 ( 777.166,1126.732 )
1994	Fiji	10 - 54 years	1792.217 ( 1359.558,2351.295 )	683.258 ( 518.313,896.399 )	17.836 ( 10.386,27.074 )	3.316 ( 1.921,5.133 )	212.762 ( 129.535,319.4 )	81.113 ( 49.384,121.767 )
1994	Finland	10 - 54 years	5389.592 ( 5219.693,5578.228 )	341.108 ( 330.355,353.047 )	0.737 ( 0.572,0.934 )	0.464 ( 0.366,0.58 )	86.728 ( 58.03,121.865 )	5.489 ( 3.673,7.713 )
1994	France	10 - 54 years	56403.936 ( 40704.642,75324.678 )	311.525 ( 224.816,416.026 )	1.96 ( 1.589,2.419 )	14.149 ( 11.473,17.258 )	1456.084 ( 1074.501,1993.931 )	8.042 ( 5.935,11.013 )
1994	Gabon	10 - 54 years	8417.41 ( 6955.595,10156.828 )	2559.015 ( 2114.602,3087.824 )	63.303 ( 44.902,87.068 )	24.526 ( 17.424,33.622 )	1600.054 ( 1161.68,2174.123 )	486.44 ( 353.168,660.965 )
1994	Gambia	10 - 54 years	11240.181 ( 9287.661,13300.586 )	3210.125 ( 2652.497,3798.563 )	68.044 ( 42.55,97.392 )	36.196 ( 22.309,51.452 )	2361.704 ( 1500.936,3325.66 )	674.488 ( 428.658,949.788 )
1994	Georgia	10 - 54 years	1493.147 ( 1239.074,1835.545 )	88.377 ( 73.339,108.643 )	9.484 ( 7.637,11.65 )	5.868 ( 4.708,7.344 )	361.564 ( 295.484,449.45 )	21.4 ( 17.489,26.602 )
1994	Germany	10 - 54 years	90005.455 ( 66177.295,123692.423 )	369.076 ( 271.366,507.213 )	1.644 ( 1.402,1.947 )	12.783 ( 10.963,15.065 )	1722.163 ( 1218.878,2530.285 )	7.062 ( 4.998,10.376 )
1994	Ghana	10 - 54 years	137206.278 ( 115347.91,163739.084 )	2663.234 ( 2238.954,3178.248 )	34.306 ( 22.481,48.593 )	214.606 ( 143.628,301.897 )	14654.91 ( 10078.094,20431.22 )	284.458 ( 195.62,396.579 )
1994	Global	10 - 54 years	15591462.662 ( 12957923.788,19023218.204 )	858.424 ( 713.428,1047.367 )	40.082 ( 35.617,44.651 )	52315.076 ( 46017.026,57992.296 )	3378942.719 ( 2965177.575,3771942.421 )	186.035 ( 163.255,207.673 )
1994	Greece	10 - 54 years	6519.878 ( 4891.596,8789.365 )	196.237 ( 147.228,264.544 )	0.99 ( 0.813,1.18 )	1.008 ( 0.831,1.191 )	130.236 ( 91.757,184.829 )	3.92 ( 2.762,5.563 )
1994	Greenland	10 - 54 years	34.534 ( 25.968,44.854 )	197.666 ( 148.634,256.732 )	1.345 ( 0.836,2.007 )	0.015 ( 0.009,0.023 )	1.301 ( 0.881,1.855 )	7.447 ( 5.042,10.617 )
1994	Grenada	10 - 54 years	220.739 ( 171.097,288.149 )	781.216 ( 605.525,1019.785 )	20.279 ( 16.582,24.345 )	0.47 ( 0.386,0.564 )	31.289 ( 25.775,37.049 )	110.735 ( 91.218,131.12 )
1994	Guam	10 - 54 years	489.248 ( 381.582,634.12 )	1050.986 ( 819.701,1362.195 )	2.902 ( 1.91,3.973 )	0.126 ( 0.082,0.173 )	12.612 ( 8.658,17.513 )	27.093 ( 18.598,37.62 )
1994	Guatemala	10 - 54 years	14185.014 ( 12305.121,16603.52 )	491.196 ( 426.1,574.944 )	44.399 ( 36.416,53.043 )	158.582 ( 130.125,188.135 )	9958.837 ( 8182.11,11835.083 )	344.853 ( 283.329,409.823 )
1994	Guinea	10 - 54 years	69043.77 ( 57661.204,82030.215 )	3356.759 ( 2803.363,3988.132 )	95.431 ( 69.287,121.9 )	307.836 ( 220.293,395.664 )	19734.642 ( 14415.652,25143.136 )	959.456 ( 700.858,1222.405 )
1994	Guinea-Bissau	10 - 54 years	10592.713 ( 8867.099,12596.148 )	3091.242 ( 2587.661,3675.9 )	74.909 ( 47.005,112.942 )	36.454 ( 22.587,54.121 )	2409.748 ( 1551.734,3499.318 )	703.23 ( 452.838,1021.196 )
1994	Guyana	10 - 54 years	2334.756 ( 1803.457,3087.329 )	897.82 ( 693.511,1187.218 )	19.743 ( 14.006,26.312 )	4.995 ( 3.57,6.609 )	333.429 ( 243.261,440.351 )	128.219 ( 93.545,169.335 )
1994	Haiti	10 - 54 years	23829.012 ( 18993.114,30380.782 )	1043.102 ( 831.413,1329.902 )	89.146 ( 61.916,124.536 )	231.834 ( 160.442,331.633 )	13820.407 ( 9608.136,19746.367 )	604.981 ( 420.591,864.387 )
1994	High-middle SDI	10 - 54 years	1302038.349 ( 1022971.488,1706207.925 )	357.857 ( 281.157,468.94 )	10.356 ( 8.398,12.176 )	1650.22 ( 1335.724,1940.704 )	114120.842 ( 92222.11,134732.591 )	31.365 ( 25.347,37.03 )
1994	High SDI	10 - 54 years	1151335.806 ( 911696.336,1476692.704 )	399.675 ( 316.487,512.62 )	2.432 ( 2.046,2.832 )	286.281 ( 241.314,334.193 )	29022.805 ( 22514.699,37814.066 )	10.075 ( 7.816,13.127 )
1994	Honduras	10 - 54 years	13075.642 ( 11004.369,15747.578 )	800.034 ( 673.303,963.516 )	43.616 ( 30.301,60.228 )	81.599 ( 57.729,112.255 )	5167.662 ( 3666.993,7066.615 )	316.184 ( 224.365,432.371 )
1994	Hungary	10 - 54 years	3857.545 ( 2981.124,5174.462 )	118.061 ( 91.238,158.365 )	1.669 ( 1.356,2.041 )	1.868 ( 1.506,2.297 )	150.792 ( 121.44,186.636 )	4.615 ( 3.717,5.712 )
1994	Iceland	10 - 54 years	220.887 ( 164.569,289.14 )	262.398 ( 195.496,343.477 )	1.088 ( 0.903,1.304 )	0.048 ( 0.04,0.057 )	5.111 ( 3.802,6.999 )	6.071 ( 4.517,8.314 )
1994	India	10 - 54 years	3018789.401 ( 2485709.611,3752129.183 )	1056.058 ( 869.572,1312.601 )	46.489 ( 40.066,53.503 )	11586.87 ( 9992.393,13281.905 )	743869.252 ( 642284.901,848773.586 )	260.227 ( 224.689,296.925 )
1994	Indonesia	10 - 54 years	534698.707 ( 421092.733,695072.788 )	799.945 ( 629.983,1039.876 )	93.587 ( 75.865,111.318 )	4322.232 ( 3479.641,5145.277 )	269057.603 ( 218634.966,319122.019 )	402.528 ( 327.093,477.428 )
1994	Iran (Islamic Republic of)	10 - 54 years	105599.301 ( 81814.102,135873.103 )	543.072 ( 420.75,698.763 )	9.342 ( 6.527,12.637 )	119.386 ( 84.198,159.313 )	8365.529 ( 6064.967,10815.491 )	43.022 ( 31.191,55.621 )
1994	Iraq	10 - 54 years	75930.418 ( 58669.344,99906.152 )	1222.225 ( 944.38,1608.154 )	9.162 ( 5.102,13.954 )	74.297 ( 41.195,114.643 )	5193.91 ( 3174.649,7539.086 )	83.605 ( 51.101,121.354 )
1994	Ireland	10 - 54 years	2098.651 ( 1599.636,2738.416 )	178.055 ( 135.717,232.334 )	1.153 ( 0.894,1.417 )	0.568 ( 0.441,0.699 )	55.047 ( 40.836,73.918 )	4.67 ( 3.465,6.271 )
1994	Israel	10 - 54 years	7055.243 ( 6370.998,7781.048 )	401.858 ( 362.884,443.199 )	0.699 ( 0.58,0.83 )	0.799 ( 0.659,0.939 )	125.014 ( 87.499,173.587 )	7.121 ( 4.984,9.887 )
1994	Italy	10 - 54 years	43976.34 ( 32978.067,56710.683 )	251.686 ( 188.74,324.567 )	1.029 ( 0.864,1.196 )	5.446 ( 4.591,6.323 )	787.339 ( 563.092,1146.178 )	4.506 ( 3.223,6.56 )
1994	Jamaica	10 - 54 years	6370.325 ( 4982.706,8424.359 )	789.436 ( 617.477,1043.98 )	27.895 ( 20.451,36.206 )	15.778 ( 11.451,20.365 )	1030.527 ( 758.897,1321.399 )	127.707 ( 94.046,163.753 )
1994	Japan	10 - 54 years	162808.668 ( 128370.461,212173.353 )	406.004 ( 320.124,529.107 )	1.097 ( 0.874,1.373 )	13.19 ( 10.66,16.417 )	2275.041 ( 1510.491,3432.611 )	5.673 ( 3.767,8.56 )
1994	Jordan	10 - 54 years	5099.847 ( 3978.931,6584.543 )	390.036 ( 304.309,503.586 )	22.931 ( 15.838,31.951 )	33.327 ( 22.756,46.02 )	2011.624 ( 1379.852,2759.817 )	153.849 ( 105.531,211.071 )
1994	Kazakhstan	10 - 54 years	16379.376 ( 12779.934,21380.62 )	315.32 ( 246.027,411.599 )	12.172 ( 10.027,14.834 )	36.215 ( 29.616,43.11 )	2366.615 ( 1938.08,2824.572 )	45.56 ( 37.31,54.376 )
1994	Kenya	10 - 54 years	234763.865 ( 194120.628,279749.061 )	2887.108 ( 2387.281,3440.333 )	45.718 ( 31.79,64.05 )	487.437 ( 342.125,678.664 )	31530.529 ( 22666.684,43103.56 )	387.76 ( 278.753,530.084 )
1994	Kiribati	10 - 54 years	246.205 ( 191.958,316.151 )	974.549 ( 759.826,1251.416 )	18.945 ( 12.447,28.152 )	0.505 ( 0.327,0.736 )	32.612 ( 21.758,46.367 )	129.088 ( 86.125,183.535 )
1994	Kuwait	10 - 54 years	4183.603 ( 3160.399,5385.975 )	853.659 ( 644.875,1099.001 )	1.177 ( 0.95,1.441 )	0.476 ( 0.385,0.58 )	75.378 ( 50.762,109.215 )	15.381 ( 10.358,22.285 )
1994	Kyrgyzstan	10 - 54 years	3835.817 ( 3021.845,4969.473 )	260.321 ( 205.08,337.257 )	20.752 ( 17.304,24.889 )	24.952 ( 20.488,30.236 )	1549.45 ( 1276.649,1884.127 )	105.155 ( 86.641,127.868 )
1994	Lao People's Democratic Republic	10 - 54 years	14845.12 ( 11743.176,18671.082 )	1030.293 ( 815.009,1295.825 )	45.137 ( 29.803,65.17 )	84.447 ( 55.138,123.534 )	5304.216 ( 3518.899,7566.236 )	368.127 ( 244.221,525.118 )
1994	Latvia	10 - 54 years	2946.521 ( 2154.512,4195.292 )	367.369 ( 268.622,523.064 )	2.667 ( 2.198,3.154 )	0.637 ( 0.526,0.754 )	72.915 ( 54.463,99.421 )	9.091 ( 6.79,12.396 )
1994	Lebanon	10 - 54 years	7635.553 ( 5745.085,10304.075 )	739.996 ( 556.782,998.614 )	4.62 ( 2.613,7.32 )	4.14 ( 2.357,6.566 )	335.91 ( 208.626,493.397 )	32.555 ( 20.219,47.817 )
1994	Lesotho	10 - 54 years	10836.692 ( 8778.281,13221.78 )	1983.12 ( 1606.43,2419.592 )	27.941 ( 19.24,37.566 )	14.709 ( 9.883,20.105 )	1005.697 ( 707.905,1358.271 )	184.043 ( 129.547,248.564 )
1994	Liberia	10 - 54 years	21380.362 ( 18099.07,25199.757 )	3202.923 ( 2711.363,3775.094 )	104.412 ( 72.547,137.365 )	101.843 ( 69.957,134.526 )	6413.971 ( 4432.687,8468.111 )	960.856 ( 664.047,1268.58 )
1994	Libya	10 - 54 years	11931.551 ( 9084.986,15321.348 )	846.929 ( 644.873,1087.545 )	11.635 ( 6.671,17.69 )	14.702 ( 8.4,22.342 )	977.707 ( 615.097,1419.6 )	69.4 ( 43.661,100.766 )
1994	Lithuania	10 - 54 years	8131.023 ( 7789.048,8528.36 )	697.013 ( 667.698,731.074 )	2.916 ( 2.419,3.517 )	1.241 ( 1.03,1.496 )	171.273 ( 126.01,229.884 )	14.682 ( 10.802,19.706 )
1994	Low-middle SDI	10 - 54 years	4855548.938 ( 4065989.067,5908759.318 )	1239.183 ( 1037.68,1507.972 )	57.27 ( 50.206,64.595 )	22408.528 ( 19620.64,25102.683 )	1437513.978 ( 1260170.879,1608801.952 )	366.867 ( 321.608,410.582 )
1994	Low SDI	10 - 54 years	4496377.257 ( 3783941.437,5322065.676 )	2707.309 ( 2278.345,3204.463 )	76.299 ( 64.824,86.951 )	18450.113 ( 15657.615,20968.72 )	1175703.483 ( 1001925.043,1333935.176 )	707.902 ( 603.268,803.174 )
1994	Luxembourg	10 - 54 years	112.182 ( 97.388,128.44 )	90.661 ( 78.705,103.8 )	1.701 ( 1.372,2.055 )	0.094 ( 0.076,0.112 )	6.551 ( 5.393,7.908 )	5.294 ( 4.359,6.391 )
1994	Madagascar	10 - 54 years	123295.508 ( 100692.569,147158.75 )	3038.452 ( 2481.433,3626.529 )	68.893 ( 50.148,91.187 )	406.051 ( 299.208,538.784 )	26419.015 ( 19684.793,34488.196 )	651.061 ( 485.105,849.915 )
1994	Malawi	10 - 54 years	114122.364 ( 93779.851,135929.066 )	3544.118 ( 2912.373,4221.334 )	71.261 ( 52.962,93.156 )	388.322 ( 290.17,517.13 )	23725.823 ( 17735.536,31509.175 )	736.815 ( 550.785,978.531 )
1994	Malaysia	10 - 54 years	52071.946 ( 38893.439,66904.591 )	793.669 ( 592.805,1019.744 )	9.454 ( 6.342,12.952 )	50.451 ( 34.186,68.666 )	3541.674 ( 2480.531,4710.233 )	53.981 ( 37.808,71.792 )
1994	Maldives	10 - 54 years	643.221 ( 499.133,821.88 )	856.631 ( 664.736,1094.565 )	16.731 ( 11.38,22.905 )	1.344 ( 0.912,1.843 )	89.385 ( 62.114,120.53 )	119.041 ( 82.723,160.52 )
1994	Mali	10 - 54 years	94640.674 ( 78607.733,112817.753 )	3433.061 ( 2851.471,4092.429 )	53.306 ( 42.453,65.081 )	254.603 ( 200.962,309.238 )	17099.698 ( 13735.951,20885.621 )	620.286 ( 498.267,757.619 )
1994	Malta	10 - 54 years	371.254 ( 269.21,489.692 )	301.517 ( 218.642,397.708 )	1.933 ( 1.549,2.324 )	0.095 ( 0.075,0.112 )	9.722 ( 7.212,13.392 )	7.895 ( 5.858,10.876 )
1994	Marshall Islands	10 - 54 years	108.821 ( 85.017,142.035 )	715.355 ( 558.874,933.69 )	10.652 ( 5.572,20.182 )	0.164 ( 0.084,0.31 )	11.336 ( 6.351,20.177 )	74.521 ( 41.752,132.638 )
1994	Mauritania	10 - 54 years	22806.788 ( 19584.271,26436.572 )	3277.192 ( 2814.136,3798.769 )	167.203 ( 126.494,215.111 )	155.646 ( 116.674,202.216 )	9722.574 ( 7300.642,12486.322 )	1397.073 ( 1049.056,1794.206 )
1994	Mauritius	10 - 54 years	1900.077 ( 1439.529,2473.757 )	479.143 ( 363.006,623.808 )	17.363 ( 14.196,20.838 )	3.847 ( 3.166,4.679 )	248.651 ( 206.819,295.973 )	62.702 ( 52.154,74.636 )
1994	Mexico	10 - 54 years	374948 ( 323741.492,436521.67 )	1200.513 ( 1036.559,1397.66 )	15.402 ( 12.882,18.222 )	399.764 ( 334.592,470.344 )	27914.615 ( 23520.486,32787.611 )	89.377 ( 75.308,104.98 )
1994	Micronesia (Federated States of)	10 - 54 years	316.571 ( 246.378,406.002 )	938.966 ( 730.77,1204.222 )	13.116 ( 7.409,20.786 )	0.391 ( 0.227,0.609 )	27.294 ( 16.567,40.881 )	80.956 ( 49.14,121.254 )
1994	Middle SDI	10 - 54 years	3775767.601 ( 3099504.642,4727092.297 )	624.359 ( 512.532,781.669 )	24.061 ( 21.593,26.707 )	9487.014 ( 8541.402,10530.341 )	620486.585 ( 559879.787,689973.699 )	102.603 ( 92.581,114.094 )
1994	Monaco	10 - 54 years	23.249 ( 17.061,30.124 )	266.93 ( 195.885,345.857 )	1.349 ( 0.464,2.336 )	0.004 ( 0.001,0.007 )	0.495 ( 0.287,0.775 )	5.681 ( 3.296,8.898 )
1994	Mongolia	10 - 54 years	2039.761 ( 1612.867,2573.281 )	274.962 ( 217.416,346.881 )	21.075 ( 15.027,28.309 )	13.2 ( 9.447,17.784 )	841.691 ( 608.176,1128.675 )	113.461 ( 81.983,152.146 )
1994	Montenegro	10 - 54 years	589.446 ( 425.035,781.205 )	292.165 ( 210.673,387.212 )	0.422 ( 0.237,0.691 )	0.039 ( 0.022,0.063 )	8.786 ( 5.097,13.535 )	4.355 ( 2.526,6.709 )
1994	Morocco	10 - 54 years	75613.287 ( 59641.89,96817.362 )	843.258 ( 665.141,1079.731 )	69.385 ( 51.374,91.77 )	564.096 ( 426.107,751.836 )	33944.806 ( 25837.78,44590.751 )	378.561 ( 288.149,497.287 )
1994	Mozambique	10 - 54 years	138555.405 ( 113367.381,166264.329 )	3021.452 ( 2472.182,3625.696 )	50.596 ( 36.051,68.739 )	341.814 ( 241.743,463.203 )	22037.54 ( 15636.144,29120.206 )	480.569 ( 340.975,635.019 )
1994	Myanmar	10 - 54 years	90725.128 ( 70683.786,115921.982 )	621.049 ( 483.858,793.531 )	38.685 ( 26.806,54.392 )	413.27 ( 286.172,568.108 )	27027.545 ( 18967.114,37059.764 )	185.014 ( 129.837,253.689 )
1994	Namibia	10 - 54 years	10930.475 ( 8887.241,13180.554 )	2132.866 ( 1734.17,2571.925 )	31.11 ( 20.324,44.359 )	16.703 ( 10.868,23.795 )	1130.878 ( 772.359,1580.138 )	220.669 ( 150.711,308.333 )
1994	Nauru	10 - 54 years	39.556 ( 30.256,50.149 )	1204.36 ( 921.201,1526.903 )	30.695 ( 15.647,52.955 )	0.112 ( 0.059,0.189 )	6.949 ( 3.838,11.378 )	211.588 ( 116.852,346.431 )
1994	Nepal	10 - 54 years	75845.574 ( 61592.759,95942.284 )	1148.447 ( 932.632,1452.749 )	62.084 ( 42.187,88.219 )	502.064 ( 340.623,709.875 )	31432.236 ( 21645.236,44431.452 )	475.944 ( 327.75,672.777 )
1994	Netherlands	10 - 54 years	7476.344 ( 5477.786,9998.357 )	153.235 ( 112.273,204.926 )	2.559 ( 2.13,3.009 )	4.944 ( 4.134,5.8 )	367.768 ( 300.072,444.183 )	7.538 ( 6.15,9.104 )
1994	New Zealand	10 - 54 years	10318.483 ( 8367.337,12720.235 )	885.444 ( 718.014,1091.542 )	1.115 ( 0.887,1.388 )	0.639 ( 0.511,0.785 )	152.671 ( 101.161,230.757 )	13.101 ( 8.681,19.802 )
1994	Nicaragua	10 - 54 years	9235.847 ( 7705.381,11242.754 )	662.971 ( 553.111,807.032 )	15.695 ( 12.648,19.076 )	21.976 ( 17.868,26.341 )	1459.367 ( 1194.227,1731.355 )	104.757 ( 85.724,124.281 )
1994	Niger	10 - 54 years	96552.704 ( 79161.208,117661.045 )	3571.955 ( 2928.559,4352.855 )	62.847 ( 46.257,84.111 )	320.608 ( 236.979,426.002 )	20958.715 ( 15724.958,27739.804 )	775.365 ( 581.743,1026.23 )
1994	Nigeria	10 - 54 years	1148012.638 ( 981101.767,1338876.818 )	3715.662 ( 3175.437,4333.413 )	72.995 ( 47.594,102.618 )	3431.391 ( 2240.773,4746.062 )	231002.199 ( 154159.323,318917.715 )	747.663 ( 498.953,1032.21 )
1994	Niue	10 - 54 years	4.317 ( 3.347,5.621 )	645.227 ( 500.234,840.252 )	10.22 ( 5.204,18.323 )	0.004 ( 0.002,0.007 )	0.288 ( 0.16,0.476 )	43.092 ( 23.861,71.096 )
1994	North Macedonia	10 - 54 years	1775.734 ( 1320.443,2438.623 )	273.141 ( 203.109,375.105 )	3.55 ( 2.439,5.022 )	1.153 ( 0.79,1.611 )	90.865 ( 63.328,120.433 )	13.977 ( 9.741,18.525 )
1994	Northern Mariana Islands	10 - 54 years	174.286 ( 134.948,229.309 )	1044.524 ( 808.768,1374.288 )	6.8 ( 3.636,10.973 )	0.079 ( 0.042,0.128 )	6.439 ( 3.887,9.543 )	38.593 ( 23.295,57.196 )
1994	Norway	10 - 54 years	9331.942 ( 7007.416,12110.444 )	711.53 ( 534.292,923.381 )	2.04 ( 1.685,2.447 )	1.224 ( 1.015,1.461 )	174.801 ( 126.358,251.509 )	13.328 ( 9.634,19.177 )
1994	Oman	10 - 54 years	4373.594 ( 3301.122,5696.795 )	798.062 ( 602.365,1039.51 )	9.276 ( 4.632,16.451 )	6.672 ( 3.235,11.741 )	449.407 ( 237.052,743.59 )	82.005 ( 43.255,135.685 )
1994	Pakistan	10 - 54 years	600931.807 ( 497754.58,731324.712 )	1696.36 ( 1405.103,2064.443 )	106.974 ( 67.658,156.229 )	4753.243 ( 3010.971,7026.916 )	301558.943 ( 193363.176,442767.549 )	851.265 ( 545.841,1249.881 )
1994	Palau	10 - 54 years	41.658 ( 31.908,53.611 )	699.208 ( 535.559,899.832 )	11.742 ( 6.584,18.854 )	0.041 ( 0.023,0.065 )	2.874 ( 1.724,4.292 )	48.245 ( 28.941,72.039 )
1994	Palestine	10 - 54 years	6796.676 ( 5277.38,9058.922 )	986.809 ( 766.223,1315.265 )	3.379 ( 2.021,5.138 )	3.368 ( 2.005,5.104 )	280.049 ( 185.823,395.996 )	40.66 ( 26.98,57.495 )
1994	Panama	10 - 54 years	4144.85 ( 3461.778,5080.702 )	484.703 ( 404.824,594.142 )	12.885 ( 10.566,15.264 )	7.847 ( 6.401,9.319 )	523.266 ( 429.408,623.214 )	61.191 ( 50.215,72.879 )
1994	Papua New Guinea	10 - 54 years	12564.104 ( 9750.72,16102.836 )	882.942 ( 685.231,1131.626 )	18.898 ( 9.57,28.816 )	31.15 ( 16.832,46.962 )	2038.499 ( 1099.954,3040.119 )	143.255 ( 77.299,213.644 )
1994	Paraguay	10 - 54 years	11514.839 ( 9213.465,14473.794 )	821.676 ( 657.455,1032.821 )	20.619 ( 15.492,26.547 )	26.868 ( 20.043,34.593 )	1755.065 ( 1329.481,2256.848 )	125.238 ( 94.869,161.044 )
1994	Peru	10 - 54 years	32011.797 ( 27961.627,36201.988 )	416.673 ( 363.955,471.213 )	50.986 ( 38.158,65.61 )	338.507 ( 252.309,434.117 )	21237.385 ( 15937.973,27100.427 )	276.431 ( 207.452,352.745 )
1994	Philippines	10 - 54 years	219575.708 ( 170466.956,275160.678 )	978.683 ( 759.797,1226.433 )	23.758 ( 17.835,30.338 )	500.206 ( 372.986,639.269 )	32300.933 ( 24119.46,40400.852 )	143.97 ( 107.504,180.073 )
1994	Poland	10 - 54 years	31622.445 ( 22668.234,45533.947 )	255.376 ( 183.064,367.722 )	1.759 ( 1.432,2.141 )	8.022 ( 6.587,9.797 )	832.447 ( 639.571,1136.399 )	6.723 ( 5.165,9.177 )
1994	Portugal	10 - 54 years	6332.864 ( 4618.489,8437.463 )	193.418 ( 141.058,257.696 )	1.737 ( 1.431,2.093 )	1.884 ( 1.542,2.245 )	183.842 ( 141.614,247.78 )	5.615 ( 4.325,7.568 )
1994	Puerto Rico	10 - 54 years	8870.088 ( 6934.886,11891.549 )	705.783 ( 551.801,946.197 )	7.911 ( 6.542,9.526 )	5.068 ( 4.225,6.149 )	397.163 ( 323.824,491.577 )	31.602 ( 25.766,39.114 )
1994	Qatar	10 - 54 years	899.947 ( 671.972,1181.621 )	784.814 ( 586.005,1030.453 )	3.417 ( 1.962,5.169 )	0.412 ( 0.234,0.616 )	33.686 ( 21.33,47.094 )	29.377 ( 18.601,41.069 )
1994	Republic of Korea	10 - 54 years	12853.403 ( 10167.206,16191.799 )	80.4 ( 63.598,101.282 )	3.322 ( 2.526,4.167 )	23.698 ( 17.686,29.859 )	1512.195 ( 1179.693,1871.515 )	9.459 ( 7.379,11.707 )
1994	Republic of Moldova	10 - 54 years	6730.49 ( 4893.943,9451.392 )	466.469 ( 339.184,655.046 )	4.177 ( 3.447,5.023 )	2.52 ( 2.082,3.011 )	234.794 ( 185.338,298.555 )	16.273 ( 12.845,20.692 )
1994	Romania	10 - 54 years	24102.377 ( 17491.577,33112.833 )	330.694 ( 239.991,454.321 )	4.127 ( 3.311,5.017 )	9.849 ( 7.916,12.058 )	891.017 ( 689.239,1149.508 )	12.225 ( 9.457,15.772 )
1994	Russian Federation	10 - 54 years	220887.094 ( 164485.974,299970.148 )	455.849 ( 339.453,619.054 )	7.702 ( 6.339,9.183 )	110.725 ( 90.552,131.387 )	9433.616 ( 7594.505,11631.571 )	19.468 ( 15.673,24.004 )
1994	Rwanda	10 - 54 years	73926.935 ( 62676.089,86203.345 )	3339.881 ( 2831.589,3894.506 )	230.564 ( 170.655,296.179 )	722.052 ( 526.024,929.212 )	42699.966 ( 31432.193,54625.673 )	1929.105 ( 1420.048,2467.886 )
1994	Saint Kitts and Nevis	10 - 54 years	99.298 ( 77.306,132.821 )	732.471 ( 570.246,979.757 )	79.357 ( 65.781,94.73 )	0.671 ( 0.556,0.799 )	42.222 ( 35.312,49.778 )	311.454 ( 260.476,367.186 )
1994	Saint Lucia	10 - 54 years	362.954 ( 284.168,463.871 )	758.384 ( 593.762,969.249 )	7.582 ( 5.978,9.141 )	0.25 ( 0.198,0.302 )	19.232 ( 15.55,23.542 )	40.185 ( 32.492,49.19 )
1994	Saint Vincent and the Grenadines	10 - 54 years	248.247 ( 191.602,318.898 )	698.051 ( 538.771,896.717 )	22.002 ( 17.597,27.044 )	0.558 ( 0.445,0.683 )	37.589 ( 30.333,45.639 )	105.698 ( 85.294,128.334 )
1994	Samoa	10 - 54 years	375.986 ( 295.528,488.432 )	737.717 ( 579.851,958.347 )	3.815 ( 2.1,6.39 )	0.208 ( 0.113,0.349 )	17.14 ( 10.453,26.354 )	33.63 ( 20.51,51.709 )
1994	San Marino	10 - 54 years	19.376 ( 14.288,25.413 )	238.047 ( 175.532,312.211 )	0.808 ( 0.432,1.387 )	0.002 ( 0.001,0.003 )	0.33 ( 0.201,0.523 )	4.056 ( 2.468,6.425 )
1994	Sao Tome and Principe	10 - 54 years	1075.183 ( 889.759,1276.767 )	2736.969 ( 2264.958,3250.118 )	36.781 ( 23.197,55.286 )	1.88 ( 1.17,2.861 )	124.34 ( 80.813,182.846 )	316.517 ( 205.717,465.45 )
1994	Saudi Arabia	10 - 54 years	56413.959 ( 42984.65,72363.058 )	1115.087 ( 849.641,1430.339 )	14.285 ( 7.714,22.307 )	74.194 ( 39.656,114.667 )	5029.789 ( 2985.365,7564.203 )	99.42 ( 59.009,149.515 )
1994	Senegal	10 - 54 years	86806.963 ( 72487.72,103944.728 )	3292.065 ( 2749.023,3941.998 )	79.472 ( 60.173,101.26 )	291.731 ( 220.574,374.446 )	18569.657 ( 14283.962,23434.03 )	704.235 ( 541.705,888.712 )
1994	Serbia	10 - 54 years	5636.161 ( 4275.578,7646.795 )	180.448 ( 136.887,244.82 )	4.887 ( 3.061,7.013 )	6.641 ( 4.106,9.486 )	469.034 ( 310.382,645.087 )	15.017 ( 9.937,20.653 )
1994	Seychelles	10 - 54 years	148.246 ( 116.655,191.15 )	600.458 ( 472.498,774.235 )	30.795 ( 20.148,43.539 )	0.494 ( 0.326,0.69 )	30.647 ( 20.873,41.773 )	124.134 ( 84.543,169.196 )
1994	Sierra Leone	10 - 54 years	41224.715 ( 34281.743,48580.396 )	3234.266 ( 2689.558,3811.352 )	25.355 ( 16.692,36.169 )	49.559 ( 32.126,69.417 )	3396.305 ( 2335.418,4567.972 )	266.456 ( 183.224,358.378 )
1994	Singapore	10 - 54 years	2300.969 ( 1729.763,3131.282 )	185.685 ( 139.589,252.69 )	0.693 ( 0.558,0.864 )	0.395 ( 0.317,0.492 )	47.959 ( 33.479,68.07 )	3.87 ( 2.702,5.493 )
1994	Slovakia	10 - 54 years	3096.46 ( 2948.063,3287.878 )	176.808 ( 168.335,187.738 )	1.251 ( 0.841,1.743 )	0.797 ( 0.536,1.108 )	82.589 ( 58.575,110.118 )	4.716 ( 3.345,6.288 )
1994	Slovenia	10 - 54 years	1767.556 ( 1290.225,2439.702 )	277.947 ( 202.887,383.641 )	1.36 ( 1.085,1.662 )	0.262 ( 0.209,0.317 )	35.817 ( 24.833,52.304 )	5.632 ( 3.905,8.225 )
1994	Solomon Islands	10 - 54 years	1298.346 ( 1019.085,1676.157 )	1134.43 ( 890.425,1464.542 )	30.875 ( 15.961,47.247 )	4.801 ( 2.484,7.411 )	313.148 ( 171.525,476.129 )	273.613 ( 149.87,416.018 )
1994	Somalia	10 - 54 years	82573.139 ( 70140.567,96966.503 )	3450.991 ( 2931.395,4052.535 )	67.222 ( 42.764,97.925 )	258.45 ( 164.292,372.521 )	16280.067 ( 10513.303,23041.775 )	680.395 ( 439.384,962.988 )
1994	South Africa	10 - 54 years	236430.967 ( 197913.947,277929.561 )	1712.729 ( 1433.708,2013.349 )	27.317 ( 18.724,36.571 )	282.903 ( 196.299,380.115 )	19473.254 ( 14042.44,25435.762 )	141.066 ( 101.725,184.259 )
1994	South Sudan	10 - 54 years	73952.05 ( 62344.271,87321.222 )	3936.54 ( 3318.647,4648.195 )	84.619 ( 46.634,136.614 )	239.159 ( 136.382,375.781 )	15415.753 ( 8975.715,23979.627 )	820.596 ( 477.786,1276.459 )
1994	Spain	10 - 54 years	34360.534 ( 26954.819,43417.863 )	277.423 ( 217.63,350.551 )	1.072 ( 0.883,1.276 )	3.917 ( 3.247,4.613 )	595.25 ( 409.376,864.115 )	4.806 ( 3.305,6.977 )
1994	Sri Lanka	10 - 54 years	29514.232 ( 21783.601,38388.326 )	475.845 ( 351.207,618.918 )	16.132 ( 11.644,21.219 )	56.334 ( 40.314,73.761 )	3856.181 ( 2785.099,5014.994 )	62.171 ( 44.903,80.854 )
1994	Sudan	10 - 54 years	76443.302 ( 60509.527,96929.514 )	1083.974 ( 858.032,1374.471 )	94.292 ( 60.747,142.329 )	963.459 ( 617.98,1483.95 )	58343.638 ( 37821.802,89807.475 )	827.319 ( 536.317,1273.48 )
1994	Suriname	10 - 54 years	946.046 ( 729.711,1227.65 )	726.006 ( 559.988,942.112 )	36.37 ( 21.895,54.327 )	3.284 ( 1.996,4.91 )	217.155 ( 134.87,320.113 )	166.647 ( 103.501,245.658 )
1994	Sweden	10 - 54 years	5790.381 ( 4705.781,7278.273 )	225.979 ( 183.651,284.047 )	0.541 ( 0.432,0.658 )	0.581 ( 0.464,0.703 )	97.616 ( 66.569,144.864 )	3.81 ( 2.598,5.654 )
1994	Switzerland	10 - 54 years	3223.152 ( 3063.595,3413.396 )	147.475 ( 140.175,156.18 )	1.397 ( 1.152,1.678 )	1.18 ( 0.983,1.425 )	102.992 ( 82.226,129.782 )	4.712 ( 3.762,5.938 )
1994	Syrian Arab Republic	10 - 54 years	36219.497 ( 27838.171,47736.372 )	822.897 ( 632.475,1084.557 )	14.332 ( 9.146,20.697 )	68.08 ( 44.118,99.668 )	4599.43 ( 3107.197,6434.257 )	104.498 ( 70.595,146.184 )
1994	Taiwan (Province of China)	10 - 54 years	10756.127 ( 8059.443,14325.521 )	147.835 ( 110.771,196.894 )	1.941 ( 1.608,2.332 )	6.297 ( 5.3,7.517 )	495.573 ( 401.058,616.378 )	6.811 ( 5.512,8.472 )
1994	Tajikistan	10 - 54 years	5569.746 ( 4405.963,7158.689 )	322.58 ( 255.178,414.606 )	14.682 ( 11.646,18.356 )	30.412 ( 24.004,37.924 )	1911.35 ( 1518.209,2375.007 )	110.699 ( 87.929,137.552 )
1994	Thailand	10 - 54 years	82500.608 ( 63865.989,105175.836 )	385.605 ( 298.508,491.589 )	5.285 ( 2.975,8.313 )	52.235 ( 29.474,82.652 )	4107.675 ( 2589.591,6077.307 )	19.199 ( 12.104,28.405 )
1994	Timor-Leste	10 - 54 years	3427.276 ( 2721.267,4360.909 )	1357.535 ( 1077.886,1727.344 )	55.202 ( 36.897,77.006 )	20.829 ( 13.739,29.37 )	1222.662 ( 822.942,1704.338 )	484.293 ( 325.965,675.084 )
1994	Togo	10 - 54 years	37815.367 ( 31586.162,44544.969 )	2910.794 ( 2431.308,3428.797 )	47.159 ( 31.133,68.322 )	81.271 ( 54.546,117.385 )	5312.692 ( 3634.64,7557.677 )	408.938 ( 279.772,581.743 )
1994	Tokelau	10 - 54 years	3.093 ( 2.363,3.99 )	667.363 ( 509.789,860.897 )	9.232 ( 4.654,16.75 )	0.003 ( 0.002,0.005 )	0.209 ( 0.118,0.351 )	45.156 ( 25.543,75.828 )
1994	Tonga	10 - 54 years	433.431 ( 336.521,557.1 )	1412.775 ( 1096.895,1815.875 )	5.407 ( 3.289,8.216 )	0.175 ( 0.106,0.259 )	15.196 ( 9.756,21.392 )	49.531 ( 31.8,69.727 )
1994	Trinidad and Tobago	10 - 54 years	2552.549 ( 2010.522,3352.819 )	609.198 ( 479.837,800.193 )	23.681 ( 19.37,28.475 )	4.68 ( 3.817,5.579 )	309.589 ( 255.693,365.046 )	73.887 ( 61.024,87.123 )
1994	Tunisia	10 - 54 years	16771.52 ( 12434.794,22106.68 )	564.737 ( 418.709,744.384 )	16.129 ( 10.401,23.57 )	33.379 ( 21.795,48.708 )	2212.575 ( 1551.528,3128.874 )	74.503 ( 52.244,105.357 )
1994	Turkey	10 - 54 years	147460.902 ( 117215.062,191497.583 )	727.343 ( 578.157,944.551 )	26.586 ( 16.447,37.893 )	392.642 ( 243.856,566.113 )	24816.813 ( 15655.577,35372.375 )	122.408 ( 77.22,174.472 )
1994	Turkmenistan	10 - 54 years	4469.204 ( 3446.837,5793.298 )	360.177 ( 277.784,466.887 )	14.574 ( 11.277,18.67 )	17.727 ( 13.524,22.752 )	1123.175 ( 875.352,1422.772 )	90.518 ( 70.545,114.662 )
1994	Tuvalu	10 - 54 years	32.538 ( 25.069,41.463 )	1068.348 ( 823.111,1361.416 )	15.452 ( 7.71,29.192 )	0.051 ( 0.026,0.095 )	3.336 ( 1.857,5.889 )	109.543 ( 60.959,193.366 )
1994	Uganda	10 - 54 years	204198.725 ( 164162.709,247236.69 )	3487.599 ( 2803.807,4222.663 )	62.432 ( 44.34,83.236 )	660.094 ( 478.41,859.402 )	40859.004 ( 30281.11,52897.003 )	697.849 ( 517.184,903.451 )
1994	Ukraine	10 - 54 years	78291.872 ( 56852.705,106158.743 )	481.443 ( 349.606,652.805 )	6.12 ( 5.222,7.196 )	31.34 ( 26.804,36.279 )	2912.199 ( 2371.889,3706.178 )	17.908 ( 14.586,22.791 )
1994	United Arab Emirates	10 - 54 years	2647.664 ( 2329.753,3033.83 )	484.183 ( 426.046,554.802 )	4.397 ( 2.244,7.485 )	2.059 ( 1.068,3.569 )	151.928 ( 87.467,236.621 )	27.783 ( 15.995,43.271 )
1994	United Kingdom	10 - 54 years	57531.778 ( 44756.268,74107.013 )	325.791 ( 253.446,419.654 )	1.461 ( 1.222,1.74 )	10.849 ( 9.052,12.77 )	1269.981 ( 960.57,1751.622 )	7.192 ( 5.44,9.919 )
1994	United Republic of Tanzania	10 - 54 years	277872.443 ( 226828.623,331921.907 )	3066.187 ( 2502.943,3662.597 )	54.594 ( 39.784,71.927 )	742.864 ( 532.281,983.367 )	49111.358 ( 35518.715,63907.77 )	541.92 ( 391.932,705.191 )
1994	United States of America	10 - 54 years	503712.194 ( 388686.667,662003.977 )	591.343 ( 456.307,777.173 )	1.89 ( 1.532,2.326 )	74.397 ( 60.106,91.436 )	9687.205 ( 7070.568,13499.703 )	11.372 ( 8.301,15.848 )
1994	United States Virgin Islands	10 - 54 years	321.562 ( 253.728,431.999 )	868.508 ( 685.295,1166.79 )	17.225 ( 10.615,25.041 )	0.389 ( 0.24,0.564 )	26.658 ( 17.166,37.521 )	72.002 ( 46.364,101.34 )
1994	Uruguay	10 - 54 years	5945.19 ( 4476.027,7990.215 )	598.178 ( 450.357,803.939 )	6.405 ( 5.233,7.644 )	3.592 ( 2.951,4.257 )	281.334 ( 227.607,347.27 )	28.307 ( 22.901,34.941 )
1994	Uzbekistan	10 - 54 years	23546.163 ( 18578.165,29553.628 )	332.006 ( 261.956,416.713 )	8.569 ( 6.736,10.63 )	56.527 ( 44.103,70.772 )	3758.764 ( 2944.898,4620.241 )	52.999 ( 41.524,65.146 )
1994	Vanuatu	10 - 54 years	594.063 ( 464.601,765.435 )	1163.348 ( 909.824,1498.945 )	13.025 ( 6.871,21.934 )	0.863 ( 0.449,1.428 )	56.694 ( 32.16,90.942 )	111.023 ( 62.979,178.091 )
1994	Venezuela (Bolivarian Republic of)	10 - 54 years	42903.521 ( 36212.043,51602.017 )	618.974 ( 522.435,744.468 )	20.746 ( 17.952,23.984 )	108.771 ( 93.847,125.271 )	7016.864 ( 6120.2,8060.851 )	101.233 ( 88.297,116.295 )
1994	Viet Nam	10 - 54 years	136998.311 ( 107279.671,175261.921 )	566.799 ( 443.845,725.106 )	2.486 ( 1.231,4.418 )	43.401 ( 21.322,76.406 )	4058.405 ( 2493.136,6504.205 )	16.791 ( 10.315,26.91 )
1994	Yemen	10 - 54 years	102857.9 ( 79915.594,133616.241 )	2336.95 ( 1815.697,3035.786 )	57.432 ( 36.645,81.706 )	413.481 ( 262.493,585.664 )	27138.003 ( 17714.645,37790.668 )	616.58 ( 402.48,858.611 )
1994	Zambia	10 - 54 years	100309.727 ( 84140.223,118025.766 )	3722.648 ( 3122.573,4380.118 )	46.094 ( 34.179,61.392 )	195.81 ( 148.798,251.857 )	13350.806 ( 10256.336,17086.173 )	495.469 ( 380.628,634.094 )
1994	Zimbabwe	10 - 54 years	80467.3 ( 64288.546,99194.334 )	2205.077 ( 1761.725,2718.262 )	19.436 ( 11.506,29.894 )	78.932 ( 46.265,122.949 )	5685.513 ( 3591.696,8174.376 )	155.802 ( 98.425,224.006 )
1995	Afghanistan	10 - 54 years	40489.989 ( 31293.833,53526.382 )	1045.016 ( 807.671,1381.476 )	69.737 ( 46.667,98.054 )	486.653 ( 326.447,687.917 )	29834.627 ( 20252.331,41814.817 )	770.01 ( 522.698,1079.209 )
1995	Albania	10 - 54 years	3592.06 ( 2646.765,4849.686 )	333.74 ( 245.912,450.586 )	1.543 ( 1.036,2.178 )	1.051 ( 0.703,1.471 )	104.492 ( 73.533,143.653 )	9.708 ( 6.832,13.347 )
1995	Algeria	10 - 54 years	57837.487 ( 43377.868,77471.34 )	629.822 ( 472.364,843.625 )	27.37 ( 18.199,37.837 )	199.009 ( 135.572,268.992 )	12870.285 ( 8895.631,17174.078 )	140.151 ( 96.869,187.017 )
1995	American Samoa	10 - 54 years	267.894 ( 211.829,341.502 )	1543.353 ( 1220.362,1967.419 )	10.796 ( 6.459,16.303 )	0.191 ( 0.117,0.287 )	13.826 ( 8.906,19.608 )	79.654 ( 51.309,112.965 )
1995	Andorra	10 - 54 years	49.11 ( 36.461,65.019 )	231.852 ( 172.135,306.964 )	1.099 ( 0.579,1.935 )	0.008 ( 0.004,0.014 )	1.002 ( 0.611,1.516 )	4.728 ( 2.883,7.157 )
1995	Angola	10 - 54 years	121378.059 ( 98427.423,148686.504 )	3274.368 ( 2655.238,4011.057 )	98.555 ( 61.195,143.715 )	590.236 ( 383.831,864.418 )	37410.268 ( 24513.033,53920.858 )	1009.202 ( 661.278,1454.602 )
1995	Antigua and Barbuda	10 - 54 years	133.254 ( 103.695,172.876 )	565.646 ( 440.171,733.834 )	6.693 ( 5.407,8.101 )	0.088 ( 0.071,0.107 )	6.758 ( 5.443,8.297 )	28.688 ( 23.103,35.218 )
1995	Argentina	10 - 54 years	70332.326 ( 53856.01,92773.236 )	631.979 ( 483.93,833.625 )	10.345 ( 8.285,12.646 )	68.774 ( 55.304,83.901 )	4955.824 ( 3989.751,6022.509 )	44.531 ( 35.85,54.116 )
1995	Armenia	10 - 54 years	1583.43 ( 1269.836,2009.377 )	142.036 ( 113.906,180.244 )	4.072 ( 3.276,5.014 )	2.271 ( 1.836,2.768 )	149.782 ( 122.329,180.41 )	13.436 ( 10.973,16.183 )
1995	Australia	10 - 54 years	19435.274 ( 18075.687,20849.381 )	334.137 ( 310.763,358.449 )	1.5 ( 1.152,1.899 )	3.781 ( 2.891,4.755 )	436.568 ( 324.053,575.885 )	7.506 ( 5.571,9.901 )
1995	Austria	10 - 54 years	4052.657 ( 3988.762,4119.734 )	166.34 ( 163.717,169.093 )	1.059 ( 0.872,1.279 )	0.946 ( 0.78,1.145 )	101.215 ( 75.99,131.04 )	4.154 ( 3.119,5.378 )
1995	Azerbaijan	10 - 54 years	5183.496 ( 4129.417,6586.066 )	200.448 ( 159.686,254.686 )	10.118 ( 7.876,13.011 )	16.012 ( 12.365,20.53 )	1030.039 ( 800.264,1309.685 )	39.832 ( 30.947,50.646 )
1995	Bahamas	10 - 54 years	527.678 ( 413.95,681.987 )	528.438 ( 414.547,682.97 )	17.746 ( 14.026,21.995 )	0.802 ( 0.639,0.991 )	53.811 ( 42.937,65.478 )	53.889 ( 42.999,65.572 )
1995	Bahrain	10 - 54 years	1381.697 ( 1034.406,1785.47 )	821.651 ( 615.129,1061.762 )	8.67 ( 5.928,11.906 )	1.157 ( 0.787,1.571 )	82.884 ( 58.069,110.45 )	49.289 ( 34.532,65.681 )
1995	Bangladesh	10 - 54 years	368198.611 ( 300567.512,468302.916 )	996.104 ( 813.139,1266.92 )	88.606 ( 70.407,108.506 )	3648.251 ( 2896.123,4490.393 )	239790.571 ( 191652.831,293993.681 )	648.716 ( 518.487,795.354 )
1995	Barbados	10 - 54 years	492.639 ( 384.166,643.513 )	579.753 ( 452.099,757.307 )	10.93 ( 8.832,13.348 )	0.394 ( 0.318,0.478 )	29.211 ( 23.756,35.495 )	34.376 ( 27.957,41.771 )
1995	Belarus	10 - 54 years	11169.003 ( 7969.144,15774.824 )	340.031 ( 242.614,480.251 )	3.564 ( 2.958,4.374 )	3.566 ( 2.948,4.38 )	347.576 ( 270.133,447.735 )	10.582 ( 8.224,13.631 )
1995	Belgium	10 - 54 years	11884.981 ( 8583.65,16041.032 )	391.609 ( 282.83,528.55 )	1.069 ( 0.865,1.277 )	1.246 ( 1.006,1.481 )	207.322 ( 141.856,318.497 )	6.831 ( 4.674,10.494 )
1995	Belize	10 - 54 years	678.851 ( 529.833,890.562 )	1026.448 ( 801.128,1346.563 )	10.801 ( 8.819,13.117 )	0.662 ( 0.545,0.799 )	48.327 ( 39.592,58.716 )	73.072 ( 59.864,88.781 )
1995	Benin	10 - 54 years	58303.094 ( 49022.962,68462.956 )	3378.809 ( 2841.002,3967.598 )	55.863 ( 39.775,74.793 )	149.702 ( 104.751,201.069 )	9787.083 ( 7059.617,12948.879 )	567.186 ( 409.122,750.42 )
1995	Bermuda	10 - 54 years	126.7 ( 98.082,165.942 )	598.068 ( 462.98,783.303 )	2.836 ( 2.219,3.499 )	0.024 ( 0.019,0.03 )	2.771 ( 2.03,3.839 )	13.082 ( 9.582,18.122 )
1995	Bhutan	10 - 54 years	1839.534 ( 1488.343,2359.987 )	996.217 ( 806.026,1278.073 )	84.846 ( 54.384,126.796 )	15.465 ( 9.701,22.8 )	1012.711 ( 641.993,1487.086 )	548.443 ( 347.677,805.345 )
1995	Bolivia (Plurinational State of)	10 - 54 years	16202.605 ( 12971.877,20127.416 )	698.194 ( 558.977,867.32 )	92.867 ( 72.171,117.999 )	218.809 ( 169.883,275.599 )	13324.951 ( 10399.837,16656.904 )	574.192 ( 448.144,717.77 )
1995	Bosnia and Herzegovina	10 - 54 years	2489.612 ( 1858.145,3368.618 )	188.932 ( 141.011,255.638 )	2.238 ( 1.386,3.424 )	1.15 ( 0.709,1.766 )	98.232 ( 66.084,137.065 )	7.455 ( 5.015,10.402 )
1995	Botswana	10 - 54 years	9750.715 ( 7820.298,11897.347 )	1892.705 ( 1517.993,2309.386 )	14.345 ( 6.529,25.786 )	6.953 ( 3.104,12.698 )	546.162 ( 292.773,902.223 )	106.015 ( 56.83,175.13 )
1995	Brazil	10 - 54 years	403232.659 ( 320102.389,521122.909 )	722.141 ( 573.265,933.268 )	21.433 ( 18.902,24.022 )	723.565 ( 639.495,810.95 )	47815.9 ( 42122.924,53785.115 )	85.633 ( 75.437,96.323 )
1995	Brunei Darussalam	10 - 54 years	322.861 ( 252.215,418.785 )	325.277 ( 254.102,421.919 )	8.96 ( 5.526,13.124 )	0.666 ( 0.41,0.955 )	41.576 ( 26.303,58.657 )	41.887 ( 26.5,59.096 )
1995	Bulgaria	10 - 54 years	3679.162 ( 2752.141,5075.64 )	144.419 ( 108.031,199.236 )	3.814 ( 3.07,4.595 )	2.725 ( 2.183,3.27 )	207.454 ( 169.863,255.24 )	8.143 ( 6.668,10.019 )
1995	Burkina Faso	10 - 54 years	114038.072 ( 94675.426,134710.306 )	3497.785 ( 2903.892,4131.845 )	47.976 ( 34.255,64.372 )	248.571 ( 173.869,327.58 )	16369.985 ( 11758.436,20999.637 )	502.101 ( 360.656,644.103 )
1995	Burundi	10 - 54 years	59148.509 ( 49010.044,70275.431 )	3296.189 ( 2731.199,3916.262 )	105.003 ( 72.775,142.765 )	272.104 ( 189.354,364.968 )	16743.483 ( 11750.121,22198.792 )	933.07 ( 654.803,1237.08 )
1995	Cabo Verde	10 - 54 years	2806.701 ( 2336.681,3328.405 )	2288.447 ( 1905.215,2713.818 )	15.941 ( 9.401,24.602 )	2.057 ( 1.222,3.155 )	154.406 ( 97.343,221.985 )	125.895 ( 79.369,180.996 )
1995	Cambodia	10 - 54 years	35600.32 ( 27941.541,45350.858 )	949.637 ( 745.339,1209.732 )	58.905 ( 42.832,80.362 )	236.084 ( 175.9,325.071 )	14456.797 ( 10885.637,19780.097 )	385.634 ( 290.374,527.633 )
1995	Cameroon	10 - 54 years	127236.259 ( 107475.68,149871.609 )	3319.371 ( 2803.852,3909.888 )	60.476 ( 43.014,78.718 )	322.456 ( 226.642,421.064 )	21989.371 ( 15798.541,28635.287 )	573.664 ( 412.156,747.044 )
1995	Canada	10 - 54 years	20622.165 ( 18823.486,22547.576 )	216.39 ( 197.516,236.593 )	0.925 ( 0.717,1.153 )	3.451 ( 2.706,4.253 )	428.09 ( 313.369,583.779 )	4.492 ( 3.288,6.126 )
1995	Central African Republic	10 - 54 years	29481.462 ( 23965.181,35662.425 )	3042.475 ( 2473.197,3680.348 )	124.883 ( 83.416,179.079 )	179.153 ( 120.274,256.287 )	11146.814 ( 7645.471,15830.671 )	1150.347 ( 789.01,1633.719 )
1995	Chad	10 - 54 years	77326.654 ( 64037.329,93274.492 )	3714.784 ( 3076.363,4480.92 )	65.58 ( 49.214,81.768 )	244.961 ( 182.88,305.786 )	16385.224 ( 12380.859,20285.006 )	787.149 ( 594.778,974.495 )
1995	Chile	10 - 54 years	27531.941 ( 27152.134,27959.432 )	575.675 ( 567.734,584.614 )	7.047 ( 5.96,8.307 )	19.66 ( 16.914,22.7 )	1486.203 ( 1266.039,1748.088 )	31.076 ( 26.472,36.551 )
1995	China	10 - 54 years	981006.982 ( 712359.447,1357017.552 )	236.713 ( 171.889,327.443 )	6.196 ( 4.701,7.768 )	1162.618 ( 877.306,1454.648 )	81809.285 ( 63411.138,103219.998 )	19.74 ( 15.301,24.907 )
1995	Colombia	10 - 54 years	69158.569 ( 57761.639,85039.045 )	561.741 ( 469.169,690.73 )	23.902 ( 18.424,29.493 )	228.511 ( 174.924,278.303 )	14616.836 ( 11309.289,17779.692 )	118.725 ( 91.86,144.416 )
1995	Comoros	10 - 54 years	4840.419 ( 3976.62,5670.06 )	3050.272 ( 2505.934,3573.084 )	57.675 ( 34.696,82.892 )	11.914 ( 7.16,17.196 )	754.191 ( 467.985,1058.836 )	475.266 ( 294.909,667.243 )
1995	Congo	10 - 54 years	21841.408 ( 18040.158,26035.017 )	2452.605 ( 2025.757,2923.511 )	120.696 ( 81.658,162.053 )	126.333 ( 86.988,167.508 )	7874.722 ( 5426.651,10438.708 )	884.264 ( 609.367,1172.178 )
1995	Cook Islands	10 - 54 years	52.129 ( 40.807,68.623 )	858.384 ( 671.953,1129.987 )	0.277 ( 0.146,0.478 )	0.001 ( 0.001,0.002 )	0.633 ( 0.361,1.068 )	10.419 ( 5.949,17.58 )
1995	Costa Rica	10 - 54 years	6910.875 ( 5711.102,8514.196 )	592.31 ( 489.481,729.726 )	5.944 ( 4.92,7.17 )	4.679 ( 3.916,5.616 )	336.772 ( 280.764,400.934 )	28.864 ( 24.063,34.363 )
1995	Côte d'Ivoire	10 - 54 years	140239.565 ( 116052.197,167162.518 )	3145.361 ( 2602.875,3749.202 )	63.895 ( 38.65,94.981 )	391.782 ( 233.532,576.889 )	25449.551 ( 15415.109,36804.686 )	570.795 ( 345.738,825.473 )
1995	Croatia	10 - 54 years	1593.216 ( 1513.993,1681.196 )	108.107 ( 102.731,114.077 )	1.812 ( 1.435,2.251 )	0.942 ( 0.747,1.169 )	73.824 ( 58.242,90.364 )	5.009 ( 3.952,6.132 )
1995	Cuba	10 - 54 years	16762.328 ( 12951.014,22550.902 )	444.739 ( 343.617,598.322 )	7.566 ( 6.329,8.933 )	11.218 ( 9.403,13.172 )	864.11 ( 716.336,1044.462 )	22.927 ( 19.006,27.712 )
1995	Cyprus	10 - 54 years	499.792 ( 371.493,663.784 )	182.783 ( 135.862,242.758 )	2.518 ( 1.369,3.956 )	0.325 ( 0.175,0.513 )	24.479 ( 14.585,36.03 )	8.952 ( 5.334,13.177 )
1995	Czechia	10 - 54 years	7672.447 ( 5480.964,10754.033 )	231.413 ( 165.314,324.358 )	1.027 ( 0.822,1.266 )	0.957 ( 0.76,1.186 )	145.889 ( 100.113,217.615 )	4.4 ( 3.02,6.564 )
1995	Democratic People's Republic of Korea	10 - 54 years	18413.666 ( 13288.619,25354.297 )	248.444 ( 179.295,342.09 )	20.19 ( 11.148,33.831 )	115.866 ( 64.238,195.655 )	7101.911 ( 4046.694,11851.312 )	95.822 ( 54.599,159.902 )
1995	Democratic Republic of the Congo	10 - 54 years	442846.116 ( 359739.899,528604.155 )	3387.872 ( 2752.091,4043.941 )	76.229 ( 53.016,101.524 )	1532.656 ( 1086.556,2026.76 )	96320.883 ( 68036.813,127631.402 )	736.876 ( 520.497,976.409 )
1995	Denmark	10 - 54 years	975.374 ( 914.849,1048.121 )	60.594 ( 56.834,65.114 )	1.858 ( 1.287,2.458 )	1.277 ( 0.874,1.686 )	82.013 ( 57.746,106.279 )	5.095 ( 3.587,6.603 )
1995	Djibouti	10 - 54 years	4860.703 ( 4008.203,5723.113 )	3107.661 ( 2562.62,3659.037 )	147.04 ( 93.034,208.366 )	23.227 ( 15.203,32.971 )	1514.422 ( 995.388,2126.93 )	968.236 ( 636.395,1359.839 )
1995	Dominica	10 - 54 years	215.552 ( 167.612,282.23 )	996.38 ( 774.777,1304.594 )	1.278 ( 0.891,1.803 )	0.02 ( 0.014,0.029 )	3.433 ( 2.31,5.126 )	15.867 ( 10.676,23.693 )
1995	Dominican Republic	10 - 54 years	23185.687 ( 18137.628,30331.223 )	869.297 ( 680.031,1137.204 )	31.654 ( 24.138,39.899 )	74.982 ( 57.637,93.878 )	4911.397 ( 3812.599,6099.726 )	184.142 ( 142.945,228.696 )
1995	Ecuador	10 - 54 years	27669.268 ( 27147.354,28289.722 )	749.772 ( 735.629,766.584 )	40.888 ( 34.436,47.19 )	132.606 ( 111.198,152.628 )	8353.535 ( 7026.664,9672.878 )	226.361 ( 190.406,262.112 )
1995	Egypt	10 - 54 years	194078.681 ( 154091.015,249694.577 )	991.344 ( 787.089,1275.427 )	20.02 ( 13.7,27.734 )	352.801 ( 242.584,494.401 )	23546.394 ( 16589.641,32524.896 )	120.274 ( 84.739,166.135 )
1995	El Salvador	10 - 54 years	12591.366 ( 10467.179,15436.764 )	686.07 ( 570.329,841.109 )	20.112 ( 14.752,25.608 )	37.97 ( 27.652,48.475 )	2480.785 ( 1810.829,3148.677 )	135.171 ( 98.667,171.563 )
1995	Equatorial Guinea	10 - 54 years	5078.729 ( 4131.801,6225.509 )	3095.415 ( 2518.275,3794.361 )	102.8 ( 57.678,162.838 )	24.683 ( 13.648,38.616 )	1557.935 ( 880.051,2392.51 )	949.54 ( 536.379,1458.202 )
1995	Eritrea	10 - 54 years	31163.807 ( 25707.383,36867.012 )	2930.966 ( 2417.787,3467.354 )	85.098 ( 59.963,115.721 )	118.528 ( 82.804,158.897 )	7796.353 ( 5462.888,10358.917 )	733.249 ( 513.786,974.259 )
1995	Estonia	10 - 54 years	1806.11 ( 1319.213,2553.26 )	398.513 ( 291.08,563.369 )	2.936 ( 2.365,3.602 )	0.394 ( 0.317,0.477 )	45.519 ( 33.314,63.361 )	10.044 ( 7.351,13.981 )
1995	Eswatini	10 - 54 years	8087.641 ( 6803.404,9612.558 )	2622.683 ( 2206.227,3117.187 )	14.428 ( 8.563,22.041 )	5.021 ( 2.986,7.892 )	387.403 ( 261.484,556.932 )	125.628 ( 84.795,180.604 )
1995	Ethiopia	10 - 54 years	620372.425 ( 520050.225,751068.557 )	3400.917 ( 2850.945,4117.4 )	94.677 ( 76.235,112.355 )	2656.762 ( 2141.809,3130.386 )	165854.702 ( 134831.613,195416.498 )	909.225 ( 739.155,1071.284 )
1995	Fiji	10 - 54 years	1814.011 ( 1371.075,2386.251 )	685.255 ( 517.933,901.422 )	17.978 ( 10.855,27.288 )	3.33 ( 2.005,5.057 )	213.672 ( 133.114,315.517 )	80.716 ( 50.285,119.189 )
1995	Finland	10 - 54 years	5312.979 ( 5188.333,5427.082 )	335.016 ( 327.156,342.211 )	0.59 ( 0.456,0.749 )	0.359 ( 0.282,0.453 )	79.803 ( 50.743,116.796 )	5.032 ( 3.2,7.365 )
1995	France	10 - 54 years	56930.817 ( 40794.2,76013.679 )	312.957 ( 224.252,417.858 )	1.946 ( 1.571,2.393 )	14.227 ( 11.521,17.324 )	1470.071 ( 1081.329,1996.485 )	8.081 ( 5.944,10.975 )
1995	Gabon	10 - 54 years	8618.672 ( 7106.867,10361.604 )	2555.08 ( 2106.892,3071.787 )	68.566 ( 49.339,93.649 )	27.074 ( 19.151,36.829 )	1756.339 ( 1282.654,2358.609 )	520.682 ( 380.254,699.23 )
1995	Gambia	10 - 54 years	11610.637 ( 9585.983,13690.984 )	3199.344 ( 2641.445,3772.589 )	69.971 ( 44.903,100.368 )	38.342 ( 24.048,54.372 )	2494.673 ( 1620.909,3507.631 )	687.414 ( 446.646,966.538 )
1995	Georgia	10 - 54 years	1443.117 ( 1191.293,1769.669 )	86.889 ( 71.727,106.55 )	9.752 ( 7.729,12.224 )	5.696 ( 4.523,7.186 )	350.229 ( 282.093,436.97 )	21.087 ( 16.985,26.31 )
1995	Germany	10 - 54 years	89602.803 ( 65060.155,123650.359 )	368.977 ( 267.912,509.182 )	1.676 ( 1.441,1.981 )	13.227 ( 11.412,15.49 )	1756.319 ( 1259.65,2513.495 )	7.232 ( 5.187,10.35 )
1995	Ghana	10 - 54 years	140035.497 ( 117635.809,166081.16 )	2645.136 ( 2222.027,3137.113 )	34.181 ( 22.659,47.513 )	215.669 ( 143.689,298.958 )	14749.573 ( 10177.746,20070.954 )	278.605 ( 192.248,379.121 )
1995	Global	10 - 54 years	15674736.634 ( 13039251.078,19102635.807 )	849.075 ( 706.315,1034.759 )	40.086 ( 35.519,44.485 )	52208.301 ( 45938.943,57651.315 )	3371931.527 ( 2990398.943,3738158.403 )	182.652 ( 161.985,202.49 )
1995	Greece	10 - 54 years	6605.372 ( 4921.652,8889.4 )	197.779 ( 147.365,266.167 )	1.03 ( 0.843,1.224 )	1.041 ( 0.859,1.22 )	133.101 ( 95.604,190.827 )	3.985 ( 2.863,5.714 )
1995	Greenland	10 - 54 years	33.722 ( 25.234,44.281 )	192 ( 143.675,252.123 )	1.181 ( 0.727,1.75 )	0.013 ( 0.008,0.019 )	1.149 ( 0.762,1.639 )	6.543 ( 4.339,9.333 )
1995	Grenada	10 - 54 years	226.582 ( 173.22,297.815 )	774.159 ( 591.837,1017.54 )	19.142 ( 15.748,22.873 )	0.442 ( 0.365,0.525 )	29.665 ( 24.516,34.901 )	101.357 ( 83.762,119.247 )
1995	Guam	10 - 54 years	496.624 ( 385.255,644.459 )	1046.1 ( 811.51,1357.504 )	2.697 ( 1.786,3.746 )	0.117 ( 0.077,0.161 )	12.148 ( 8.405,16.691 )	25.588 ( 17.705,35.158 )
1995	Guatemala	10 - 54 years	14490.695 ( 12501.136,16985.629 )	486.191 ( 419.438,569.901 )	42.949 ( 35.96,50.365 )	157.324 ( 131.145,183.416 )	9896.037 ( 8274.246,11538.125 )	332.032 ( 277.617,387.127 )
1995	Guinea	10 - 54 years	70461.415 ( 58361.427,83725.128 )	3312.339 ( 2743.527,3935.856 )	90.503 ( 64.821,115.442 )	299.345 ( 211.607,383.068 )	19234.361 ( 13782.257,24382.894 )	904.193 ( 647.894,1146.222 )
1995	Guinea-Bissau	10 - 54 years	10783.821 ( 9012.93,12850.416 )	3073.544 ( 2568.815,3662.554 )	74.208 ( 46.104,109.994 )	36.723 ( 22.819,54.276 )	2427.919 ( 1540.106,3561.344 )	691.992 ( 438.952,1015.034 )
1995	Guyana	10 - 54 years	2292.05 ( 1771.058,3049.012 )	883.918 ( 683,1175.837 )	21.755 ( 15.278,29.46 )	5.357 ( 3.805,7.103 )	353.301 ( 255.872,461.221 )	136.249 ( 98.676,177.868 )
1995	Haiti	10 - 54 years	23929.279 ( 18966.943,30767.233 )	1014.802 ( 804.357,1304.788 )	90.437 ( 62.6,126.782 )	237.291 ( 162.034,337.995 )	14160.948 ( 9780.074,20156.698 )	600.543 ( 414.757,854.813 )
1995	High-middle SDI	10 - 54 years	1268315.286 ( 1000796.967,1662787.647 )	344.19 ( 271.592,451.241 )	10.401 ( 8.343,12.292 )	1611.859 ( 1294.348,1909.235 )	111354.158 ( 89121.132,131688.015 )	30.219 ( 24.185,35.737 )
1995	High SDI	10 - 54 years	1145671.41 ( 908137.297,1463505.075 )	395.222 ( 313.28,504.864 )	2.32 ( 1.963,2.707 )	270.03 ( 227.281,313.73 )	27940.369 ( 21669.036,37037.875 )	9.639 ( 7.475,12.777 )
1995	Honduras	10 - 54 years	13320.61 ( 11208.719,16147.091 )	788.99 ( 663.901,956.405 )	47.754 ( 32.893,65.759 )	90.116 ( 63.768,123.078 )	5669.423 ( 4050.415,7680.518 )	335.804 ( 239.909,454.923 )
1995	Hungary	10 - 54 years	3759.683 ( 2903.703,4972.45 )	115.175 ( 88.953,152.327 )	1.526 ( 1.232,1.869 )	1.64 ( 1.324,2.023 )	137.4 ( 109.821,175.068 )	4.209 ( 3.364,5.363 )
1995	Iceland	10 - 54 years	218.243 ( 161.177,286.409 )	257.219 ( 189.962,337.56 )	1.118 ( 0.923,1.339 )	0.048 ( 0.04,0.057 )	5.139 ( 3.855,6.905 )	6.057 ( 4.543,8.138 )
1995	India	10 - 54 years	3058206.785 ( 2518124.647,3815423.018 )	1045.21 ( 860.625,1304.006 )	46.831 ( 39.933,53.713 )	11787.221 ( 10026.161,13427.642 )	754880.027 ( 653781.735,863038.53 )	257.997 ( 223.444,294.963 )
1995	Indonesia	10 - 54 years	534931.789 ( 420318.873,693946.564 )	787.416 ( 618.706,1021.484 )	92.723 ( 74.244,111.56 )	4297.077 ( 3415.611,5164.606 )	267281.065 ( 212467.735,321155.506 )	393.436 ( 312.751,472.739 )
1995	Iran (Islamic Republic of)	10 - 54 years	99356.386 ( 76568.351,128324.485 )	498.173 ( 383.914,643.42 )	9.142 ( 6.392,12.409 )	110.951 ( 78.504,149.101 )	7788.378 ( 5557.01,10101.07 )	39.051 ( 27.863,50.647 )
1995	Iraq	10 - 54 years	77561.63 ( 59846.165,102975.491 )	1197.018 ( 923.613,1589.233 )	9.053 ( 5.157,13.987 )	75.874 ( 43.197,117.109 )	5304.122 ( 3291.033,7756.033 )	81.859 ( 50.791,119.7 )
1995	Ireland	10 - 54 years	2112.737 ( 1606.702,2728.995 )	177.158 ( 134.726,228.833 )	1.215 ( 0.945,1.499 )	0.613 ( 0.477,0.763 )	58.053 ( 44.186,76.722 )	4.868 ( 3.705,6.433 )
1995	Israel	10 - 54 years	7275.689 ( 6533.806,8030.153 )	402.864 ( 361.785,444.64 )	0.72 ( 0.592,0.859 )	0.846 ( 0.694,0.987 )	129.663 ( 92.306,176.685 )	7.18 ( 5.111,9.783 )
1995	Italy	10 - 54 years	43342.473 ( 32450.55,55885.997 )	249.913 ( 187.11,322.239 )	0.932 ( 0.787,1.08 )	4.918 ( 4.16,5.697 )	748.178 ( 526.586,1082.509 )	4.314 ( 3.036,6.242 )
1995	Jamaica	10 - 54 years	6387.273 ( 4920.769,8444.001 )	780.071 ( 600.968,1031.257 )	30.532 ( 22.136,39.629 )	17.042 ( 12.517,22.085 )	1104.626 ( 818.473,1403.492 )	134.907 ( 99.959,171.407 )
1995	Japan	10 - 54 years	164829.899 ( 130069.525,214852.538 )	412.866 ( 325.799,538.163 )	1.105 ( 0.875,1.39 )	13.164 ( 10.441,16.435 )	2301.661 ( 1525.156,3443.869 )	5.765 ( 3.82,8.626 )
1995	Jordan	10 - 54 years	5205.411 ( 4031.751,6740.885 )	386.84 ( 299.62,500.949 )	21.934 ( 15.13,30.688 )	32.039 ( 21.872,43.682 )	1937.098 ( 1332.052,2641.962 )	143.956 ( 98.992,196.338 )
1995	Kazakhstan	10 - 54 years	15722.186 ( 12306.632,20513.039 )	305.263 ( 238.946,398.283 )	13.266 ( 10.857,16.044 )	36.242 ( 29.537,43.523 )	2365.676 ( 1921.604,2835.087 )	45.932 ( 37.31,55.046 )
1995	Kenya	10 - 54 years	238837.908 ( 197546.924,284633.772 )	2834.928 ( 2344.817,3378.51 )	46.605 ( 31.361,66.216 )	507.556 ( 339.451,710.018 )	32763.404 ( 22625.543,45289.597 )	388.891 ( 268.558,537.573 )
1995	Kiribati	10 - 54 years	248.137 ( 192.762,316.906 )	965.542 ( 750.069,1233.135 )	18.471 ( 11.957,27.823 )	0.489 ( 0.316,0.717 )	31.642 ( 21.038,45.356 )	123.125 ( 81.862,176.488 )
1995	Kuwait	10 - 54 years	4160.993 ( 3125.29,5334.584 )	860.772 ( 646.519,1103.549 )	1.454 ( 1.178,1.796 )	0.607 ( 0.492,0.747 )	82.622 ( 57.972,115.762 )	17.092 ( 11.993,23.947 )
1995	Kyrgyzstan	10 - 54 years	3790.762 ( 2977.767,4895.829 )	252.696 ( 198.501,326.361 )	19.87 ( 16.47,23.934 )	23.178 ( 19.124,28.069 )	1445.188 ( 1193.166,1746.003 )	96.338 ( 79.538,116.39 )
1995	Lao People's Democratic Republic	10 - 54 years	15112.597 ( 11903.608,19022.701 )	1020.774 ( 804.024,1284.881 )	42.749 ( 28.595,61.41 )	81.158 ( 52.773,115.791 )	5105.545 ( 3409.996,7165.202 )	344.852 ( 230.327,483.971 )
1995	Latvia	10 - 54 years	2773.963 ( 2053.343,3850.94 )	349.668 ( 258.831,485.424 )	2.493 ( 2.026,2.954 )	0.539 ( 0.442,0.637 )	65.028 ( 48.082,89.479 )	8.197 ( 6.061,11.279 )
1995	Lebanon	10 - 54 years	7673.381 ( 5693.722,10415.657 )	731.107 ( 542.489,992.387 )	4.333 ( 2.503,6.742 )	3.898 ( 2.248,6.112 )	321.661 ( 202.403,466.247 )	30.647 ( 19.285,44.423 )
1995	Lesotho	10 - 54 years	10837.553 ( 8714.653,13202.478 )	1955.314 ( 1572.3,2381.994 )	27.561 ( 18.372,37.092 )	14.432 ( 9.834,19.338 )	986.069 ( 697.378,1299.986 )	177.907 ( 125.821,234.544 )
1995	Liberia	10 - 54 years	20673.927 ( 17408.539,24536.331 )	3118.249 ( 2625.73,3700.815 )	92.704 ( 65.92,122.329 )	87.968 ( 60.646,115.851 )	5567.607 ( 3877.675,7313.61 )	839.762 ( 584.87,1103.112 )
1995	Libya	10 - 54 years	11940.516 ( 9065.387,15591.046 )	819.96 ( 622.524,1070.644 )	11.398 ( 6.627,17.512 )	14.314 ( 8.375,22.214 )	952.884 ( 592.353,1405.345 )	65.435 ( 40.677,96.506 )
1995	Lithuania	10 - 54 years	7911.056 ( 7715.707,8098.23 )	679.44 ( 662.663,695.516 )	2.703 ( 2.223,3.259 )	1.093 ( 0.888,1.322 )	159.559 ( 118.367,213.075 )	13.704 ( 10.166,18.3 )
1995	Low-middle SDI	10 - 54 years	4914886.738 ( 4116036.217,5982370.52 )	1227.014 ( 1027.579,1493.514 )	57.234 ( 50.041,65.204 )	22567.707 ( 19701.617,25619.412 )	1446543.934 ( 1270736.185,1642262.202 )	361.133 ( 317.243,409.995 )
1995	Low SDI	10 - 54 years	4595325.77 ( 3870986.333,5451178.269 )	2693.693 ( 2269.099,3195.377 )	74.399 ( 63.677,84.753 )	18424.712 ( 15661.508,20920.539 )	1176004.909 ( 1004417.915,1326225.958 )	689.352 ( 588.771,777.408 )
1995	Luxembourg	10 - 54 years	111.437 ( 97.416,125.812 )	88.958 ( 77.765,100.433 )	1.677 ( 1.366,2.028 )	0.094 ( 0.077,0.113 )	6.564 ( 5.373,7.943 )	5.24 ( 4.289,6.341 )
1995	Madagascar	10 - 54 years	126524.064 ( 103957.285,151194.772 )	3025.252 ( 2485.669,3615.14 )	70.045 ( 50.697,92.185 )	424.868 ( 308.923,553.277 )	27604.034 ( 20536.619,35708.72 )	660.026 ( 491.041,853.813 )
1995	Malawi	10 - 54 years	109849 ( 90160.098,130917.203 )	3489.258 ( 2863.857,4158.472 )	73.159 ( 54.271,96.01 )	382.912 ( 287.081,507.854 )	23313.713 ( 17628.736,30864.47 )	740.54 ( 559.962,980.383 )
1995	Malaysia	10 - 54 years	53542.614 ( 39995.286,69003.461 )	787.655 ( 588.363,1015.097 )	9.751 ( 6.696,13.173 )	52.446 ( 35.568,70.23 )	3669.789 ( 2573.19,4762.882 )	53.986 ( 37.854,70.066 )
1995	Maldives	10 - 54 years	632.697 ( 484.223,811.633 )	811.926 ( 621.392,1041.551 )	15.701 ( 10.665,21.627 )	1.196 ( 0.817,1.634 )	79.885 ( 56.654,108.572 )	102.514 ( 72.703,139.328 )
1995	Mali	10 - 54 years	96255.017 ( 79764.84,115013.745 )	3415.845 ( 2830.651,4081.544 )	51.686 ( 41.41,62.728 )	251.01 ( 201.733,303.617 )	16903.401 ( 13582.142,20693.578 )	599.859 ( 481.996,734.362 )
1995	Malta	10 - 54 years	368.218 ( 269.91,484.879 )	296.294 ( 217.189,390.168 )	1.959 ( 1.583,2.349 )	0.095 ( 0.075,0.112 )	9.702 ( 7.258,13.159 )	7.807 ( 5.841,10.589 )
1995	Marshall Islands	10 - 54 years	110.961 ( 86.679,145.075 )	710.584 ( 555.084,929.049 )	11.214 ( 5.961,21.045 )	0.175 ( 0.092,0.321 )	12.033 ( 6.618,20.877 )	77.058 ( 42.382,133.692 )
1995	Mauritania	10 - 54 years	23265.729 ( 19968.745,27052.614 )	3254.117 ( 2792.976,3783.778 )	158.588 ( 118.438,204.912 )	150.058 ( 109.942,195.13 )	9388.427 ( 6954.358,12141.683 )	1313.135 ( 972.688,1698.225 )
1995	Mauritius	10 - 54 years	1907.551 ( 1444.991,2468.272 )	475.591 ( 360.265,615.39 )	15.725 ( 12.934,19.077 )	3.392 ( 2.784,4.074 )	219.513 ( 179.272,261.702 )	54.729 ( 44.696,65.248 )
1995	Mexico	10 - 54 years	363755.596 ( 316975.037,418651.764 )	1139.773 ( 993.193,1311.782 )	15.889 ( 13.289,18.633 )	411.378 ( 340.771,480.628 )	28535.911 ( 24184.619,33325.918 )	89.413 ( 75.779,104.422 )
1995	Micronesia (Federated States of)	10 - 54 years	319.245 ( 248.266,410.994 )	934.428 ( 726.673,1202.976 )	12.4 ( 7.144,19.727 )	0.366 ( 0.21,0.575 )	25.821 ( 15.768,38.619 )	75.577 ( 46.152,113.037 )
1995	Middle SDI	10 - 54 years	3740064.927 ( 3080613.205,4675735.304 )	608.318 ( 501.059,760.504 )	23.95 ( 21.521,26.518 )	9301.046 ( 8331.29,10351.785 )	607991.692 ( 541015.197,677943.557 )	98.889 ( 87.996,110.267 )
1995	Monaco	10 - 54 years	23.435 ( 17.22,30.632 )	268.451 ( 197.261,350.89 )	1.298 ( 0.473,2.218 )	0.004 ( 0.001,0.007 )	0.487 ( 0.281,0.743 )	5.578 ( 3.214,8.516 )
1995	Mongolia	10 - 54 years	1989.578 ( 1570.408,2502.701 )	261.63 ( 206.509,329.106 )	21.165 ( 15.25,28.083 )	12.808 ( 9.301,17.084 )	815.773 ( 597.093,1086.994 )	107.274 ( 78.518,142.94 )
1995	Montenegro	10 - 54 years	579.851 ( 417.741,770.924 )	287.54 ( 207.152,382.29 )	0.431 ( 0.25,0.7 )	0.04 ( 0.023,0.064 )	8.81 ( 5.188,13.943 )	4.369 ( 2.573,6.914 )
1995	Morocco	10 - 54 years	76273.843 ( 60414.982,97610.974 )	833.17 ( 659.938,1066.245 )	64.189 ( 46.877,85.991 )	524.088 ( 388.409,704.605 )	31569.587 ( 23584.762,41824.676 )	344.847 ( 257.626,456.868 )
1995	Mozambique	10 - 54 years	148520.633 ( 121511.106,179865.269 )	3069.363 ( 2511.178,3717.139 )	49.73 ( 35.314,66.93 )	359.996 ( 250.967,486.413 )	23306.431 ( 16600.359,31069.173 )	481.656 ( 343.067,642.083 )
1995	Myanmar	10 - 54 years	90998.861 ( 70086.463,116266.333 )	611.854 ( 471.244,781.746 )	38.461 ( 26.703,53.071 )	408.641 ( 285.309,554.032 )	26709.948 ( 18860.459,35760.432 )	179.591 ( 126.813,240.444 )
1995	Namibia	10 - 54 years	11066.813 ( 8944.74,13387.992 )	2092.026 ( 1690.878,2530.812 )	30.98 ( 20.154,44.017 )	16.709 ( 10.791,23.709 )	1129.423 ( 761.929,1560.1 )	213.502 ( 144.032,294.915 )
1995	Nauru	10 - 54 years	39.692 ( 30.177,50.119 )	1193.097 ( 907.063,1506.519 )	31.603 ( 16.346,54.288 )	0.115 ( 0.061,0.197 )	7.15 ( 3.853,11.872 )	214.93 ( 115.82,356.855 )
1995	Nepal	10 - 54 years	75994.579 ( 61010.426,95365.571 )	1123.518 ( 901.989,1409.902 )	60.161 ( 41.669,85.148 )	487.572 ( 334.253,701.534 )	30564.047 ( 21102.649,43779.635 )	451.864 ( 311.985,647.246 )
1995	Netherlands	10 - 54 years	7450.64 ( 5464.66,10053.356 )	152.159 ( 111.601,205.313 )	2.575 ( 2.138,3.017 )	4.924 ( 4.122,5.764 )	366.627 ( 299.387,440.281 )	7.487 ( 6.114,8.992 )
1995	New Zealand	10 - 54 years	10345.099 ( 8461.68,12734.104 )	873.361 ( 714.358,1075.047 )	0.912 ( 0.724,1.125 )	0.522 ( 0.417,0.643 )	145.322 ( 93.373,226.019 )	12.268 ( 7.883,19.081 )
1995	Nicaragua	10 - 54 years	9294.06 ( 7711.03,11277.936 )	646.844 ( 536.669,784.916 )	17.18 ( 13.597,21.059 )	23.938 ( 19.458,29.161 )	1598.874 ( 1316.261,1923.213 )	111.278 ( 91.609,133.851 )
1995	Niger	10 - 54 years	99738.682 ( 81393.081,123193.57 )	3563.4 ( 2907.96,4401.381 )	62.764 ( 46.288,83.841 )	331.206 ( 246.414,443.588 )	21674.083 ( 16422.676,28719.904 )	774.358 ( 586.739,1026.086 )
1995	Nigeria	10 - 54 years	1186061.275 ( 1014770.352,1382233.365 )	3714.572 ( 3178.113,4328.954 )	72.279 ( 46.506,103.606 )	3507.814 ( 2248.783,4998.794 )	235887.58 ( 152828.328,328958.921 )	738.766 ( 478.636,1030.252 )
1995	Niue	10 - 54 years	4.253 ( 3.278,5.478 )	641.013 ( 494.161,825.675 )	10.127 ( 5.092,18.031 )	0.004 ( 0.002,0.007 )	0.278 ( 0.158,0.454 )	41.844 ( 23.815,68.439 )
1995	North Macedonia	10 - 54 years	1725.34 ( 1269.439,2373.466 )	265.816 ( 195.577,365.671 )	3.503 ( 2.413,4.932 )	1.101 ( 0.767,1.543 )	87.065 ( 61.126,116.939 )	13.414 ( 9.417,18.016 )
1995	Northern Mariana Islands	10 - 54 years	181.456 ( 139.447,237.153 )	1054.779 ( 810.588,1378.544 )	6.444 ( 3.459,10.233 )	0.078 ( 0.041,0.127 )	6.413 ( 4.007,9.683 )	37.28 ( 23.292,56.287 )
1995	Norway	10 - 54 years	9458.369 ( 7106.493,12272.535 )	717.487 ( 539.08,930.962 )	1.938 ( 1.592,2.322 )	1.172 ( 0.97,1.4 )	172.92 ( 122.411,252.217 )	13.117 ( 9.286,19.132 )
1995	Oman	10 - 54 years	4422.757 ( 3328.603,5798.454 )	778.724 ( 586.074,1020.945 )	9.196 ( 4.649,16.179 )	6.368 ( 3.153,10.905 )	432.03 ( 234.801,720.815 )	76.068 ( 41.342,126.915 )
1995	Pakistan	10 - 54 years	612996.42 ( 506903.401,748103.831 )	1686.122 ( 1394.3,2057.752 )	112.255 ( 72.779,164.163 )	5031.222 ( 3224.446,7186.017 )	319165.58 ( 206410.738,453122.04 )	877.904 ( 567.758,1246.368 )
1995	Palau	10 - 54 years	42.701 ( 32.827,55.134 )	699.408 ( 537.678,903.06 )	11.433 ( 6.534,18.338 )	0.04 ( 0.023,0.064 )	2.837 ( 1.686,4.259 )	46.47 ( 27.608,69.757 )
1995	Palestine	10 - 54 years	7056.871 ( 5450.777,9462.148 )	985.797 ( 761.437,1321.798 )	3.265 ( 2.006,4.971 )	3.348 ( 2.053,5.132 )	281.606 ( 191.942,398.324 )	39.339 ( 26.813,55.643 )
1995	Panama	10 - 54 years	4212.339 ( 3488.901,5140.079 )	482.519 ( 399.65,588.791 )	13.842 ( 11.462,16.378 )	8.677 ( 7.179,10.309 )	573.778 ( 480.555,679.195 )	65.726 ( 55.047,77.801 )
1995	Papua New Guinea	10 - 54 years	12956.354 ( 10080.722,16584.429 )	882.207 ( 686.403,1129.245 )	18.398 ( 9.236,27.538 )	31.249 ( 15.622,46.372 )	2044.171 ( 1046.77,2974.856 )	139.189 ( 71.275,202.56 )
1995	Paraguay	10 - 54 years	11627.208 ( 9298.809,14781.878 )	805.894 ( 644.51,1024.548 )	21.108 ( 15.867,26.897 )	27.591 ( 20.621,35.37 )	1797.693 ( 1357.575,2269.411 )	124.6 ( 94.095,157.295 )
1995	Peru	10 - 54 years	32905.951 ( 28773.821,37306.608 )	420.614 ( 367.796,476.865 )	49.346 ( 37.523,62.9 )	326.206 ( 249.295,414.491 )	20454.917 ( 15720.515,25861.923 )	261.461 ( 200.945,330.575 )
1995	Philippines	10 - 54 years	223109.772 ( 173186.302,279153.119 )	970.622 ( 753.434,1214.434 )	23.029 ( 17.398,29.258 )	488.934 ( 373.145,615.342 )	31615.484 ( 24057.616,39309.395 )	137.541 ( 104.661,171.013 )
1995	Poland	10 - 54 years	30806.266 ( 22042.727,44415.078 )	246.889 ( 176.656,355.954 )	1.387 ( 1.128,1.681 )	5.981 ( 4.882,7.297 )	696.612 ( 517.007,987.98 )	5.583 ( 4.143,7.918 )
1995	Portugal	10 - 54 years	6294.123 ( 4618.368,8298.36 )	191.637 ( 140.615,252.66 )	1.686 ( 1.38,2.032 )	1.832 ( 1.514,2.186 )	179.869 ( 141.863,240.334 )	5.476 ( 4.319,7.317 )
1995	Puerto Rico	10 - 54 years	8837.768 ( 6871.325,11954.494 )	699.061 ( 543.516,945.591 )	8.458 ( 6.978,10.158 )	5.367 ( 4.452,6.442 )	414.65 ( 338.303,513.606 )	32.798 ( 26.76,40.626 )
1995	Qatar	10 - 54 years	916.639 ( 676.771,1216.445 )	770.737 ( 569.048,1022.822 )	4.091 ( 2.352,6.263 )	0.498 ( 0.28,0.756 )	38.71 ( 24.331,54.729 )	32.548 ( 20.458,46.018 )
1995	Republic of Korea	10 - 54 years	13000.679 ( 10156.85,16243.003 )	81.379 ( 63.578,101.675 )	3.133 ( 2.406,3.908 )	21.962 ( 16.87,27.503 )	1412.666 ( 1087.925,1753.215 )	8.843 ( 6.81,10.974 )
1995	Republic of Moldova	10 - 54 years	6362.38 ( 4598.573,8930.159 )	440.938 ( 318.699,618.895 )	4.247 ( 3.523,5.14 )	2.379 ( 1.985,2.846 )	220.982 ( 174.572,282.994 )	15.315 ( 12.098,19.613 )
1995	Romania	10 - 54 years	23704.919 ( 17156.148,32429.801 )	326.045 ( 235.971,446.05 )	3.738 ( 3.011,4.517 )	8.738 ( 7.016,10.498 )	820.857 ( 640.046,1074.08 )	11.29 ( 8.803,14.773 )
1995	Russian Federation	10 - 54 years	213611.192 ( 159225.602,290096.49 )	439.483 ( 327.59,596.843 )	7.394 ( 6.065,8.854 )	102.343 ( 83.41,122.543 )	8826.799 ( 7065.523,10856.676 )	18.16 ( 14.537,22.336 )
1995	Rwanda	10 - 54 years	61985.057 ( 52351.152,72449.201 )	3293.246 ( 2781.4,3849.202 )	185.246 ( 136.911,242.737 )	485.125 ( 355.076,638.727 )	28648.497 ( 21199.355,37232.366 )	1522.085 ( 1126.315,1978.143 )
1995	Saint Kitts and Nevis	10 - 54 years	99.247 ( 76.802,134.516 )	717.014 ( 554.862,971.819 )	68.202 ( 55.421,82.242 )	0.574 ( 0.468,0.692 )	36.541 ( 29.892,43.941 )	263.991 ( 215.96,317.451 )
1995	Saint Lucia	10 - 54 years	360.336 ( 280.441,467.433 )	739.515 ( 575.547,959.309 )	7.172 ( 5.653,8.647 )	0.23 ( 0.182,0.278 )	17.962 ( 14.457,21.902 )	36.863 ( 29.669,44.95 )
1995	Saint Vincent and the Grenadines	10 - 54 years	246.042 ( 189.193,316.842 )	689.957 ( 530.542,888.498 )	25.565 ( 20.813,30.993 )	0.632 ( 0.514,0.76 )	41.891 ( 34.163,49.929 )	117.472 ( 95.8,140.012 )
1995	Samoa	10 - 54 years	379.842 ( 298.423,489.451 )	740.31 ( 581.624,953.937 )	3.624 ( 1.945,6.078 )	0.198 ( 0.107,0.326 )	16.517 ( 9.891,25.305 )	32.191 ( 19.278,49.319 )
1995	San Marino	10 - 54 years	19.951 ( 14.614,26.144 )	241.792 ( 177.116,316.847 )	0.748 ( 0.404,1.294 )	0.002 ( 0.001,0.003 )	0.33 ( 0.186,0.524 )	4.002 ( 2.253,6.345 )
1995	Sao Tome and Principe	10 - 54 years	1096.562 ( 908.274,1307.069 )	2730.391 ( 2261.564,3254.545 )	36.391 ( 22.812,54.366 )	1.901 ( 1.182,2.917 )	125.628 ( 82.946,185.904 )	312.809 ( 206.533,462.894 )
1995	Saudi Arabia	10 - 54 years	57361.867 ( 43260.585,73314.362 )	1094.919 ( 825.755,1399.419 )	13.757 ( 7.739,21.111 )	71.173 ( 40.219,108.122 )	4843.919 ( 2964.034,7091.283 )	92.46 ( 56.577,135.358 )
1995	Senegal	10 - 54 years	87863.166 ( 73778.857,104843.619 )	3230.963 ( 2713.045,3855.379 )	78.69 ( 60.172,98.559 )	293.622 ( 228.735,379.508 )	18702.941 ( 14524.059,23994.984 )	687.757 ( 534.088,882.36 )
1995	Serbia	10 - 54 years	5496.705 ( 4141.904,7473.309 )	176.13 ( 132.718,239.466 )	4.823 ( 3.167,6.816 )	6.425 ( 4.241,8.977 )	453.47 ( 311.994,614.433 )	14.53 ( 9.997,19.688 )
1995	Seychelles	10 - 54 years	148.715 ( 116.799,193.547 )	592.288 ( 465.178,770.843 )	30.797 ( 20.586,43.285 )	0.483 ( 0.322,0.678 )	29.922 ( 20.266,41.254 )	119.171 ( 80.713,164.303 )
1995	Sierra Leone	10 - 54 years	41634.19 ( 34453.842,49163.284 )	3218.076 ( 2663.077,3800.03 )	26.081 ( 17.515,36.902 )	51.431 ( 34.569,71.954 )	3517.256 ( 2490.137,4740.329 )	271.863 ( 192.473,366.399 )
1995	Singapore	10 - 54 years	2356.274 ( 1751.906,3209.382 )	185.45 ( 137.883,252.593 )	0.709 ( 0.575,0.885 )	0.405 ( 0.327,0.504 )	49.137 ( 33.919,70.562 )	3.867 ( 2.67,5.554 )
1995	Slovakia	10 - 54 years	2945.334 ( 2835.483,3072.811 )	166.888 ( 160.663,174.111 )	1.195 ( 0.811,1.643 )	0.724 ( 0.486,0.987 )	75.842 ( 54.591,101.496 )	4.297 ( 3.093,5.751 )
1995	Slovenia	10 - 54 years	1757.648 ( 1282.077,2385.996 )	276.1 ( 201.395,374.803 )	1.113 ( 0.905,1.363 )	0.21 ( 0.173,0.256 )	32.65 ( 22.093,48.892 )	5.129 ( 3.47,7.68 )
1995	Solomon Islands	10 - 54 years	1348.874 ( 1053.199,1756.051 )	1143.176 ( 892.59,1488.26 )	31.053 ( 14.521,47.993 )	4.949 ( 2.406,7.58 )	322.723 ( 164.9,486.788 )	273.509 ( 139.753,412.554 )
1995	Somalia	10 - 54 years	85804.778 ( 72569.969,101466.82 )	3434.752 ( 2904.964,4061.701 )	64.636 ( 41.101,93.499 )	260.392 ( 167.376,373.025 )	16465.731 ( 10974.579,23308.166 )	659.121 ( 439.311,933.022 )
1995	South Africa	10 - 54 years	239405.6 ( 200616.264,281773.46 )	1688.719 ( 1415.107,1987.574 )	21.311 ( 15.445,27.894 )	220.388 ( 163.893,286.606 )	15753.511 ( 12067.369,19937.237 )	111.122 ( 85.121,140.633 )
1995	South Sudan	10 - 54 years	75888.227 ( 63578.149,90286.066 )	3946.415 ( 3306.254,4695.145 )	84.173 ( 46.4,136.817 )	243.76 ( 134.48,392.969 )	15714.132 ( 8834.864,24948.967 )	817.182 ( 459.439,1297.421 )
1995	Spain	10 - 54 years	34091.768 ( 26436.404,43433.88 )	273.297 ( 211.928,348.188 )	1.058 ( 0.872,1.256 )	3.821 ( 3.159,4.505 )	583.868 ( 396.465,861.826 )	4.681 ( 3.178,6.909 )
1995	Sri Lanka	10 - 54 years	29745.654 ( 21943.964,38786.78 )	473.548 ( 349.346,617.482 )	16.407 ( 12.398,20.969 )	56.263 ( 41.966,71.927 )	3856.886 ( 2891.708,4838.152 )	61.401 ( 46.036,77.023 )
1995	Sudan	10 - 54 years	77983.126 ( 61915.724,99335.054 )	1074.377 ( 853.015,1368.543 )	91.288 ( 58.062,139.093 )	953.391 ( 613.124,1481.164 )	57736.267 ( 37347.108,88887.689 )	795.435 ( 514.533,1224.609 )
1995	Suriname	10 - 54 years	946.193 ( 726.486,1232.486 )	711.007 ( 545.911,926.138 )	31.147 ( 19.332,45.261 )	2.821 ( 1.752,4.067 )	187.49 ( 117.795,267.274 )	140.887 ( 88.516,200.84 )
1995	Sweden	10 - 54 years	5729.322 ( 4645.305,7231.3 )	222.802 ( 180.647,281.211 )	1.041 ( 0.832,1.268 )	1.037 ( 0.831,1.249 )	123.884 ( 91.237,168.488 )	4.818 ( 3.548,6.552 )
1995	Switzerland	10 - 54 years	3090.568 ( 2965.121,3219.808 )	140.674 ( 134.964,146.556 )	1.371 ( 1.134,1.648 )	1.154 ( 0.958,1.384 )	99.787 ( 80.148,123.849 )	4.542 ( 3.648,5.637 )
1995	Syrian Arab Republic	10 - 54 years	36566.793 ( 27979.768,48630.147 )	801.541 ( 613.314,1065.968 )	12.672 ( 8.083,18.169 )	60.762 ( 41.551,87.351 )	4156.312 ( 2885.393,5731.325 )	91.106 ( 63.248,125.63 )
1995	Taiwan (Province of China)	10 - 54 years	10520.95 ( 7773.326,14150.288 )	143.373 ( 105.93,192.831 )	1.941 ( 1.619,2.327 )	6.224 ( 5.164,7.443 )	486.527 ( 396.577,600.465 )	6.63 ( 5.404,8.183 )
1995	Tajikistan	10 - 54 years	5569.624 ( 4363.841,7189.757 )	315.355 ( 247.083,407.088 )	13.364 ( 10.558,16.933 )	27.405 ( 21.877,34.835 )	1726.764 ( 1387.446,2160.43 )	97.77 ( 78.558,122.325 )
1995	Thailand	10 - 54 years	82290.63 ( 63088.023,105276.173 )	380.474 ( 291.69,486.749 )	5.895 ( 3.308,9.356 )	57.236 ( 33.626,90.557 )	4410.334 ( 2780.048,6411.633 )	20.391 ( 12.854,29.644 )
1995	Timor-Leste	10 - 54 years	3403.229 ( 2675.64,4326.292 )	1327.472 ( 1043.667,1687.525 )	52.257 ( 35.351,72.414 )	19.578 ( 13.207,27.259 )	1152.118 ( 789.28,1570.321 )	449.398 ( 307.868,612.524 )
1995	Togo	10 - 54 years	38742.021 ( 32175.305,46039.361 )	2885.716 ( 2396.591,3429.261 )	46.122 ( 30.571,66.512 )	81.017 ( 54.07,116.215 )	5305.068 ( 3691.286,7506.284 )	395.15 ( 274.947,559.109 )
1995	Tokelau	10 - 54 years	3.115 ( 2.365,4.025 )	677.861 ( 514.706,875.848 )	9.082 ( 4.569,16.071 )	0.003 ( 0.001,0.005 )	0.203 ( 0.113,0.335 )	44.269 ( 24.528,72.973 )
1995	Tonga	10 - 54 years	437.769 ( 336.541,563.083 )	1421.353 ( 1092.685,1828.225 )	5.312 ( 3.231,8.054 )	0.171 ( 0.103,0.253 )	14.989 ( 9.821,20.853 )	48.665 ( 31.886,67.706 )
1995	Trinidad and Tobago	10 - 54 years	2485.866 ( 1948.196,3241.247 )	582.939 ( 456.855,760.077 )	23.855 ( 19.522,28.446 )	4.549 ( 3.677,5.421 )	302.073 ( 245.3,355.875 )	70.837 ( 57.523,83.453 )
1995	Tunisia	10 - 54 years	16599.504 ( 12367.172,21985.356 )	545.003 ( 406.045,721.834 )	16.269 ( 10.986,23.564 )	32.918 ( 22.434,47.298 )	2179.612 ( 1517.303,3029.142 )	71.562 ( 49.817,99.454 )
1995	Turkey	10 - 54 years	148035.65 ( 114535.75,193791.857 )	716.14 ( 554.08,937.491 )	26.221 ( 15.983,37.769 )	385.704 ( 237.722,555.461 )	24451.041 ( 15267.43,34610.536 )	118.285 ( 73.858,167.432 )
1995	Turkmenistan	10 - 54 years	4438.744 ( 3395.212,5771.426 )	351.088 ( 268.548,456.498 )	14.733 ( 11.351,18.81 )	17.644 ( 13.599,22.361 )	1116.279 ( 868.758,1412.55 )	88.293 ( 68.715,111.727 )
1995	Tuvalu	10 - 54 years	32.014 ( 24.544,40.83 )	1050.33 ( 805.244,1339.585 )	15.718 ( 7.946,28.937 )	0.05 ( 0.026,0.092 )	3.281 ( 1.818,5.696 )	107.654 ( 59.641,186.884 )
1995	Uganda	10 - 54 years	210844.701 ( 169429.061,258386.333 )	3477.833 ( 2794.692,4262.021 )	62.411 ( 44.546,83.386 )	682.12 ( 490.267,898.543 )	42303.071 ( 30566.215,54967.296 )	697.779 ( 504.182,906.672 )
1995	Ukraine	10 - 54 years	74838.328 ( 54224.157,101316.978 )	462.209 ( 334.894,625.744 )	6.128 ( 5.159,7.179 )	29.525 ( 24.816,34.414 )	2757.967 ( 2215.696,3529.432 )	17.033 ( 13.684,21.798 )
1995	United Arab Emirates	10 - 54 years	2699.778 ( 2368.161,3102.557 )	464.919 ( 407.813,534.28 )	4.175 ( 2.149,6.977 )	1.936 ( 1.012,3.238 )	145.796 ( 85.808,220.938 )	25.107 ( 14.777,38.047 )
1995	United Kingdom	10 - 54 years	56847.711 ( 44169.258,72870.985 )	320.611 ( 249.107,410.979 )	1.375 ( 1.137,1.633 )	10.106 ( 8.314,11.928 )	1218.399 ( 913.862,1697.942 )	6.872 ( 5.154,9.576 )
1995	United Republic of Tanzania	10 - 54 years	284549.434 ( 231641.667,343805.012 )	3051.184 ( 2483.862,3686.574 )	54.15 ( 38.838,71.577 )	755.092 ( 550.33,1005.504 )	49944.852 ( 36918.558,64896.619 )	535.552 ( 395.873,695.878 )
1995	United States of America	10 - 54 years	499006.693 ( 385830.741,655003.921 )	579.541 ( 448.099,760.714 )	1.717 ( 1.389,2.113 )	67 ( 54.912,81.677 )	9147.802 ( 6542.667,13045.312 )	10.624 ( 7.599,15.151 )
1995	United States Virgin Islands	10 - 54 years	320.505 ( 249.007,428.484 )	862.947 ( 670.442,1153.675 )	16.948 ( 10.734,24.293 )	0.377 ( 0.238,0.539 )	25.938 ( 16.986,36.217 )	69.837 ( 45.735,97.514 )
1995	Uruguay	10 - 54 years	5983.982 ( 4532.708,8116.459 )	598.749 ( 453.537,812.122 )	6.527 ( 5.285,7.824 )	3.728 ( 3.079,4.471 )	290.17 ( 237.122,355.926 )	29.034 ( 23.726,35.614 )
1995	Uzbekistan	10 - 54 years	23766.54 ( 18784.528,29848.476 )	325.808 ( 257.512,409.184 )	8.01 ( 6.341,10.007 )	51.375 ( 40.356,64.289 )	3431.506 ( 2713.82,4202.131 )	47.041 ( 37.203,57.606 )
1995	Vanuatu	10 - 54 years	610.016 ( 476.642,788.465 )	1162.466 ( 908.305,1502.525 )	12.89 ( 6.913,21.336 )	0.867 ( 0.458,1.423 )	57.1 ( 32.843,90.173 )	108.812 ( 62.586,171.837 )
1995	Venezuela (Bolivarian Republic of)	10 - 54 years	43039.884 ( 36284.482,52039.277 )	605.731 ( 510.657,732.386 )	19.893 ( 16.723,23.497 )	103.655 ( 87.383,121.684 )	6709.799 ( 5698.992,7825.08 )	94.432 ( 80.206,110.128 )
1995	Viet Nam	10 - 54 years	135908.448 ( 106583.579,174081.796 )	549.426 ( 430.877,703.746 )	2.342 ( 1.178,4.191 )	39.814 ( 19.619,71.963 )	3806.906 ( 2319.452,6040.618 )	15.39 ( 9.377,24.42 )
1995	Yemen	10 - 54 years	104931.432 ( 80827.46,136593.798 )	2293.938 ( 1766.994,2986.118 )	56.558 ( 36.142,80.445 )	417.926 ( 262.432,589.7 )	27464.868 ( 17757.193,38491.933 )	600.418 ( 388.195,841.484 )
1995	Zambia	10 - 54 years	102246.548 ( 85699.88,120551.811 )	3724.235 ( 3121.538,4390.987 )	46.534 ( 34.407,61.078 )	201.36 ( 152.927,261.776 )	13714.488 ( 10513.521,17682.233 )	499.537 ( 382.945,644.059 )
1995	Zimbabwe	10 - 54 years	81296.198 ( 64582.77,100053.111 )	2179.588 ( 1731.493,2682.469 )	18.882 ( 11.192,29.908 )	77.322 ( 45.023,119.042 )	5586.559 ( 3560.738,8096.894 )	149.778 ( 95.465,217.081 )
1996	Afghanistan	10 - 54 years	41928.579 ( 32473.042,55371.079 )	1048.8 ( 812.28,1385.051 )	67.508 ( 45.648,94.38 )	493.229 ( 335.647,689.836 )	30287.859 ( 20733.611,41708.688 )	757.62 ( 518.63,1043.3 )
1996	Albania	10 - 54 years	3442.138 ( 2564.183,4605.282 )	319.986 ( 238.37,428.114 )	1.511 ( 1.018,2.108 )	0.986 ( 0.66,1.374 )	98.976 ( 69.981,136.393 )	9.201 ( 6.506,12.679 )
1996	Algeria	10 - 54 years	57192.203 ( 43295.027,75479.334 )	603.46 ( 456.825,796.416 )	26.125 ( 18.313,35.396 )	185.842 ( 131.449,249.058 )	12065.945 ( 8602.129,15924.851 )	127.313 ( 90.765,168.03 )
1996	American Samoa	10 - 54 years	269.174 ( 211.903,342.889 )	1522.299 ( 1198.407,1939.194 )	10.744 ( 6.559,16.081 )	0.188 ( 0.114,0.282 )	13.639 ( 8.968,19.087 )	77.136 ( 50.717,107.947 )
1996	Andorra	10 - 54 years	49.424 ( 36.515,64.909 )	230.955 ( 170.632,303.319 )	1.042 ( 0.552,1.875 )	0.008 ( 0.004,0.013 )	0.982 ( 0.6,1.467 )	4.59 ( 2.805,6.857 )
1996	Angola	10 - 54 years	125372.317 ( 102580.721,154062.499 )	3250.797 ( 2659.83,3994.709 )	98.955 ( 63.736,144.073 )	613.309 ( 399.275,898.723 )	38869.676 ( 25901.625,56172.653 )	1007.857 ( 671.607,1456.509 )
1996	Antigua and Barbuda	10 - 54 years	136.024 ( 106.668,176.528 )	556.233 ( 436.189,721.864 )	5.835 ( 4.716,7.077 )	0.079 ( 0.064,0.096 )	6.222 ( 5.054,7.74 )	25.442 ( 20.667,31.651 )
1996	Argentina	10 - 54 years	71270.223 ( 54995.679,94209.614 )	632.813 ( 488.31,836.494 )	10.701 ( 8.663,13.04 )	72.274 ( 58.592,88.514 )	5181.576 ( 4136.784,6271.774 )	46.008 ( 36.731,55.688 )
1996	Armenia	10 - 54 years	1506.261 ( 1207.42,1885.162 )	134.442 ( 107.769,168.261 )	3.519 ( 2.804,4.318 )	1.84 ( 1.5,2.263 )	123.167 ( 101.519,149.306 )	10.993 ( 9.061,13.326 )
1996	Australia	10 - 54 years	19125.499 ( 18089.51,20279.446 )	325.452 ( 307.823,345.088 )	1.217 ( 0.931,1.542 )	3.04 ( 2.314,3.827 )	387.962 ( 277.927,524.046 )	6.602 ( 4.729,8.917 )
1996	Austria	10 - 54 years	4045.172 ( 3990.093,4102.028 )	166.395 ( 164.13,168.734 )	1.094 ( 0.902,1.319 )	0.95 ( 0.792,1.144 )	100.857 ( 75.466,131.767 )	4.149 ( 3.104,5.42 )
1996	Azerbaijan	10 - 54 years	5024.499 ( 4056.137,6345.037 )	190.593 ( 153.86,240.685 )	8.925 ( 6.89,11.463 )	13.481 ( 10.337,17.273 )	869.234 ( 672.111,1099.493 )	32.972 ( 25.495,41.707 )
1996	Bahamas	10 - 54 years	533.013 ( 421.17,692.427 )	524.506 ( 414.448,681.376 )	16.247 ( 12.634,20.332 )	0.678 ( 0.53,0.851 )	46.376 ( 37.031,57.462 )	45.636 ( 36.44,56.545 )
1996	Bahrain	10 - 54 years	1385.66 ( 1040.245,1786.327 )	801.649 ( 601.815,1033.448 )	8.474 ( 5.878,11.693 )	1.13 ( 0.798,1.546 )	81.268 ( 58.202,109.273 )	47.016 ( 33.672,63.218 )
1996	Bangladesh	10 - 54 years	367503.205 ( 298875.758,463405.499 )	971.699 ( 790.244,1225.27 )	82.453 ( 66.481,101.398 )	3424.718 ( 2777.657,4217.147 )	224817.378 ( 181891.314,276772.313 )	594.43 ( 480.931,731.801 )
1996	Barbados	10 - 54 years	491.257 ( 384.731,639.722 )	577.463 ( 452.244,751.981 )	10.556 ( 8.473,12.937 )	0.385 ( 0.308,0.471 )	28.655 ( 23.134,35.296 )	33.684 ( 27.193,41.49 )
1996	Belarus	10 - 54 years	11022.591 ( 8178.995,15070.276 )	334.192 ( 247.977,456.912 )	3.575 ( 2.95,4.348 )	3.379 ( 2.781,4.136 )	334.36 ( 263.071,431.473 )	10.137 ( 7.976,13.082 )
1996	Belgium	10 - 54 years	11665.507 ( 9201.998,14586.633 )	382.749 ( 301.92,478.592 )	1.046 ( 0.852,1.264 )	1.22 ( 0.995,1.465 )	203.406 ( 139.683,306.324 )	6.674 ( 4.583,10.051 )
1996	Belize	10 - 54 years	694.991 ( 548.706,899.935 )	1016.404 ( 802.465,1316.128 )	10.401 ( 8.427,12.645 )	0.638 ( 0.517,0.766 )	46.902 ( 38.378,56.624 )	68.593 ( 56.127,82.811 )
1996	Benin	10 - 54 years	60068.358 ( 50801.286,70551.872 )	3357.57 ( 2839.579,3943.555 )	53.021 ( 37.64,71.285 )	145.785 ( 102.363,195.437 )	9579.175 ( 6863.988,12649.053 )	535.436 ( 383.668,707.029 )
1996	Bermuda	10 - 54 years	125.409 ( 96.979,163.652 )	589.692 ( 456.008,769.516 )	2.103 ( 1.653,2.598 )	0.018 ( 0.014,0.022 )	2.368 ( 1.701,3.313 )	11.135 ( 8,15.577 )
1996	Bhutan	10 - 54 years	1826.27 ( 1490.065,2339.281 )	974.183 ( 794.842,1247.838 )	81.834 ( 53.592,121.702 )	14.738 ( 9.324,21.769 )	966.06 ( 617.284,1421.989 )	515.324 ( 329.276,758.529 )
1996	Bolivia (Plurinational State of)	10 - 54 years	16369.165 ( 13213.75,20279.263 )	684.903 ( 552.877,848.505 )	90.496 ( 71.357,115.68 )	214.351 ( 168.178,269.007 )	13063.231 ( 10241.974,16320.424 )	546.579 ( 428.535,682.863 )
1996	Bosnia and Herzegovina	10 - 54 years	2275.15 ( 1713.766,3066.899 )	179.327 ( 135.079,241.733 )	2.211 ( 1.396,3.29 )	1.041 ( 0.662,1.546 )	88.757 ( 60.42,124.331 )	6.996 ( 4.762,9.8 )
1996	Botswana	10 - 54 years	9840.769 ( 7945.058,11932.972 )	1853.172 ( 1496.179,2247.166 )	13.343 ( 5.92,25.819 )	6.48 ( 2.827,12.304 )	515.503 ( 277.755,889.819 )	97.077 ( 52.306,167.567 )
1996	Brazil	10 - 54 years	397640.701 ( 320632.436,508968.55 )	698.625 ( 563.327,894.219 )	20.118 ( 17.794,22.544 )	691.814 ( 611.241,772.61 )	45803.308 ( 40090.461,51375.812 )	80.473 ( 70.436,90.263 )
1996	Brunei Darussalam	10 - 54 years	330.433 ( 262.114,424.579 )	321.759 ( 255.233,413.432 )	8.403 ( 5.347,12.274 )	0.628 ( 0.397,0.901 )	39.411 ( 25.596,55.613 )	38.376 ( 24.924,54.153 )
1996	Bulgaria	10 - 54 years	3586.382 ( 2666.405,4840.328 )	141.644 ( 105.31,191.169 )	3.869 ( 3.094,4.712 )	2.636 ( 2.094,3.2 )	202.961 ( 163.883,251.685 )	8.016 ( 6.473,9.94 )
1996	Burkina Faso	10 - 54 years	117352.744 ( 98138.626,138580.249 )	3492.106 ( 2920.345,4123.78 )	48.929 ( 35.55,64.452 )	260.15 ( 190.035,340.659 )	17145.335 ( 12769.363,22081.399 )	510.2 ( 379.982,657.084 )
1996	Burundi	10 - 54 years	60273.582 ( 49955.918,71349.958 )	3252.036 ( 2695.35,3849.657 )	105.226 ( 74.802,140.17 )	278.435 ( 197.662,367.663 )	17144.058 ( 12315.278,22422.491 )	925 ( 664.466,1209.796 )
1996	Cabo Verde	10 - 54 years	2859.374 ( 2395.609,3381.52 )	2252.175 ( 1886.893,2663.442 )	15.981 ( 9.442,24.799 )	2.059 ( 1.232,3.215 )	154.943 ( 98.827,226.935 )	122.04 ( 77.841,178.745 )
1996	Cambodia	10 - 54 years	35179.557 ( 27752.547,44783.965 )	916.801 ( 723.248,1167.098 )	58.892 ( 43.183,79.568 )	228.95 ( 171.097,311.025 )	14021.778 ( 10556.315,18868.508 )	365.416 ( 275.104,491.725 )
1996	Cameroon	10 - 54 years	131702.748 ( 111394.496,154368.667 )	3294.951 ( 2786.877,3862.009 )	60.938 ( 44.136,78.038 )	334.422 ( 247.409,430.523 )	22789.98 ( 17145.997,29159.836 )	570.162 ( 428.96,729.523 )
1996	Canada	10 - 54 years	20729.36 ( 19057.669,22580.009 )	215.326 ( 197.962,234.55 )	1.03 ( 0.801,1.279 )	3.705 ( 2.877,4.561 )	445.133 ( 327.991,599.689 )	4.624 ( 3.407,6.229 )
1996	Central African Republic	10 - 54 years	30008.614 ( 24377.729,36079.641 )	3015.784 ( 2449.895,3625.905 )	127.977 ( 84.704,183.094 )	187.024 ( 123.607,267.922 )	11615.594 ( 7781.133,16427.502 )	1167.335 ( 781.983,1650.919 )
1996	Chad	10 - 54 years	79783.698 ( 65833.479,95216.016 )	3711.957 ( 3062.919,4429.949 )	67.703 ( 51.797,84.465 )	260.799 ( 199.803,325.43 )	17442.918 ( 13361.806,21627.01 )	811.536 ( 621.661,1006.202 )
1996	Chile	10 - 54 years	27196.971 ( 26907.184,27536.627 )	561.582 ( 555.598,568.595 )	6.415 ( 5.41,7.523 )	17.668 ( 14.99,20.42 )	1358.833 ( 1146.031,1591.584 )	28.058 ( 23.664,32.864 )
1996	China	10 - 54 years	884443.165 ( 654816.017,1210309.59 )	210.636 ( 155.948,288.243 )	6.003 ( 4.709,7.468 )	1068.792 ( 834.51,1310.149 )	74788.929 ( 59008.586,93004.706 )	17.811 ( 14.053,22.15 )
1996	Colombia	10 - 54 years	70228.52 ( 58950.624,86103.306 )	558.918 ( 469.163,685.259 )	23.197 ( 18.15,28.432 )	220.009 ( 171.155,269.617 )	14077.084 ( 11060.761,17012.328 )	112.033 ( 88.028,135.394 )
1996	Comoros	10 - 54 years	4841.512 ( 3993.824,5632.863 )	2990.584 ( 2466.97,3479.399 )	60.066 ( 39.2,85.009 )	12.388 ( 8.004,17.459 )	782.428 ( 514.059,1081.947 )	483.303 ( 317.532,668.315 )
1996	Congo	10 - 54 years	22497.405 ( 18662.516,26970.954 )	2448.721 ( 2031.314,2935.642 )	127.922 ( 90.148,171.181 )	137.385 ( 96.862,183.777 )	8542.548 ( 6114.284,11317.331 )	929.81 ( 665.507,1231.83 )
1996	Cook Islands	10 - 54 years	51.777 ( 40.827,68.207 )	857.146 ( 675.87,1129.142 )	0.255 ( 0.137,0.432 )	0.001 ( 0.001,0.002 )	0.622 ( 0.347,1.061 )	10.291 ( 5.746,17.572 )
1996	Costa Rica	10 - 54 years	6973.354 ( 5806.177,8555.208 )	579.004 ( 482.092,710.346 )	6.067 ( 5.06,7.275 )	4.742 ( 3.932,5.692 )	340.466 ( 285.236,407.797 )	28.269 ( 23.683,33.86 )
1996	Côte d'Ivoire	10 - 54 years	144129.208 ( 119882.52,170777.685 )	3108.143 ( 2585.264,3682.817 )	63.818 ( 38.346,95.629 )	401.386 ( 237.912,592.103 )	26079.334 ( 15982.151,38279.453 )	562.4 ( 344.655,825.496 )
1996	Croatia	10 - 54 years	1581.798 ( 1517.264,1653.887 )	108.334 ( 103.914,113.271 )	1.381 ( 1.088,1.721 )	0.721 ( 0.571,0.894 )	60.011 ( 47.782,75.828 )	4.11 ( 3.273,5.193 )
1996	Cuba	10 - 54 years	16546.316 ( 12905.546,22044.734 )	437.387 ( 341.146,582.732 )	6.004 ( 5.007,7.079 )	9.061 ( 7.525,10.654 )	727.064 ( 594.292,886.798 )	19.219 ( 15.71,23.442 )
1996	Cyprus	10 - 54 years	475.182 ( 375.416,597.87 )	170.525 ( 134.722,214.553 )	2.626 ( 1.494,4.253 )	0.326 ( 0.185,0.525 )	24.306 ( 14.908,35.9 )	8.722 ( 5.35,12.883 )
1996	Czechia	10 - 54 years	7550.587 ( 5362.003,10608.395 )	227.517 ( 161.57,319.656 )	0.82 ( 0.657,1.016 )	0.738 ( 0.588,0.915 )	130.512 ( 86.584,196.155 )	3.933 ( 2.609,5.911 )
1996	Democratic People's Republic of Korea	10 - 54 years	18341.31 ( 13386.225,25015.959 )	245.883 ( 179.455,335.363 )	18.617 ( 10.22,30.909 )	105.826 ( 58.512,177.36 )	6502.279 ( 3699.037,10859.096 )	87.169 ( 49.589,145.577 )
1996	Democratic Republic of the Congo	10 - 54 years	449751.529 ( 366944.723,534674.321 )	3345.815 ( 2729.794,3977.577 )	78.017 ( 55.653,103.484 )	1603.658 ( 1163.163,2128.391 )	100777.411 ( 73026.806,131636.791 )	749.708 ( 543.265,979.279 )
1996	Denmark	10 - 54 years	1032.73 ( 976.368,1100.371 )	64.099 ( 60.601,68.297 )	1.7 ( 1.149,2.297 )	1.152 ( 0.78,1.552 )	75.217 ( 52.921,98.361 )	4.669 ( 3.285,6.105 )
1996	Djibouti	10 - 54 years	4986.206 ( 4111.203,5867.637 )	3084.573 ( 2543.278,3629.845 )	150.996 ( 95.102,216.991 )	24.227 ( 15.549,34.361 )	1577.539 ( 1030.866,2203.782 )	975.899 ( 637.716,1363.307 )
1996	Dominica	10 - 54 years	209.843 ( 164.257,270.472 )	971.617 ( 760.543,1252.339 )	1.31 ( 0.906,1.846 )	0.019 ( 0.014,0.027 )	3.302 ( 2.21,4.941 )	15.291 ( 10.235,22.879 )
1996	Dominican Republic	10 - 54 years	23054.339 ( 18108.051,30027.306 )	850.862 ( 668.311,1108.212 )	31.634 ( 24.802,39.238 )	74.43 ( 57.589,92.309 )	4861.814 ( 3778.379,5946.609 )	179.434 ( 139.448,219.47 )
1996	Ecuador	10 - 54 years	28840.624 ( 28418.775,29330.705 )	765.052 ( 753.862,778.052 )	43.072 ( 36.097,49.98 )	140.579 ( 118.335,161.276 )	8852.928 ( 7462.023,10163.066 )	234.841 ( 197.944,269.595 )
1996	Egypt	10 - 54 years	194418.193 ( 155750.341,251537.035 )	966.865 ( 774.565,1250.924 )	18.69 ( 12.878,26.067 )	332.617 ( 231.084,464.426 )	22301.169 ( 16106.706,30465.295 )	110.906 ( 80.101,151.508 )
1996	El Salvador	10 - 54 years	12562.626 ( 10442.849,15312.176 )	678.444 ( 563.966,826.934 )	17.618 ( 12.843,22.939 )	32.579 ( 23.348,42.237 )	2137.725 ( 1549.498,2755.827 )	115.448 ( 83.681,148.828 )
1996	Equatorial Guinea	10 - 54 years	5264.322 ( 4303.798,6379.468 )	3065.825 ( 2506.437,3715.261 )	102.489 ( 57.747,162.067 )	25.372 ( 14.115,39.521 )	1601.792 ( 920.374,2450.276 )	932.848 ( 536.005,1426.987 )
1996	Eritrea	10 - 54 years	31956.146 ( 26310.011,37764.035 )	2869.671 ( 2362.646,3391.221 )	81.926 ( 55.816,112.516 )	117.402 ( 79.294,159.121 )	7738.509 ( 5364.567,10293.591 )	694.92 ( 481.74,924.367 )
1996	Estonia	10 - 54 years	1737.391 ( 1287.843,2423.283 )	388.596 ( 288.047,542.007 )	2.16 ( 1.74,2.626 )	0.278 ( 0.221,0.337 )	37.378 ( 26.248,54.24 )	8.36 ( 5.871,12.132 )
1996	Eswatini	10 - 54 years	8210.891 ( 6939.547,9690.121 )	2586.097 ( 2185.675,3051.994 )	14.43 ( 8.486,22.921 )	5.081 ( 2.919,8.183 )	390.811 ( 266.986,583.55 )	123.09 ( 84.09,183.795 )
1996	Ethiopia	10 - 54 years	632545.504 ( 530494.047,765493.005 )	3365.403 ( 2822.447,4072.739 )	90.457 ( 73.211,107.472 )	2598.505 ( 2099.225,3092.396 )	162706.371 ( 133906.218,192344.134 )	865.665 ( 712.436,1023.35 )
1996	Fiji	10 - 54 years	1829.239 ( 1399.263,2389.173 )	684.696 ( 523.753,894.283 )	18.477 ( 11.564,27.72 )	3.4 ( 2.132,5.147 )	217.816 ( 143.698,317.536 )	81.53 ( 53.787,118.856 )
1996	Finland	10 - 54 years	5209.08 ( 5110.511,5294.866 )	329.52 ( 323.285,334.947 )	0.555 ( 0.435,0.698 )	0.327 ( 0.261,0.414 )	76.777 ( 50.696,110.038 )	4.857 ( 3.207,6.961 )
1996	France	10 - 54 years	57717.017 ( 41683.411,77135.709 )	315.596 ( 227.925,421.777 )	2.08 ( 1.664,2.552 )	15.24 ( 12.268,18.503 )	1530.032 ( 1144.997,2069.633 )	8.366 ( 6.261,11.317 )
1996	Gabon	10 - 54 years	8795.769 ( 7285.006,10511.25 )	2542.849 ( 2106.089,3038.793 )	69.302 ( 49.659,94.972 )	27.779 ( 20.159,37.787 )	1798.741 ( 1324.518,2425.449 )	520.014 ( 382.917,701.195 )
1996	Gambia	10 - 54 years	11971.029 ( 9952.235,14105.012 )	3187.738 ( 2650.158,3755.992 )	71.846 ( 46.866,102.304 )	40.489 ( 25.894,57.263 )	2626.482 ( 1716.955,3667.757 )	699.4 ( 457.204,976.679 )
1996	Georgia	10 - 54 years	1403.908 ( 1164.823,1719.621 )	85.97 ( 71.33,105.303 )	8.313 ( 6.36,10.587 )	4.628 ( 3.528,5.897 )	287.704 ( 223.256,360.737 )	17.618 ( 13.671,22.09 )
1996	Germany	10 - 54 years	89630.703 ( 65820.119,122139.413 )	370.15 ( 271.819,504.402 )	1.724 ( 1.472,2.026 )	13.904 ( 11.972,16.184 )	1785.237 ( 1292.132,2530.822 )	7.373 ( 5.336,10.452 )
1996	Ghana	10 - 54 years	143344.675 ( 121021.612,170318.208 )	2634.734 ( 2224.427,3130.519 )	34.016 ( 22.866,46.554 )	216.819 ( 144.989,296.01 )	14870.399 ( 10227.639,20135.507 )	273.324 ( 187.988,370.099 )
1996	Global	10 - 54 years	15828400.103 ( 13186855.979,19274074.177 )	843.162 ( 702.45,1026.709 )	40.113 ( 35.704,44.474 )	52131.764 ( 46511.984,57672.875 )	3366885.698 ( 2996379.83,3726823.218 )	179.35 ( 159.614,198.524 )
1996	Greece	10 - 54 years	6681.523 ( 5034.649,8811.976 )	199.267 ( 150.152,262.805 )	1.129 ( 0.923,1.341 )	1.138 ( 0.933,1.342 )	139.734 ( 101.458,197 )	4.167 ( 3.026,5.875 )
1996	Greenland	10 - 54 years	32.864 ( 24.726,42.668 )	186.876 ( 140.604,242.629 )	1.353 ( 0.855,1.981 )	0.014 ( 0.009,0.021 )	1.226 ( 0.808,1.736 )	6.97 ( 4.593,9.874 )
1996	Grenada	10 - 54 years	232.243 ( 177.473,304.037 )	764.857 ( 584.481,1001.298 )	16.144 ( 13.357,19.479 )	0.371 ( 0.308,0.446 )	25.431 ( 21.19,30.313 )	83.752 ( 69.786,99.832 )
1996	Guam	10 - 54 years	497.681 ( 389.689,644.759 )	1027.814 ( 804.79,1331.563 )	2.635 ( 1.784,3.64 )	0.113 ( 0.077,0.155 )	11.937 ( 8.333,16.226 )	24.652 ( 17.21,33.511 )
1996	Guatemala	10 - 54 years	14785.035 ( 12791.166,17171.967 )	480.778 ( 415.942,558.396 )	38.674 ( 32.452,45.386 )	144.139 ( 120.78,167.084 )	9072.815 ( 7610.587,10508.659 )	295.029 ( 247.48,341.719 )
1996	Guinea	10 - 54 years	72085.587 ( 59794.654,85857.636 )	3270.646 ( 2712.985,3895.507 )	87.754 ( 62.798,111.792 )	298.107 ( 212.216,381.274 )	19181.261 ( 13810.599,24501.096 )	870.287 ( 626.61,1111.657 )
1996	Guinea-Bissau	10 - 54 years	10962.963 ( 9173.201,13018.258 )	3049.467 ( 2551.625,3621.169 )	74.596 ( 46.984,112.309 )	37.513 ( 23.774,56.505 )	2480.458 ( 1593.667,3647.466 )	689.966 ( 443.296,1014.582 )
1996	Guyana	10 - 54 years	2234.936 ( 1742.777,2920.34 )	864.327 ( 673.992,1129.397 )	22.268 ( 15.62,29.583 )	5.307 ( 3.782,6.973 )	352.122 ( 254.842,457.64 )	136.178 ( 98.556,176.985 )
1996	Haiti	10 - 54 years	23917.432 ( 19132.498,30503.945 )	982.105 ( 785.624,1252.562 )	89.881 ( 62.685,125.979 )	237.543 ( 163.721,338.981 )	14167.314 ( 9890.52,20131.755 )	581.742 ( 406.127,826.656 )
1996	High-middle SDI	10 - 54 years	1231644.68 ( 974954.023,1603384.825 )	329.72 ( 261.002,429.237 )	10.223 ( 8.317,12.178 )	1541.949 ( 1254.292,1813.148 )	106649.176 ( 87324.537,126045.881 )	28.551 ( 23.377,33.743 )
1996	High SDI	10 - 54 years	1155015.73 ( 919907.509,1469931.581 )	395.986 ( 315.382,503.952 )	2.241 ( 1.908,2.621 )	258.841 ( 221.141,301.57 )	27293.111 ( 21212.907,36383.565 )	9.357 ( 7.273,12.474 )
1996	Honduras	10 - 54 years	13508.216 ( 11408.077,16273.808 )	774.671 ( 654.232,933.273 )	42.504 ( 29.165,59.817 )	80.738 ( 56.133,112.902 )	5075.846 ( 3560.155,7028.001 )	291.09 ( 204.168,403.043 )
1996	Hungary	10 - 54 years	3646.711 ( 2882.437,4694.016 )	111.937 ( 88.477,144.085 )	1.29 ( 1.042,1.577 )	1.325 ( 1.069,1.639 )	117.265 ( 90.222,149.759 )	3.599 ( 2.769,4.597 )
1996	Iceland	10 - 54 years	209.749 ( 166.589,263.896 )	245.561 ( 195.033,308.954 )	1.157 ( 0.965,1.376 )	0.049 ( 0.041,0.058 )	5.099 ( 3.929,6.782 )	5.97 ( 4.599,7.94 )
1996	India	10 - 54 years	3186821.415 ( 2623624.154,3997231.109 )	1064.041 ( 875.996,1334.627 )	47.703 ( 41.353,54.638 )	12090.298 ( 10550.633,13687.381 )	774006.372 ( 679222.228,874160.796 )	258.431 ( 226.784,291.872 )
1996	Indonesia	10 - 54 years	533787.321 ( 418894.125,693893.472 )	774.051 ( 607.443,1006.223 )	91.344 ( 74.939,112.258 )	4246.036 ( 3446.738,5226.511 )	263819.088 ( 215752.866,321803.036 )	382.567 ( 312.866,466.65 )
1996	Iran (Islamic Republic of)	10 - 54 years	101018.109 ( 78002.008,130456.775 )	490.228 ( 378.534,633.09 )	8.94 ( 6.206,11.974 )	105.374 ( 73.703,139.906 )	7479.243 ( 5534.675,9655.889 )	36.296 ( 26.859,46.859 )
1996	Iraq	10 - 54 years	78593.629 ( 60745.948,103987.678 )	1170.467 ( 904.668,1548.651 )	8.872 ( 5.123,13.731 )	76.113 ( 44.037,117.641 )	5328.306 ( 3324.64,7848.934 )	79.353 ( 49.513,116.891 )
1996	Ireland	10 - 54 years	2139.911 ( 1702.744,2667.511 )	177.04 ( 140.872,220.689 )	1.259 ( 0.988,1.556 )	0.657 ( 0.519,0.812 )	60.912 ( 46.371,79.165 )	5.039 ( 3.836,6.55 )
1996	Israel	10 - 54 years	7504.768 ( 6820.423,8223.868 )	404.229 ( 367.368,442.961 )	0.793 ( 0.65,0.944 )	0.962 ( 0.789,1.138 )	139.115 ( 100.31,192.924 )	7.493 ( 5.403,10.391 )
1996	Italy	10 - 54 years	42341.297 ( 32073.602,54689.442 )	245.825 ( 186.213,317.516 )	1.024 ( 0.865,1.19 )	5.435 ( 4.616,6.294 )	768.284 ( 545.061,1099.038 )	4.46 ( 3.165,6.381 )
1996	Jamaica	10 - 54 years	6338.371 ( 4981.034,8294.146 )	762.527 ( 599.235,997.813 )	25.332 ( 18.655,33.07 )	13.892 ( 10.191,18.078 )	910.245 ( 682.142,1159.785 )	109.506 ( 82.064,139.526 )
1996	Japan	10 - 54 years	169752.635 ( 133731.298,220399.904 )	428.238 ( 337.366,556.007 )	1.03 ( 0.814,1.286 )	12.266 ( 9.733,15.295 )	2298.39 ( 1506.725,3498.507 )	5.798 ( 3.801,8.826 )
1996	Jordan	10 - 54 years	5296.711 ( 4123.256,6914.328 )	383.406 ( 298.465,500.498 )	21.715 ( 14.904,30.369 )	31.748 ( 21.832,43.793 )	1922.195 ( 1332.898,2624.118 )	139.139 ( 96.483,189.948 )
1996	Kazakhstan	10 - 54 years	15261.689 ( 11980.884,19750.261 )	298.034 ( 233.966,385.688 )	12.406 ( 10.064,14.927 )	31.172 ( 25.316,37.268 )	2043.54 ( 1656.852,2446.539 )	39.907 ( 32.355,47.777 )
1996	Kenya	10 - 54 years	242979.207 ( 200748.18,289416.671 )	2785.953 ( 2301.741,3318.397 )	46.687 ( 31.84,64.948 )	519.524 ( 347.96,709.575 )	33509.921 ( 23023.964,45219.676 )	384.218 ( 263.988,518.48 )
1996	Kiribati	10 - 54 years	250.457 ( 195.601,319.485 )	955.866 ( 746.51,1219.313 )	18.011 ( 11.892,26.828 )	0.475 ( 0.312,0.7 )	30.743 ( 20.727,43.896 )	117.331 ( 79.104,167.527 )
1996	Kuwait	10 - 54 years	4145.878 ( 3131.132,5318.079 )	866.524 ( 654.433,1111.524 )	1.526 ( 1.224,1.873 )	0.631 ( 0.51,0.771 )	83.473 ( 59.193,118.226 )	17.447 ( 12.372,24.71 )
1996	Kyrgyzstan	10 - 54 years	3764.662 ( 2968.014,4837.32 )	246.263 ( 194.15,316.43 )	16.632 ( 13.582,20.244 )	18.83 ( 15.431,22.985 )	1178.543 ( 956.071,1449.947 )	77.094 ( 62.541,94.847 )
1996	Lao People's Democratic Republic	10 - 54 years	15410.463 ( 12362.286,19236.86 )	1014.728 ( 814.015,1266.683 )	41.412 ( 27.647,59.174 )	79.492 ( 52.598,111.391 )	5015.48 ( 3327.161,6988.268 )	330.253 ( 219.082,460.154 )
1996	Latvia	10 - 54 years	2693.824 ( 2178.34,3418.477 )	343.164 ( 277.497,435.477 )	2.077 ( 1.677,2.463 )	0.418 ( 0.34,0.493 )	56.68 ( 41.548,80.023 )	7.22 ( 5.293,10.194 )
1996	Lebanon	10 - 54 years	7705.774 ( 5813.859,10358.929 )	720.584 ( 543.666,968.686 )	3.947 ( 2.343,6.19 )	3.565 ( 2.107,5.607 )	301.493 ( 193.871,435.288 )	28.193 ( 18.129,40.705 )
1996	Lesotho	10 - 54 years	10847.305 ( 8773.029,13211.253 )	1930.689 ( 1561.493,2351.444 )	26.269 ( 17.616,36.713 )	13.719 ( 9.129,19.064 )	941.48 ( 656.188,1278.598 )	167.572 ( 116.794,227.575 )
1996	Liberia	10 - 54 years	20789.903 ( 17456.678,24614.113 )	3063.64 ( 2572.45,3627.183 )	86.869 ( 61.81,115.005 )	83.729 ( 59.223,110.595 )	5331.691 ( 3792.842,6988.613 )	785.688 ( 558.921,1029.855 )
1996	Libya	10 - 54 years	11963.923 ( 9091.178,15537.955 )	794.149 ( 603.46,1031.389 )	11.718 ( 6.988,18.195 )	14.675 ( 8.715,22.81 )	973.452 ( 617.921,1439.703 )	64.616 ( 41.017,95.566 )
1996	Lithuania	10 - 54 years	7458.639 ( 7342.523,7551.262 )	642.15 ( 632.153,650.124 )	2.343 ( 1.918,2.815 )	0.91 ( 0.743,1.102 )	142.856 ( 103.802,191.566 )	12.299 ( 8.937,16.493 )
1996	Low-middle SDI	10 - 54 years	5014494.457 ( 4189379.275,6119001.867 )	1224.972 ( 1023.408,1494.788 )	56.632 ( 49.609,63.791 )	22486.936 ( 19801.929,25341.918 )	1441098.102 ( 1274696.402,1615222.749 )	352.04 ( 311.391,394.577 )
1996	Low SDI	10 - 54 years	4704865.785 ( 3960037.64,5576499.404 )	2679.664 ( 2255.446,3176.104 )	73.512 ( 63.28,83.216 )	18651.454 ( 15979.791,21031.953 )	1191472.752 ( 1026682.688,1343170.228 )	678.605 ( 584.749,765.005 )
1996	Luxembourg	10 - 54 years	110.459 ( 99.549,122.425 )	86.915 ( 78.331,96.331 )	1.772 ( 1.442,2.13 )	0.1 ( 0.081,0.12 )	6.898 ( 5.678,8.379 )	5.427 ( 4.468,6.593 )
1996	Madagascar	10 - 54 years	129728.761 ( 106529.097,154544.901 )	3008.773 ( 2470.708,3584.329 )	70.569 ( 50.591,92.011 )	439.9 ( 316.79,571.271 )	28555.249 ( 21354.682,36802.732 )	662.276 ( 495.275,853.558 )
1996	Malawi	10 - 54 years	109108.751 ( 90038.493,130488.9 )	3463.484 ( 2858.129,4142.162 )	73.366 ( 54.905,95.065 )	380.936 ( 287.946,498.073 )	23190.498 ( 17644.303,29978.887 )	736.145 ( 560.09,951.632 )
1996	Malaysia	10 - 54 years	54933.003 ( 41181.142,70250.094 )	779.857 ( 584.628,997.306 )	9.169 ( 6.487,12.237 )	49.35 ( 35.042,65.394 )	3496.517 ( 2531.935,4526.602 )	49.638 ( 35.945,64.262 )
1996	Maldives	10 - 54 years	616.677 ( 475.999,784.479 )	763.86 ( 589.606,971.71 )	14.374 ( 9.772,19.564 )	1.03 ( 0.708,1.417 )	69.209 ( 48.926,92.904 )	85.727 ( 60.603,115.077 )
1996	Mali	10 - 54 years	98788.18 ( 81817.692,117388.844 )	3405.898 ( 2820.811,4047.189 )	48.737 ( 38.493,59.692 )	242.875 ( 192.054,297.285 )	16426.819 ( 13074.548,20168.448 )	566.344 ( 450.768,695.343 )
1996	Malta	10 - 54 years	369.114 ( 291.683,467.545 )	294.356 ( 232.607,372.851 )	1.925 ( 1.549,2.304 )	0.093 ( 0.074,0.11 )	9.599 ( 7.268,12.715 )	7.655 ( 5.796,10.14 )
1996	Marshall Islands	10 - 54 years	112.895 ( 88.668,147.798 )	705.592 ( 554.172,923.732 )	11.617 ( 6.069,21.293 )	0.184 ( 0.095,0.335 )	12.607 ( 7.065,22.012 )	78.795 ( 44.159,137.577 )
1996	Mauritania	10 - 54 years	23696.552 ( 20380.376,27545.844 )	3224.659 ( 2773.39,3748.477 )	152.7 ( 113.272,198.628 )	146.81 ( 107.616,190.779 )	9194.426 ( 6791.607,11871.153 )	1251.19 ( 924.211,1615.443 )
1996	Mauritius	10 - 54 years	1910.692 ( 1446.9,2464.721 )	470.858 ( 356.565,607.39 )	14.121 ( 11.503,16.924 )	2.972 ( 2.434,3.504 )	195.247 ( 159.476,229.839 )	48.115 ( 39.3,56.64 )
1996	Mexico	10 - 54 years	361633.136 ( 317708.782,415368.114 )	1110.592 ( 975.698,1275.615 )	15.152 ( 12.678,17.797 )	390.686 ( 326.823,456.518 )	27269.362 ( 23143.991,32027.094 )	83.745 ( 71.076,98.357 )
1996	Micronesia (Federated States of)	10 - 54 years	319.865 ( 248.509,407.418 )	924.916 ( 718.583,1178.083 )	11.796 ( 6.736,18.9 )	0.344 ( 0.197,0.547 )	24.592 ( 14.98,37.143 )	71.109 ( 43.317,107.402 )
1996	Middle SDI	10 - 54 years	3711813.833 ( 3068113.751,4611117.343 )	593.578 ( 490.64,737.391 )	24 ( 21.349,26.702 )	9159.865 ( 8123.772,10169.352 )	598290.208 ( 528783.207,661024.192 )	95.676 ( 84.561,105.708 )
1996	Monaco	10 - 54 years	23.538 ( 17.32,30.594 )	268.505 ( 197.57,348.996 )	1.278 ( 0.496,2.178 )	0.004 ( 0.001,0.007 )	0.483 ( 0.292,0.747 )	5.505 ( 3.33,8.525 )
1996	Mongolia	10 - 54 years	1945.447 ( 1559.69,2460.677 )	249.754 ( 200.231,315.899 )	20.426 ( 15.006,27.107 )	11.952 ( 8.752,16.044 )	757.876 ( 559.768,1008.955 )	97.295 ( 71.862,129.529 )
1996	Montenegro	10 - 54 years	572.582 ( 420.447,755.025 )	283.549 ( 208.21,373.897 )	0.455 ( 0.273,0.739 )	0.042 ( 0.025,0.068 )	8.864 ( 5.388,13.465 )	4.389 ( 2.668,6.668 )
1996	Morocco	10 - 54 years	76449.13 ( 60421.977,97662.388 )	818.445 ( 646.863,1045.549 )	59.656 ( 44.096,81.177 )	488.83 ( 365.037,653.23 )	29512.686 ( 22236.726,39011.999 )	315.955 ( 238.061,417.653 )
1996	Mozambique	10 - 54 years	155958.456 ( 126992.244,188039.871 )	3100.973 ( 2525.029,3738.859 )	49.816 ( 35.015,66.148 )	377.325 ( 262.205,503.798 )	24484.082 ( 17315.632,32009.086 )	486.825 ( 344.292,636.447 )
1996	Myanmar	10 - 54 years	91252.032 ( 70817.665,116555.215 )	603.206 ( 468.128,770.469 )	40.045 ( 28.486,54.908 )	423.619 ( 295.989,573.194 )	27614.826 ( 19547.439,36989.788 )	182.543 ( 129.215,244.515 )
1996	Namibia	10 - 54 years	11201.407 ( 9133.996,13610.286 )	2054.059 ( 1674.948,2495.788 )	31.14 ( 20.019,44.559 )	16.949 ( 10.704,24.248 )	1143.042 ( 748.361,1582.328 )	209.605 ( 137.231,290.16 )
1996	Nauru	10 - 54 years	39.614 ( 30.499,50.009 )	1176.127 ( 905.483,1484.725 )	32.879 ( 17.013,55.494 )	0.12 ( 0.063,0.206 )	7.422 ( 4.022,12.374 )	220.355 ( 119.419,367.383 )
1996	Nepal	10 - 54 years	75614.314 ( 61093.875,94711.961 )	1091.288 ( 881.725,1366.911 )	57.011 ( 39.9,80.642 )	461.952 ( 326.032,647.968 )	29004.527 ( 20479.077,40620.994 )	418.602 ( 295.56,586.254 )
1996	Netherlands	10 - 54 years	7311.211 ( 5690.255,9518.847 )	148.78 ( 115.795,193.705 )	2.79 ( 2.321,3.274 )	5.375 ( 4.53,6.24 )	390.398 ( 324.124,465.423 )	7.944 ( 6.596,9.471 )
1996	New Zealand	10 - 54 years	10290.731 ( 8573.962,12481.301 )	854.337 ( 711.811,1036.199 )	0.715 ( 0.562,0.887 )	0.409 ( 0.318,0.502 )	138.62 ( 88.088,218.416 )	11.508 ( 7.313,18.133 )
1996	Nicaragua	10 - 54 years	9371.944 ( 7765.722,11323.713 )	633.388 ( 524.834,765.295 )	18.661 ( 15.357,22.398 )	25.787 ( 21.514,31.003 )	1712.668 ( 1436.253,2032.365 )	115.748 ( 97.067,137.354 )
1996	Niger	10 - 54 years	103549.72 ( 85133.495,126997.072 )	3575.618 ( 2939.698,4385.266 )	59.652 ( 44.779,78.419 )	326.432 ( 247.255,425.628 )	21408.263 ( 16511.978,27838.008 )	739.237 ( 570.166,961.259 )
1996	Nigeria	10 - 54 years	1194388.975 ( 1026365.182,1384867.014 )	3619.408 ( 3110.238,4196.621 )	71.918 ( 45.797,102.635 )	3609.843 ( 2278.609,5174.848 )	241885.102 ( 154645.733,344636.927 )	732.995 ( 468.63,1044.368 )
1996	Niue	10 - 54 years	4.172 ( 3.216,5.373 )	637.825 ( 491.725,821.375 )	10.075 ( 5.102,17.897 )	0.004 ( 0.002,0.007 )	0.267 ( 0.152,0.436 )	40.84 ( 23.296,66.688 )
1996	North Macedonia	10 - 54 years	1674.595 ( 1247.701,2288.477 )	258.261 ( 192.424,352.935 )	3.33 ( 2.306,4.705 )	1.005 ( 0.704,1.408 )	80.383 ( 57.334,108.431 )	12.397 ( 8.842,16.723 )
1996	Northern Mariana Islands	10 - 54 years	202.796 ( 155.958,267.496 )	1084.284 ( 833.858,1430.218 )	5.968 ( 3.347,9.644 )	0.08 ( 0.043,0.133 )	6.799 ( 4.29,10.228 )	36.351 ( 22.935,54.687 )
1996	Norway	10 - 54 years	9489.933 ( 7147.763,12333.327 )	716.052 ( 539.326,930.597 )	1.032 ( 0.849,1.23 )	0.621 ( 0.516,0.74 )	140.437 ( 91.209,213.962 )	10.597 ( 6.882,16.144 )
1996	Oman	10 - 54 years	4499.298 ( 3415.071,5901.022 )	763.664 ( 579.639,1001.578 )	9.09 ( 4.703,15.804 )	6.01 ( 3.114,10.452 )	411.982 ( 235.127,671.637 )	69.926 ( 39.908,113.997 )
1996	Pakistan	10 - 54 years	625166.68 ( 516459.553,759945.369 )	1674.734 ( 1383.523,2035.788 )	114.003 ( 74.554,166.712 )	5145.486 ( 3305.176,7467.97 )	326516.101 ( 210997.024,472153.329 )	874.691 ( 565.232,1264.833 )
1996	Palau	10 - 54 years	43.496 ( 33.493,56.428 )	702.325 ( 540.809,911.129 )	11.209 ( 6.409,18.187 )	0.039 ( 0.022,0.064 )	2.794 ( 1.691,4.201 )	45.117 ( 27.299,67.831 )
1996	Palestine	10 - 54 years	7309.888 ( 5636.423,9767.465 )	981.102 ( 756.497,1310.948 )	3.188 ( 1.959,4.841 )	3.361 ( 2.079,5.087 )	285.381 ( 196.407,401.237 )	38.303 ( 26.361,53.852 )
1996	Panama	10 - 54 years	4286.061 ( 3579.055,5222.952 )	481.183 ( 401.81,586.365 )	14.602 ( 12.24,17.338 )	9.389 ( 7.876,11.202 )	617.09 ( 517.646,730.829 )	69.279 ( 58.115,82.048 )
1996	Papua New Guinea	10 - 54 years	13306.181 ( 10398.815,16993.819 )	876.102 ( 684.676,1118.902 )	18.458 ( 10.574,27.272 )	32.232 ( 18.862,46.809 )	2107.339 ( 1248.699,3026.298 )	138.751 ( 82.216,199.257 )
1996	Paraguay	10 - 54 years	11734.502 ( 9423.04,14708.944 )	790.664 ( 634.919,991.08 )	21.437 ( 16.481,27.04 )	28.065 ( 21.625,35.144 )	1826.664 ( 1423.567,2257.955 )	123.079 ( 95.919,152.14 )
1996	Peru	10 - 54 years	33123.277 ( 29111.948,37429.593 )	416.036 ( 365.653,470.124 )	43.843 ( 32.579,55.665 )	288.135 ( 217.287,361.206 )	18158.186 ( 13731.013,22636.328 )	228.071 ( 172.465,284.318 )
1996	Philippines	10 - 54 years	226776.782 ( 176572.567,283424.517 )	963.523 ( 750.216,1204.206 )	22.857 ( 17.456,28.944 )	489.987 ( 377.653,616.562 )	31682.009 ( 24590.867,39386.331 )	134.61 ( 104.481,167.344 )
1996	Poland	10 - 54 years	30515.026 ( 21846.337,44293.982 )	242.777 ( 173.809,352.402 )	0.943 ( 0.765,1.14 )	3.921 ( 3.19,4.746 )	568.013 ( 397.75,851.901 )	4.519 ( 3.164,6.778 )
1996	Portugal	10 - 54 years	6050.47 ( 4762.826,7745.953 )	183.562 ( 144.497,235 )	1.768 ( 1.436,2.138 )	1.96 ( 1.615,2.353 )	185.137 ( 146.506,241.592 )	5.617 ( 4.445,7.33 )
1996	Puerto Rico	10 - 54 years	8749.24 ( 6807.097,11821.651 )	688.737 ( 535.852,930.596 )	7.488 ( 6.117,9.01 )	4.688 ( 3.875,5.613 )	371.933 ( 299.816,459.232 )	29.278 ( 23.601,36.151 )
1996	Qatar	10 - 54 years	936.625 ( 692.431,1223.508 )	759.016 ( 561.128,991.498 )	3.66 ( 2.174,5.708 )	0.45 ( 0.265,0.703 )	36.126 ( 22.888,51.374 )	29.276 ( 18.548,41.632 )
1996	Republic of Korea	10 - 54 years	13012.132 ( 10279.053,16109.063 )	81.543 ( 64.416,100.95 )	2.896 ( 2.198,3.628 )	19.842 ( 15.002,24.779 )	1279.595 ( 978.043,1583.907 )	8.019 ( 6.129,9.926 )
1996	Republic of Moldova	10 - 54 years	6001.68 ( 4345.007,8429.854 )	415.62 ( 300.895,583.773 )	4.302 ( 3.554,5.158 )	2.243 ( 1.846,2.68 )	208.869 ( 164.209,264.703 )	14.464 ( 11.372,18.331 )
1996	Romania	10 - 54 years	23704.857 ( 17129.269,32535.481 )	326.007 ( 235.575,447.452 )	3.651 ( 2.944,4.435 )	8.535 ( 6.842,10.316 )	808.558 ( 622.701,1050.064 )	11.12 ( 8.564,14.441 )
1996	Russian Federation	10 - 54 years	209535.732 ( 155947.233,284804.033 )	428.329 ( 318.785,582.191 )	6.763 ( 5.541,8.09 )	90.333 ( 74.385,107.523 )	8037.596 ( 6403.284,9987.02 )	16.43 ( 13.089,20.415 )
1996	Rwanda	10 - 54 years	62773.954 ( 53197.158,73320.102 )	3238.367 ( 2744.321,3782.418 )	177.968 ( 132.872,234.331 )	472.323 ( 348.722,625.249 )	27936.129 ( 20949.809,36539.121 )	1441.162 ( 1080.753,1884.971 )
1996	Saint Kitts and Nevis	10 - 54 years	99.424 ( 77.455,134.797 )	701.933 ( 546.829,951.66 )	65.431 ( 52.322,80.112 )	0.551 ( 0.444,0.675 )	35.149 ( 28.336,42.667 )	248.154 ( 200.051,301.226 )
1996	Saint Lucia	10 - 54 years	354.905 ( 278.589,458.406 )	715.809 ( 561.887,924.562 )	6.789 ( 5.42,8.222 )	0.211 ( 0.17,0.256 )	16.692 ( 13.398,20.436 )	33.666 ( 27.023,41.218 )
1996	Saint Vincent and the Grenadines	10 - 54 years	241.658 ( 189.006,309.707 )	676.292 ( 528.942,866.73 )	22.939 ( 18.935,27.637 )	0.549 ( 0.457,0.667 )	36.717 ( 30.691,43.86 )	102.753 ( 85.89,122.745 )
1996	Samoa	10 - 54 years	384.055 ( 303.726,492.85 )	743.186 ( 587.741,953.714 )	3.442 ( 1.853,5.737 )	0.189 ( 0.101,0.31 )	15.959 ( 9.792,24.296 )	30.883 ( 18.948,47.016 )
1996	San Marino	10 - 54 years	20.527 ( 15.213,26.867 )	245.532 ( 181.973,321.373 )	0.703 ( 0.38,1.224 )	0.002 ( 0.001,0.003 )	0.332 ( 0.203,0.517 )	3.975 ( 2.427,6.179 )
1996	Sao Tome and Principe	10 - 54 years	1115.379 ( 924.647,1327.199 )	2719.2 ( 2254.211,3235.6 )	35.619 ( 22.575,53.886 )	1.897 ( 1.201,2.894 )	125.512 ( 83.064,185.185 )	305.988 ( 202.504,451.465 )
1996	Saudi Arabia	10 - 54 years	57962.515 ( 43812.025,74497.46 )	1070.215 ( 808.941,1375.514 )	13.214 ( 7.858,19.999 )	67.937 ( 39.053,102.323 )	4643.542 ( 2936.642,6794.889 )	85.738 ( 54.222,125.46 )
1996	Senegal	10 - 54 years	88756.794 ( 74364.649,105644.864 )	3165.843 ( 2652.493,3768.219 )	76.469 ( 59.139,95.874 )	290.635 ( 227.245,366.844 )	18542.062 ( 14602.381,23341.592 )	661.372 ( 520.849,832.565 )
1996	Serbia	10 - 54 years	5364.254 ( 4045.847,7206.492 )	171.547 ( 129.385,230.461 )	4.575 ( 3.112,6.468 )	5.857 ( 4.009,8.221 )	416.859 ( 293.211,566.613 )	13.331 ( 9.377,18.12 )
1996	Seychelles	10 - 54 years	148.821 ( 117.272,192.121 )	581.907 ( 458.548,751.215 )	31.781 ( 21.335,45.165 )	0.486 ( 0.321,0.687 )	30.021 ( 19.964,41.914 )	117.386 ( 78.06,163.889 )
1996	Sierra Leone	10 - 54 years	41693.289 ( 34581.846,49122.947 )	3189.33 ( 2645.34,3757.662 )	25.874 ( 17.837,35.91 )	51.112 ( 35.249,70.99 )	3497.401 ( 2516.836,4727.357 )	267.534 ( 192.525,361.619 )
1996	Singapore	10 - 54 years	2406.739 ( 1799.043,3260.555 )	184.661 ( 138.034,250.171 )	0.713 ( 0.571,0.895 )	0.409 ( 0.327,0.517 )	50.124 ( 35.463,72.999 )	3.846 ( 2.721,5.601 )
1996	Slovakia	10 - 54 years	2872.248 ( 2784.917,2964.424 )	161.625 ( 156.711,166.812 )	1.075 ( 0.737,1.504 )	0.636 ( 0.44,0.885 )	69.792 ( 50.332,92.887 )	3.927 ( 2.832,5.227 )
1996	Slovenia	10 - 54 years	1774.114 ( 1412.793,2252.608 )	278.493 ( 221.775,353.606 )	0.998 ( 0.804,1.243 )	0.185 ( 0.15,0.229 )	31.244 ( 20.962,47.133 )	4.905 ( 3.291,7.399 )
1996	Solomon Islands	10 - 54 years	1398.907 ( 1094.071,1817.316 )	1150.487 ( 899.784,1494.594 )	31.757 ( 15.098,48.513 )	5.177 ( 2.616,7.85 )	337.128 ( 176.56,502.419 )	277.261 ( 145.207,413.198 )
1996	Somalia	10 - 54 years	88762.023 ( 74655.691,105097.09 )	3424.63 ( 2880.378,4054.872 )	62.258 ( 39.072,91.273 )	261.083 ( 164.508,380.734 )	16566.8 ( 10737.241,23745.31 )	639.183 ( 414.266,916.145 )
1996	South Africa	10 - 54 years	242278.186 ( 203107.106,284047.928 )	1664.297 ( 1395.217,1951.229 )	15.858 ( 11.697,20.288 )	163.592 ( 119.168,209.824 )	12372.99 ( 9319.299,15570.736 )	84.995 ( 64.018,106.961 )
1996	South Sudan	10 - 54 years	77975.102 ( 65686.264,92250.271 )	3959.728 ( 3335.677,4684.649 )	83.643 ( 45.082,136.659 )	248.382 ( 134.968,403.988 )	16012.664 ( 9120.503,25685.523 )	813.154 ( 463.157,1304.361 )
1996	Spain	10 - 54 years	34756.632 ( 27285.778,44303.359 )	278.004 ( 218.247,354.364 )	1.113 ( 0.918,1.323 )	4.03 ( 3.36,4.766 )	603.334 ( 417.781,874.635 )	4.826 ( 3.342,6.996 )
1996	Sri Lanka	10 - 54 years	29939.395 ( 22326.889,38904.222 )	471.152 ( 351.355,612.23 )	16.266 ( 12.581,20.864 )	54.869 ( 42.702,69.789 )	3767.682 ( 2946.157,4728.022 )	59.291 ( 46.363,74.404 )
1996	Sudan	10 - 54 years	79155.383 ( 62937.728,101194.416 )	1062.288 ( 844.642,1358.058 )	88.376 ( 55.073,135.167 )	938.689 ( 594.213,1443.62 )	56876.868 ( 36166.973,86807.757 )	763.304 ( 485.371,1164.985 )
1996	Suriname	10 - 54 years	946.442 ( 729.125,1216.746 )	694.727 ( 535.207,893.141 )	26.874 ( 17.257,38.318 )	2.45 ( 1.552,3.46 )	164.128 ( 105.115,228.405 )	120.477 ( 77.158,167.659 )
1996	Sweden	10 - 54 years	5603.109 ( 4551.995,7100.749 )	217.227 ( 176.476,275.289 )	1.209 ( 0.956,1.473 )	1.129 ( 0.904,1.365 )	127.828 ( 95.454,172.797 )	4.956 ( 3.701,6.699 )
1996	Switzerland	10 - 54 years	3076.895 ( 2978.216,3180.345 )	139.373 ( 134.904,144.059 )	1.223 ( 1.005,1.478 )	1.017 ( 0.845,1.223 )	91.018 ( 72.308,115.188 )	4.123 ( 3.275,5.218 )
1996	Syrian Arab Republic	10 - 54 years	36993.518 ( 28567.56,49077.451 )	784.103 ( 605.509,1040.23 )	11.493 ( 7.672,16.124 )	55.454 ( 37.799,76.835 )	3834.351 ( 2732.619,5223.95 )	81.272 ( 57.92,110.725 )
1996	Taiwan (Province of China)	10 - 54 years	10057.983 ( 7736.453,13118.208 )	136.012 ( 104.618,177.394 )	1.943 ( 1.623,2.321 )	6.07 ( 5.127,7.256 )	470.974 ( 384.602,572.525 )	6.369 ( 5.201,7.742 )
1996	Tajikistan	10 - 54 years	5556.811 ( 4393.545,7155.722 )	307.157 ( 242.856,395.538 )	12.209 ( 9.712,15.203 )	24.759 ( 19.737,31.029 )	1566.29 ( 1260.004,1955.072 )	86.578 ( 69.648,108.068 )
1996	Thailand	10 - 54 years	81809.291 ( 63044.382,104016.783 )	374.679 ( 288.738,476.388 )	6.575 ( 3.789,10.336 )	62.432 ( 36.706,98.956 )	4722.685 ( 3061.721,7036.583 )	21.629 ( 14.022,32.227 )
1996	Timor-Leste	10 - 54 years	3418.287 ( 2694.04,4330.212 )	1313.249 ( 1035.006,1663.596 )	48.925 ( 34.04,67.216 )	18.3 ( 12.637,24.957 )	1075.944 ( 757.824,1454.195 )	413.36 ( 291.143,558.677 )
1996	Togo	10 - 54 years	39766.974 ( 33165.279,47061.568 )	2864.143 ( 2388.668,3389.523 )	46.935 ( 31.698,67.14 )	84.184 ( 57.253,120.243 )	5510.664 ( 3872.897,7668.04 )	396.895 ( 278.938,552.277 )
1996	Tokelau	10 - 54 years	3.138 ( 2.383,4.06 )	687.773 ( 522.34,890.053 )	8.997 ( 4.568,16.09 )	0.003 ( 0.001,0.005 )	0.198 ( 0.112,0.327 )	43.506 ( 24.473,71.718 )
1996	Tonga	10 - 54 years	441.758 ( 341.678,571.937 )	1428.361 ( 1104.766,1849.278 )	5.105 ( 3.166,7.702 )	0.164 ( 0.101,0.243 )	14.63 ( 9.672,20.246 )	47.304 ( 31.274,65.464 )
1996	Trinidad and Tobago	10 - 54 years	2432.163 ( 1923.516,3205.954 )	560.684 ( 443.426,739.065 )	21.19 ( 17.559,25.33 )	3.936 ( 3.265,4.719 )	263.468 ( 217.029,310.229 )	60.737 ( 50.031,71.517 )
1996	Tunisia	10 - 54 years	16464.799 ( 12348.979,21658.65 )	527.924 ( 395.955,694.458 )	15.452 ( 10.5,22.084 )	30.535 ( 20.404,43.66 )	2034.166 ( 1393.433,2790.591 )	65.223 ( 44.679,89.477 )
1996	Turkey	10 - 54 years	147870.507 ( 115176.838,191506.298 )	702.454 ( 547.143,909.744 )	24.432 ( 14.952,35.569 )	359.239 ( 226.11,518.881 )	22885.928 ( 14671.913,32388.224 )	108.719 ( 69.698,153.859 )
1996	Turkmenistan	10 - 54 years	4385.432 ( 3391.492,5738.674 )	340.432 ( 263.275,445.482 )	15.169 ( 11.553,19.629 )	17.841 ( 13.56,22.987 )	1127.205 ( 868.829,1436.134 )	87.503 ( 67.445,111.484 )
1996	Tuvalu	10 - 54 years	31.32 ( 23.976,39.848 )	1026.182 ( 785.544,1305.608 )	15.646 ( 8.027,29.229 )	0.049 ( 0.025,0.09 )	3.171 ( 1.745,5.586 )	103.886 ( 57.189,183.011 )
1996	Uganda	10 - 54 years	217500.499 ( 175363.082,264639.142 )	3461.321 ( 2790.743,4211.489 )	62.789 ( 44.91,82.752 )	707.425 ( 506.156,922.179 )	43939.583 ( 31966.534,56848.462 )	699.258 ( 508.718,904.691 )
1996	Ukraine	10 - 54 years	71309.632 ( 52026.404,96888.649 )	441.824 ( 322.348,600.307 )	5.623 ( 4.693,6.554 )	25.549 ( 21.259,29.667 )	2466.091 ( 1940.651,3191.852 )	15.28 ( 12.024,19.776 )
1996	United Arab Emirates	10 - 54 years	2755.695 ( 2431.729,3154.223 )	446.752 ( 394.231,511.361 )	4.007 ( 2.117,6.623 )	1.845 ( 0.993,3.045 )	141.353 ( 83.732,214.773 )	22.916 ( 13.575,34.819 )
1996	United Kingdom	10 - 54 years	56397.793 ( 43828.263,71980.997 )	316.539 ( 245.991,404.001 )	1.295 ( 1.069,1.534 )	9.484 ( 7.802,11.23 )	1176.894 ( 873.889,1609.043 )	6.605 ( 4.905,9.031 )
1996	United Republic of Tanzania	10 - 54 years	290215.809 ( 236402.723,349386.59 )	3025.055 ( 2464.136,3641.82 )	54.004 ( 38.189,70.53 )	769.242 ( 554.18,1007.611 )	50901.817 ( 37224.311,65756.901 )	530.573 ( 388.006,685.415 )
1996	United States of America	10 - 54 years	506358.083 ( 392367.954,658773.688 )	581.664 ( 450.721,756.747 )	1.711 ( 1.399,2.096 )	66.586 ( 54.233,81.053 )	9175.98 ( 6525.489,13181.329 )	10.541 ( 7.496,15.142 )
1996	United States Virgin Islands	10 - 54 years	318.239 ( 248.312,423.704 )	854.828 ( 666.996,1138.119 )	16.01 ( 10.05,23.239 )	0.351 ( 0.22,0.503 )	24.348 ( 15.759,33.738 )	65.403 ( 42.331,90.624 )
1996	Uruguay	10 - 54 years	5997.186 ( 4513.024,8121.785 )	597.224 ( 449.425,808.8 )	6.192 ( 5.037,7.383 )	3.555 ( 2.915,4.237 )	280.76 ( 227.692,347.333 )	27.959 ( 22.674,34.589 )
1996	Uzbekistan	10 - 54 years	23801.262 ( 18997.44,29853.03 )	316.994 ( 253.015,397.594 )	6.518 ( 5.113,8.25 )	40.43 ( 31.199,51.084 )	2753.619 ( 2182.541,3387.9 )	36.674 ( 29.068,45.121 )
1996	Vanuatu	10 - 54 years	625.424 ( 490.049,806.801 )	1160.153 ( 909.034,1496.606 )	13.27 ( 7.173,21.908 )	0.905 ( 0.486,1.48 )	59.394 ( 34.187,93.588 )	110.176 ( 63.416,173.604 )
1996	Venezuela (Bolivarian Republic of)	10 - 54 years	43253.05 ( 36686.672,52138.174 )	594.168 ( 503.966,716.224 )	17.248 ( 14.746,19.964 )	90.433 ( 77.172,103.288 )	5905.658 ( 5062.421,6729.807 )	81.126 ( 69.543,92.448 )
1996	Viet Nam	10 - 54 years	133974.179 ( 105995.749,171028.174 )	529.045 ( 418.562,675.365 )	2.198 ( 1.132,3.896 )	36.386 ( 18.146,65.408 )	3577.968 ( 2202.08,5581.999 )	14.129 ( 8.696,22.043 )
1996	Yemen	10 - 54 years	106931.101 ( 82531.269,139393.545 )	2250.391 ( 1736.89,2933.571 )	55.806 ( 35.32,79.581 )	423.445 ( 269.905,600.276 )	27879.297 ( 18212.681,38925.836 )	586.727 ( 383.29,819.204 )
1996	Zambia	10 - 54 years	104073.376 ( 87335.117,123237.245 )	3720.506 ( 3122.132,4405.593 )	46.517 ( 34.62,61.4 )	204.81 ( 154.842,265.873 )	13948.732 ( 10741.806,17751.667 )	498.651 ( 384.007,634.602 )
1996	Zimbabwe	10 - 54 years	82210.064 ( 65442.226,100507.154 )	2162.226 ( 1721.211,2643.462 )	18.821 ( 11.303,28.856 )	77.721 ( 45.741,122.084 )	5616.537 ( 3601.41,8299.828 )	147.722 ( 94.722,218.296 )
1997	Afghanistan	10 - 54 years	42880.227 ( 33294.059,56573.834 )	1048.632 ( 814.203,1383.508 )	66.057 ( 45.047,92.051 )	496.326 ( 340.224,684.682 )	30479.647 ( 21249.448,41723.178 )	745.377 ( 519.653,1020.337 )
1997	Albania	10 - 54 years	3282.216 ( 2455.779,4383.718 )	305.737 ( 228.755,408.341 )	1.587 ( 1.068,2.177 )	0.985 ( 0.65,1.354 )	97.543 ( 67.704,134.443 )	9.086 ( 6.307,12.523 )
1997	Algeria	10 - 54 years	56221.931 ( 42605.751,73633.76 )	575.724 ( 436.292,754.025 )	25.061 ( 18.34,33.401 )	174.142 ( 127.628,228.239 )	11349.75 ( 8493.562,14720.703 )	116.224 ( 86.976,150.743 )
1997	American Samoa	10 - 54 years	268.024 ( 211.085,339.805 )	1492.13 ( 1175.138,1891.742 )	10.702 ( 6.674,15.976 )	0.185 ( 0.115,0.274 )	13.486 ( 9.021,18.829 )	75.081 ( 50.223,104.824 )
1997	Andorra	10 - 54 years	49.888 ( 36.662,64.919 )	231.904 ( 170.425,301.776 )	1 ( 0.537,1.762 )	0.007 ( 0.004,0.013 )	0.977 ( 0.614,1.48 )	4.541 ( 2.853,6.882 )
1997	Angola	10 - 54 years	129537.96 ( 106124.12,159678.46 )	3227.205 ( 2643.891,3978.102 )	99.635 ( 64.986,144.33 )	639.165 ( 427.007,927.314 )	40505.368 ( 27373.818,58284.599 )	1009.118 ( 681.969,1452.056 )
1997	Antigua and Barbuda	10 - 54 years	137.431 ( 106.833,177.507 )	541.719 ( 421.107,699.687 )	6.547 ( 5.309,7.931 )	0.09 ( 0.073,0.108 )	6.916 ( 5.644,8.436 )	27.263 ( 22.249,33.251 )
1997	Argentina	10 - 54 years	72362.333 ( 56117.184,95762.508 )	634.989 ( 492.436,840.329 )	10.289 ( 8.354,12.461 )	70.385 ( 57.046,84.655 )	5083.499 ( 4111.093,6120.743 )	44.608 ( 36.075,53.71 )
1997	Armenia	10 - 54 years	1425.313 ( 1146.575,1785.638 )	126.291 ( 101.594,158.218 )	3.311 ( 2.646,4.078 )	1.626 ( 1.323,2.02 )	109.13 ( 89.728,131.712 )	9.67 ( 7.95,11.671 )
1997	Australia	10 - 54 years	18799.401 ( 17931.12,19834.313 )	316.767 ( 302.136,334.205 )	1.316 ( 1.017,1.668 )	3.258 ( 2.517,4.055 )	395.795 ( 290.124,529.129 )	6.669 ( 4.889,8.916 )
1997	Austria	10 - 54 years	4017.96 ( 3967.987,4068.963 )	165.4 ( 163.342,167.499 )	1.007 ( 0.824,1.215 )	0.84 ( 0.697,1.009 )	93.379 ( 69.686,120.397 )	3.844 ( 2.869,4.956 )
1997	Azerbaijan	10 - 54 years	4850.265 ( 3924.235,6101.458 )	179.889 ( 145.544,226.294 )	7.849 ( 6.144,10.013 )	11.376 ( 8.772,14.421 )	738.596 ( 578.272,926.462 )	27.393 ( 21.447,34.361 )
1997	Bahamas	10 - 54 years	539.743 ( 425.938,703.481 )	522.171 ( 412.072,680.579 )	17.387 ( 13.679,21.594 )	0.699 ( 0.553,0.866 )	47.608 ( 38.274,57.736 )	46.058 ( 37.028,55.856 )
1997	Bahrain	10 - 54 years	1376.81 ( 1029.574,1773.632 )	773.695 ( 578.567,996.689 )	8.326 ( 5.872,11.58 )	1.104 ( 0.772,1.522 )	79.373 ( 57.158,105.768 )	44.603 ( 32.12,59.436 )
1997	Bangladesh	10 - 54 years	365642.613 ( 296869.39,458389.835 )	945.757 ( 767.871,1185.653 )	77.95 ( 62.527,95.688 )	3221.422 ( 2605.621,3978.058 )	211038.293 ( 171204.875,261229.722 )	545.863 ( 442.832,675.686 )
1997	Barbados	10 - 54 years	496.334 ( 390.359,647.025 )	582.524 ( 458.146,759.384 )	9.572 ( 7.737,11.69 )	0.356 ( 0.287,0.432 )	26.854 ( 21.641,33.245 )	31.517 ( 25.399,39.018 )
1997	Belarus	10 - 54 years	10978.751 ( 8524.048,14414.186 )	331.208 ( 257.154,434.849 )	3.882 ( 3.2,4.717 )	3.583 ( 2.939,4.394 )	345.451 ( 270.759,440.592 )	10.422 ( 8.168,13.292 )
1997	Belgium	10 - 54 years	11337.452 ( 9755.542,13149.065 )	369.95 ( 318.331,429.064 )	1.07 ( 0.87,1.298 )	1.238 ( 1.02,1.49 )	200.03 ( 140.27,290.017 )	6.527 ( 4.577,9.463 )
1997	Belize	10 - 54 years	712.496 ( 565.823,923.238 )	1007.423 ( 800.037,1305.399 )	12.778 ( 10.301,15.3 )	0.794 ( 0.636,0.947 )	56.731 ( 46.507,67.569 )	80.214 ( 65.757,95.539 )
1997	Benin	10 - 54 years	61884.628 ( 52268.601,72550.088 )	3336.991 ( 2818.468,3912.102 )	49.924 ( 34.97,67.688 )	141.183 ( 97.581,189.74 )	9326.86 ( 6686.4,12302.861 )	502.93 ( 360.549,663.404 )
1997	Bermuda	10 - 54 years	123.891 ( 95.592,162.469 )	580.185 ( 447.661,760.85 )	1.892 ( 1.477,2.36 )	0.016 ( 0.012,0.02 )	2.241 ( 1.581,3.254 )	10.494 ( 7.404,15.238 )
1997	Bhutan	10 - 54 years	1821.671 ( 1484.518,2312.026 )	952.71 ( 776.384,1209.16 )	80.105 ( 53.87,120.877 )	14.389 ( 9.419,21.486 )	944.028 ( 622.488,1404.741 )	493.714 ( 325.553,734.661 )
1997	Bolivia (Plurinational State of)	10 - 54 years	16524.223 ( 13370.478,20327.888 )	671.067 ( 542.99,825.538 )	92.262 ( 72.056,115.274 )	219.353 ( 171.748,272.007 )	13374.247 ( 10457.544,16572.993 )	543.143 ( 424.692,673.047 )
1997	Bosnia and Herzegovina	10 - 54 years	2094.581 ( 1596.499,2796.075 )	170.286 ( 129.793,227.317 )	2.241 ( 1.45,3.341 )	0.964 ( 0.634,1.458 )	81.66 ( 56.067,116.691 )	6.639 ( 4.558,9.487 )
1997	Botswana	10 - 54 years	9919.444 ( 8020.844,12007.333 )	1816.097 ( 1468.492,2198.357 )	11.861 ( 5.444,24.407 )	5.754 ( 2.644,10.881 )	469.044 ( 262.889,805.063 )	85.875 ( 48.131,147.395 )
1997	Brazil	10 - 54 years	382346.431 ( 314683.966,477952.8 )	659.719 ( 542.971,824.683 )	18.183 ( 16.137,20.326 )	635.068 ( 563.504,706.687 )	42399.906 ( 37229.103,47322.69 )	73.159 ( 64.237,81.653 )
1997	Brunei Darussalam	10 - 54 years	335.874 ( 268.52,430.047 )	316.445 ( 252.987,405.171 )	7.859 ( 5.087,11.572 )	0.588 ( 0.38,0.871 )	37.197 ( 24.893,53.852 )	35.045 ( 23.453,50.737 )
1997	Bulgaria	10 - 54 years	3531.866 ( 2628.493,4768.717 )	140.323 ( 104.432,189.464 )	4.155 ( 3.364,5.025 )	2.776 ( 2.21,3.303 )	211.575 ( 171.396,257.374 )	8.406 ( 6.81,10.226 )
1997	Burkina Faso	10 - 54 years	120823.908 ( 101200.762,142552.505 )	3488.277 ( 2921.742,4115.598 )	47.525 ( 34.994,61.49 )	259.485 ( 195.094,337.711 )	17178.26 ( 13173.698,22007.678 )	495.949 ( 380.335,635.378 )
1997	Burundi	10 - 54 years	59001.354 ( 49231.641,69502.054 )	3174.972 ( 2649.246,3740.034 )	108.224 ( 78.224,143.021 )	280.675 ( 204.23,371.38 )	17246.557 ( 12744.456,22368.005 )	928.069 ( 685.803,1203.664 )
1997	Cabo Verde	10 - 54 years	2914.242 ( 2450.558,3419.743 )	2216.93 ( 1864.196,2601.476 )	16.306 ( 9.568,25.454 )	2.095 ( 1.242,3.322 )	157.756 ( 100.962,239.866 )	120.009 ( 76.804,182.471 )
1997	Cambodia	10 - 54 years	34674.242 ( 27557.758,44285.453 )	882.725 ( 701.556,1127.403 )	61.104 ( 45.593,81.269 )	231.561 ( 173.724,313.029 )	14153.093 ( 10751.26,19122.569 )	360.304 ( 273.702,486.816 )
1997	Cameroon	10 - 54 years	136297.597 ( 115747.052,159388.29 )	3269.031 ( 2776.136,3822.85 )	61.739 ( 45.48,78.548 )	349.95 ( 264.592,453.227 )	23809.599 ( 18083.439,30274.376 )	571.062 ( 433.722,726.116 )
1997	Canada	10 - 54 years	20693.029 ( 19076.088,22471.035 )	213.029 ( 196.383,231.333 )	1.112 ( 0.864,1.383 )	3.871 ( 3.01,4.793 )	451.571 ( 331.193,596.28 )	4.649 ( 3.41,6.139 )
1997	Central African Republic	10 - 54 years	30595.257 ( 24830.311,36801.396 )	2989.775 ( 2426.423,3596.24 )	130.185 ( 86.148,190.056 )	194.265 ( 128.985,282.096 )	12049.872 ( 8149.413,17198.407 )	1177.516 ( 796.362,1680.632 )
1997	Chad	10 - 54 years	82425.178 ( 68137.629,97522.163 )	3713.854 ( 3070.096,4394.083 )	69.912 ( 54.283,87.211 )	277.932 ( 213.933,345.469 )	18583.732 ( 14437.873,23138.799 )	837.332 ( 650.531,1042.571 )
1997	Chile	10 - 54 years	26864.456 ( 26561.408,27187.127 )	547.28 ( 541.107,553.854 )	6.03 ( 5.051,7.031 )	16.363 ( 13.942,18.9 )	1278.24 ( 1073.645,1506.23 )	26.04 ( 21.872,30.685 )
1997	China	10 - 54 years	760967.944 ( 574450.767,1037200.024 )	178.799 ( 134.974,243.703 )	5.824 ( 4.611,7.133 )	984.198 ( 786.159,1185.399 )	68001.874 ( 54450.05,82819.259 )	15.978 ( 12.794,19.459 )
1997	Colombia	10 - 54 years	71307.317 ( 59909.913,87715.965 )	556.358 ( 467.433,684.383 )	21.726 ( 17.05,26.608 )	203.94 ( 159.947,250.787 )	13084.073 ( 10431.026,15957.896 )	102.085 ( 81.386,124.508 )
1997	Comoros	10 - 54 years	4826.766 ( 4018.706,5587.604 )	2923.121 ( 2433.755,3383.89 )	60.517 ( 39.379,86.154 )	12.433 ( 8.154,17.689 )	784.39 ( 524.197,1092.688 )	475.032 ( 317.457,661.739 )
1997	Congo	10 - 54 years	23169.035 ( 19206.225,27787.599 )	2448.011 ( 2029.305,2936.002 )	143.556 ( 103.605,194.529 )	158.012 ( 112.631,212.934 )	9819.684 ( 7069.089,13067.194 )	1037.535 ( 746.911,1380.663 )
1997	Cook Islands	10 - 54 years	50.467 ( 39.918,66.453 )	842.463 ( 666.368,1109.314 )	0.261 ( 0.144,0.446 )	0.001 ( 0.001,0.002 )	0.606 ( 0.344,1.04 )	10.108 ( 5.741,17.354 )
1997	Costa Rica	10 - 54 years	7026.999 ( 5831.777,8539.747 )	566.254 ( 469.94,688.156 )	6.508 ( 5.36,7.787 )	5.051 ( 4.144,6.045 )	357.66 ( 296.088,428.292 )	28.821 ( 23.86,34.513 )
1997	Côte d'Ivoire	10 - 54 years	147800.926 ( 123688.645,175010.603 )	3070.505 ( 2569.582,3635.775 )	63.699 ( 37.718,97.024 )	410.474 ( 241.315,625.289 )	26676.555 ( 16367.392,39492.373 )	554.195 ( 340.026,820.438 )
1997	Croatia	10 - 54 years	1589.763 ( 1536.625,1643.817 )	109.96 ( 106.284,113.698 )	1.421 ( 1.115,1.782 )	0.707 ( 0.554,0.889 )	59.152 ( 46.265,74.333 )	4.091 ( 3.2,5.141 )
1997	Cuba	10 - 54 years	16503.424 ( 12906.697,21533.618 )	434.43 ( 339.751,566.842 )	5.781 ( 4.794,6.897 )	8.874 ( 7.373,10.626 )	710.548 ( 575.361,862.036 )	18.704 ( 15.146,22.692 )
1997	Cyprus	10 - 54 years	430.823 ( 364.072,513.304 )	151.731 ( 128.223,180.78 )	2.695 ( 1.518,4.378 )	0.323 ( 0.182,0.534 )	23.54 ( 14.645,36.074 )	8.291 ( 5.158,12.705 )
1997	Czechia	10 - 54 years	7541.092 ( 5393.992,10733.302 )	227.13 ( 162.462,323.277 )	0.791 ( 0.632,0.975 )	0.708 ( 0.562,0.87 )	128.605 ( 83.089,191.541 )	3.873 ( 2.503,5.769 )
1997	Democratic People's Republic of Korea	10 - 54 years	18237.293 ( 13432.941,25023.535 )	242.83 ( 178.86,333.189 )	17.721 ( 9.971,29.42 )	99.296 ( 56.195,167.287 )	6113.121 ( 3487.75,10129.113 )	81.396 ( 46.439,134.869 )
1997	Democratic Republic of the Congo	10 - 54 years	455282.068 ( 372497.688,539495.25 )	3292.786 ( 2694.056,3901.85 )	69.381 ( 50.643,91.814 )	1458.462 ( 1080.226,1911.761 )	92232.726 ( 68216.072,120478.706 )	667.065 ( 493.367,871.351 )
1997	Denmark	10 - 54 years	1160.707 ( 1108.584,1225.093 )	71.982 ( 68.75,75.975 )	1.54 ( 1.006,2.109 )	1.03 ( 0.676,1.402 )	69.08 ( 48.164,90.783 )	4.284 ( 2.987,5.63 )
1997	Djibouti	10 - 54 years	5194.814 ( 4286.289,6128.76 )	3068.838 ( 2532.127,3620.567 )	154.44 ( 95.28,221.405 )	25.595 ( 16.641,36.311 )	1665.602 ( 1088.3,2343.69 )	983.955 ( 642.914,1384.536 )
1997	Dominica	10 - 54 years	202.458 ( 160.253,259.612 )	937.72 ( 742.238,1202.435 )	1.362 ( 0.93,1.895 )	0.019 ( 0.013,0.026 )	3.176 ( 2.205,4.654 )	14.71 ( 10.211,21.556 )
1997	Dominican Republic	10 - 54 years	22775.293 ( 17942.818,29810.795 )	827.914 ( 652.247,1083.665 )	30.903 ( 24.313,38.435 )	71.946 ( 56.549,89.353 )	4701.931 ( 3711.003,5796.184 )	170.922 ( 134.9,210.7 )
1997	Ecuador	10 - 54 years	30081.37 ( 29741.596,30458.753 )	781.663 ( 772.834,791.469 )	42.329 ( 35.525,48.96 )	139.954 ( 117.192,161.348 )	8840.804 ( 7423.559,10178.941 )	229.728 ( 192.901,264.499 )
1997	Egypt	10 - 54 years	194690.948 ( 155395.175,251926.863 )	942.731 ( 752.453,1219.878 )	17.511 ( 12.226,24.533 )	318.307 ( 221.31,447.376 )	21420.948 ( 15839.76,29392.915 )	103.724 ( 76.699,142.326 )
1997	El Salvador	10 - 54 years	12401.597 ( 10409.196,15060.511 )	664.067 ( 557.38,806.444 )	14.314 ( 10.379,18.905 )	25.556 ( 18.329,33.962 )	1695.57 ( 1238.979,2232.934 )	90.793 ( 66.344,119.567 )
1997	Equatorial Guinea	10 - 54 years	5457.176 ( 4477.081,6558.443 )	3036.355 ( 2491.033,3649.097 )	93.743 ( 53.244,146.945 )	23.935 ( 13.496,37.233 )	1517.26 ( 881.358,2318.594 )	844.198 ( 490.385,1290.058 )
1997	Eritrea	10 - 54 years	32276.522 ( 26579.059,38169.092 )	2801.096 ( 2306.645,3312.479 )	79.211 ( 53.013,109.421 )	115.298 ( 75.495,158.045 )	7615.569 ( 5122.094,10301.989 )	660.912 ( 444.517,894.051 )
1997	Estonia	10 - 54 years	1707.244 ( 1265.662,2358.186 )	386.374 ( 286.437,533.691 )	2.126 ( 1.705,2.576 )	0.265 ( 0.211,0.319 )	36.266 ( 25.11,51.657 )	8.208 ( 5.683,11.691 )
1997	Eswatini	10 - 54 years	8320.794 ( 7009.787,9795.813 )	2551.574 ( 2149.553,3003.889 )	14.288 ( 8.084,23.273 )	5.085 ( 2.836,8.314 )	391.117 ( 257.441,589.862 )	119.936 ( 78.944,180.881 )
1997	Ethiopia	10 - 54 years	642768.785 ( 536598.896,779438.622 )	3329.565 ( 2779.601,4037.52 )	87.367 ( 71.522,105.136 )	2558.337 ( 2107.206,3061.392 )	160555.951 ( 132652.757,191524.984 )	831.686 ( 687.146,992.106 )
1997	Fiji	10 - 54 years	1840.858 ( 1405.941,2381.81 )	682.972 ( 521.615,883.669 )	18.651 ( 12.075,27.789 )	3.404 ( 2.213,5.106 )	218.318 ( 146.218,317.798 )	80.998 ( 54.248,117.906 )
1997	Finland	10 - 54 years	5086.104 ( 5001.57,5162.15 )	320.628 ( 315.299,325.422 )	0.566 ( 0.443,0.726 )	0.325 ( 0.26,0.416 )	74.986 ( 48.362,108.668 )	4.727 ( 3.049,6.85 )
1997	France	10 - 54 years	58706.165 ( 42064.841,78422.626 )	319.182 ( 228.704,426.379 )	1.88 ( 1.492,2.305 )	13.823 ( 11.073,16.778 )	1464.802 ( 1068.318,2006.845 )	7.964 ( 5.808,10.911 )
1997	Gabon	10 - 54 years	8981.256 ( 7488.097,10669.609 )	2532.06 ( 2111.098,3008.053 )	70.494 ( 50.592,97.116 )	28.66 ( 20.503,39.248 )	1855.835 ( 1362.817,2508.638 )	523.21 ( 384.215,707.253 )
1997	Gambia	10 - 54 years	12311.859 ( 10194.747,14516.522 )	3172.677 ( 2627.113,3740.803 )	74.036 ( 48.901,106.248 )	42.782 ( 28.216,60.543 )	2766.822 ( 1856.258,3855.999 )	712.99 ( 478.344,993.663 )
1997	Georgia	10 - 54 years	1369.379 ( 1137.075,1675.91 )	85.134 ( 70.692,104.191 )	7.859 ( 5.925,10.248 )	4.21 ( 3.175,5.513 )	263.333 ( 200.344,341.08 )	16.371 ( 12.455,21.205 )
1997	Germany	10 - 54 years	89890.868 ( 66203.192,121970.602 )	370.85 ( 273.125,503.196 )	1.659 ( 1.407,1.946 )	13.356 ( 11.326,15.605 )	1754.524 ( 1264.288,2545.85 )	7.238 ( 5.216,10.503 )
1997	Ghana	10 - 54 years	146889.989 ( 123946.733,174650.265 )	2626.033 ( 2215.864,3122.319 )	34.432 ( 23.652,47.257 )	221.818 ( 148.425,299.194 )	15248.716 ( 10599.791,20200.563 )	272.61 ( 189.498,361.137 )
1997	Global	10 - 54 years	16033765.376 ( 13372716.448,19526768.367 )	839.723 ( 700.359,1022.66 )	40.275 ( 35.988,44.737 )	52200.74 ( 46401.994,57831.632 )	3371453.298 ( 3009525.575,3726672.111 )	176.57 ( 157.615,195.174 )
1997	Greece	10 - 54 years	6761.533 ( 5125.077,8853.665 )	200.268 ( 151.799,262.235 )	1.103 ( 0.897,1.323 )	1.112 ( 0.908,1.323 )	138.562 ( 101.987,201.471 )	4.104 ( 3.021,5.967 )
1997	Greenland	10 - 54 years	32.032 ( 24.192,41.471 )	181.664 ( 137.199,235.196 )	1.356 ( 0.874,1.972 )	0.014 ( 0.009,0.02 )	1.181 ( 0.809,1.667 )	6.699 ( 4.587,9.455 )
1997	Grenada	10 - 54 years	236.961 ( 184.229,311.096 )	752.052 ( 584.693,987.335 )	15.5 ( 12.794,18.814 )	0.357 ( 0.296,0.432 )	24.591 ( 20.664,29.541 )	78.045 ( 65.581,93.755 )
1997	Guam	10 - 54 years	492.095 ( 385.135,638.671 )	997.402 ( 780.608,1294.489 )	3.061 ( 2.169,4.22 )	0.129 ( 0.092,0.175 )	12.777 ( 9.043,17.457 )	25.898 ( 18.329,35.383 )
1997	Guatemala	10 - 54 years	15042.353 ( 13027.081,17403.649 )	474.168 ( 410.642,548.601 )	39.5 ( 32.929,46.268 )	147.483 ( 122.316,172.539 )	9275.205 ( 7727.453,10799.591 )	292.375 ( 243.586,340.427 )
1997	Guinea	10 - 54 years	72686.135 ( 60413.979,86569.787 )	3213.136 ( 2670.638,3826.872 )	87.235 ( 63.478,111.408 )	299.795 ( 214.583,378.703 )	19291.356 ( 14015.413,24366.01 )	852.787 ( 619.56,1077.115 )
1997	Guinea-Bissau	10 - 54 years	11146.787 ( 9326.977,13202.027 )	3025.42 ( 2531.494,3583.246 )	73.878 ( 47.1,111.364 )	37.782 ( 24.062,56.789 )	2499.116 ( 1622.67,3701.055 )	678.301 ( 440.419,1004.527 )
1997	Guyana	10 - 54 years	2162.433 ( 1690.637,2782.786 )	839.087 ( 656.016,1079.802 )	23.59 ( 16.668,31.183 )	5.416 ( 3.83,7.039 )	358.739 ( 255.369,456.816 )	139.201 ( 99.091,177.258 )
1997	Haiti	10 - 54 years	23845.742 ( 19079.229,30263.666 )	948.384 ( 758.812,1203.635 )	95.385 ( 67.197,130.586 )	253.857 ( 180.466,357.576 )	15181.882 ( 10856.75,21234.034 )	603.808 ( 431.791,844.512 )
1997	High-middle SDI	10 - 54 years	1185997.662 ( 941425.058,1534518.736 )	312.984 ( 248.441,404.958 )	10.045 ( 8.267,11.92 )	1479.073 ( 1219.04,1747.106 )	102230.716 ( 83522.276,121044.955 )	26.979 ( 22.041,31.944 )
1997	High SDI	10 - 54 years	1179218.372 ( 942585.907,1496881.397 )	401.668 ( 321.065,509.871 )	2.182 ( 1.864,2.535 )	250.307 ( 214.345,288.544 )	27043.637 ( 21072.571,36283.73 )	9.212 ( 7.178,12.359 )
1997	Honduras	10 - 54 years	13661.561 ( 11563.019,16445.11 )	758.747 ( 642.196,913.342 )	41.439 ( 27.791,60.222 )	79.195 ( 54.526,114.757 )	4978.731 ( 3471.197,7121.969 )	276.513 ( 192.786,395.546 )
1997	Hungary	10 - 54 years	3510.591 ( 2869.105,4380.559 )	107.937 ( 88.214,134.685 )	1.371 ( 1.11,1.662 )	1.356 ( 1.103,1.664 )	118.316 ( 92.049,151.305 )	3.638 ( 2.83,4.652 )
1997	Iceland	10 - 54 years	194.095 ( 163.919,231.315 )	225.638 ( 190.558,268.908 )	1.219 ( 1.02,1.441 )	0.051 ( 0.042,0.06 )	5.044 ( 3.883,6.635 )	5.864 ( 4.514,7.713 )
1997	India	10 - 54 years	3437645.003 ( 2808311.772,4351165.523 )	1121.401 ( 916.105,1419.403 )	49.244 ( 42.877,56.081 )	12515.047 ( 10795.659,14248.638 )	802417.738 ( 697465.551,909962.307 )	261.758 ( 227.522,296.841 )
1997	Indonesia	10 - 54 years	529901.73 ( 414022.751,691799.323 )	757.369 ( 591.748,988.763 )	89.873 ( 72.4,108.386 )	4180.403 ( 3342.054,5020.663 )	259423.32 ( 208008.415,309351.04 )	370.784 ( 297.299,442.144 )
1997	Iran (Islamic Republic of)	10 - 54 years	104516.28 ( 81028.529,134700.243 )	490.291 ( 380.109,631.886 )	8.723 ( 6.229,11.695 )	100.94 ( 71.997,135.014 )	7259.625 ( 5435.379,9322.082 )	34.055 ( 25.498,43.73 )
1997	Iraq	10 - 54 years	79500.784 ( 61822.336,104241.017 )	1144.43 ( 889.945,1500.57 )	8.706 ( 5.113,13.677 )	76.222 ( 45.124,120.218 )	5342.603 ( 3364.021,7959.446 )	76.908 ( 48.426,114.578 )
1997	Ireland	10 - 54 years	2180.811 ( 1829.954,2641.575 )	177.951 ( 149.321,215.548 )	1.239 ( 0.979,1.537 )	0.668 ( 0.534,0.826 )	61.801 ( 47.404,79.562 )	5.043 ( 3.868,6.492 )
1997	Israel	10 - 54 years	7735.549 ( 7072.697,8430.206 )	405.532 ( 370.782,441.949 )	0.81 ( 0.662,0.965 )	1.017 ( 0.832,1.203 )	144.746 ( 104.479,197.364 )	7.588 ( 5.477,10.347 )
1997	Italy	10 - 54 years	40908.598 ( 31601.209,52171.231 )	238.622 ( 184.331,304.317 )	1.072 ( 0.902,1.251 )	5.73 ( 4.851,6.657 )	770.856 ( 553.08,1067.404 )	4.496 ( 3.226,6.226 )
1997	Jamaica	10 - 54 years	6200.246 ( 4926.157,8005.775 )	734.853 ( 583.848,948.844 )	21.467 ( 15.887,27.664 )	11.515 ( 8.6,14.842 )	762.381 ( 571.509,957.271 )	90.357 ( 67.735,113.456 )
1997	Japan	10 - 54 years	177374.478 ( 140581.495,228318.611 )	451.09 ( 357.52,580.649 )	0.999 ( 0.788,1.238 )	11.879 ( 9.382,14.719 )	2357.596 ( 1510.282,3625.021 )	5.996 ( 3.841,9.219 )
1997	Jordan	10 - 54 years	5381.324 ( 4214.695,7027.366 )	380.122 ( 297.715,496.394 )	20.317 ( 13.885,28.272 )	29.776 ( 20.954,41.011 )	1809.14 ( 1281.795,2467.574 )	127.793 ( 90.543,174.303 )
1997	Kazakhstan	10 - 54 years	14832.744 ( 11669.609,19199.188 )	290.164 ( 228.286,375.583 )	12.508 ( 10.073,15.181 )	29.797 ( 23.812,35.898 )	1962.067 ( 1593.535,2351.444 )	38.383 ( 31.173,46 )
1997	Kenya	10 - 54 years	247134.356 ( 204250.123,294203.497 )	2739.746 ( 2264.329,3261.557 )	46.906 ( 31.993,65.602 )	532.841 ( 369.699,753.209 )	34348.607 ( 24598.899,47888.869 )	380.791 ( 272.705,530.899 )
1997	Kiribati	10 - 54 years	253.029 ( 196.493,323.562 )	945.088 ( 733.922,1208.537 )	17.581 ( 11.727,26.049 )	0.461 ( 0.307,0.669 )	29.926 ( 20.135,42.196 )	111.775 ( 75.205,157.606 )
1997	Kuwait	10 - 54 years	4259.824 ( 3211.26,5475.58 )	868.164 ( 654.464,1115.939 )	2.442 ( 1.945,2.964 )	0.999 ( 0.801,1.211 )	106.274 ( 78.563,143.348 )	21.659 ( 16.011,29.215 )
1997	Kyrgyzstan	10 - 54 years	3725.925 ( 2959.146,4755.669 )	238.574 ( 189.477,304.51 )	17.182 ( 13.887,20.959 )	18.984 ( 15.438,23.122 )	1188.201 ( 968.719,1443.547 )	76.082 ( 62.028,92.432 )
1997	Lao People's Democratic Republic	10 - 54 years	15743.48 ( 12729.706,19724.335 )	1009.594 ( 816.327,1264.877 )	40.338 ( 27.652,57.603 )	78.066 ( 53.202,108.978 )	4936.628 ( 3376.015,6922.222 )	316.575 ( 216.496,443.906 )
1997	Latvia	10 - 54 years	2668.617 ( 2318.957,3091.272 )	343.455 ( 298.454,397.852 )	2.165 ( 1.737,2.596 )	0.419 ( 0.342,0.501 )	56.735 ( 41.284,78.92 )	7.302 ( 5.313,10.157 )
1997	Lebanon	10 - 54 years	7728.51 ( 5936.018,10339.57 )	708.681 ( 544.315,948.107 )	3.667 ( 2.216,5.752 )	3.327 ( 2.007,5.147 )	287.707 ( 189.364,412.983 )	26.382 ( 17.364,37.869 )
1997	Lesotho	10 - 54 years	10863.902 ( 8817.126,13238.481 )	1908.398 ( 1548.853,2325.527 )	25.645 ( 16.972,36.567 )	13.364 ( 8.737,18.999 )	918.829 ( 632.385,1270.683 )	161.405 ( 111.087,223.213 )
1997	Liberia	10 - 54 years	21809.47 ( 18199.042,25986.659 )	3047.211 ( 2542.763,3630.846 )	77.881 ( 56.36,103.422 )	79.692 ( 56.43,105.615 )	5114.846 ( 3665.503,6681.062 )	714.644 ( 512.143,933.475 )
1997	Libya	10 - 54 years	11976.285 ( 9150.361,15615.486 )	769.204 ( 587.703,1002.94 )	11 ( 6.693,17.373 )	13.743 ( 8.243,21.861 )	919.583 ( 582.931,1391.63 )	59.062 ( 37.44,89.381 )
1997	Lithuania	10 - 54 years	6744.992 ( 6652.746,6825.366 )	583.417 ( 575.438,590.369 )	2.211 ( 1.795,2.662 )	0.834 ( 0.674,1.009 )	130.557 ( 94.555,178.658 )	11.293 ( 8.179,15.453 )
1997	Low-middle SDI	10 - 54 years	5165834.017 ( 4296310.886,6333813.872 )	1235.127 ( 1027.228,1514.385 )	56.569 ( 49.859,64.254 )	22552.206 ( 19780.511,25541.642 )	1445580.602 ( 1278236.407,1637568.74 )	345.632 ( 305.62,391.535 )
1997	Low SDI	10 - 54 years	4814728.991 ( 4046281.933,5714616.327 )	2663.519 ( 2238.413,3161.339 )	72.519 ( 63.256,81.674 )	18828.235 ( 16491.414,21172.326 )	1203864.383 ( 1048876.834,1352604.875 )	665.981 ( 580.241,748.264 )
1997	Luxembourg	10 - 54 years	108.969 ( 100.05,118.61 )	84.454 ( 77.541,91.926 )	1.65 ( 1.349,1.981 )	0.093 ( 0.075,0.111 )	6.444 ( 5.358,7.719 )	4.994 ( 4.153,5.982 )
1997	Madagascar	10 - 54 years	132857.364 ( 108374.553,158940.022 )	2988.32 ( 2437.636,3574.99 )	73.257 ( 52.592,95.498 )	468.772 ( 341.131,615.685 )	30363.23 ( 22470.735,39572.539 )	682.951 ( 505.427,890.093 )
1997	Malawi	10 - 54 years	111032.396 ( 91718.736,133514.935 )	3458.594 ( 2856.985,4158.912 )	73.298 ( 55.563,94.645 )	386.868 ( 294.935,505.448 )	23598.368 ( 18048.063,30562.636 )	735.075 ( 562.187,952.008 )
1997	Malaysia	10 - 54 years	56171.926 ( 42509.365,72031.878 )	770.294 ( 582.937,987.784 )	9.012 ( 6.614,11.834 )	48.199 ( 35.363,63.98 )	3435.38 ( 2577.634,4460.348 )	47.11 ( 35.347,61.165 )
1997	Maldives	10 - 54 years	593.781 ( 461.334,756.894 )	710.827 ( 552.272,906.092 )	13.371 ( 9.171,18.366 )	0.905 ( 0.62,1.239 )	61.102 ( 43.117,81.466 )	73.146 ( 51.616,97.525 )
1997	Mali	10 - 54 years	101686.605 ( 84402.619,121105.224 )	3399.271 ( 2821.487,4048.414 )	47.8 ( 37.823,58.308 )	245.046 ( 195.325,298.91 )	16614.476 ( 13331.125,20351.851 )	555.404 ( 445.645,680.34 )
1997	Malta	10 - 54 years	372.149 ( 313.011,446.989 )	293.553 ( 246.904,352.587 )	1.794 ( 1.424,2.156 )	0.085 ( 0.068,0.101 )	9.201 ( 6.79,12.243 )	7.257 ( 5.356,9.657 )
1997	Marshall Islands	10 - 54 years	114.658 ( 89.532,149.958 )	701.227 ( 547.561,917.11 )	11.899 ( 6.345,21.826 )	0.191 ( 0.102,0.339 )	13.08 ( 7.429,22.437 )	79.997 ( 45.437,137.22 )
1997	Mauritania	10 - 54 years	24135.713 ( 20769.002,27964.017 )	3196.048 ( 2750.229,3702.992 )	144.865 ( 107.787,189.182 )	141.776 ( 104.609,185.75 )	8888.787 ( 6600.845,11568.744 )	1177.052 ( 874.083,1531.932 )
1997	Mauritius	10 - 54 years	1907.356 ( 1476.489,2464.054 )	464.561 ( 359.618,600.152 )	14.36 ( 11.831,17.041 )	2.957 ( 2.422,3.497 )	193.439 ( 157.176,226.844 )	47.115 ( 38.282,55.251 )
1997	Mexico	10 - 54 years	360117.14 ( 318267.079,411969.422 )	1085.536 ( 959.383,1241.839 )	15.345 ( 13.047,18.106 )	393.024 ( 331.887,464.8 )	27345.686 ( 23232.291,32261.407 )	82.431 ( 70.031,97.249 )
1997	Micronesia (Federated States of)	10 - 54 years	319.461 ( 248.195,403.15 )	914.148 ( 710.217,1153.625 )	11.052 ( 6.493,17.776 )	0.319 ( 0.183,0.51 )	23.123 ( 14.067,35.361 )	66.166 ( 40.252,101.187 )
1997	Middle SDI	10 - 54 years	3677329.136 ( 3048354.257,4547795.081 )	578.131 ( 479.247,714.982 )	24.153 ( 21.72,26.803 )	9057.683 ( 8073.126,10117.282 )	590619.594 ( 521952.072,654729.06 )	92.854 ( 82.059,102.933 )
1997	Monaco	10 - 54 years	23.599 ( 17.356,30.947 )	268.661 ( 197.591,352.32 )	1.264 ( 0.496,2.159 )	0.004 ( 0.001,0.007 )	0.48 ( 0.296,0.735 )	5.468 ( 3.369,8.366 )
1997	Mongolia	10 - 54 years	1896.315 ( 1524.321,2379.267 )	237.461 ( 190.879,297.937 )	20.756 ( 15.402,27.443 )	11.76 ( 8.726,15.494 )	741.618 ( 556.15,970.534 )	92.867 ( 69.642,121.532 )
1997	Montenegro	10 - 54 years	567.043 ( 422.665,752.337 )	280.129 ( 208.804,371.668 )	0.475 ( 0.288,0.778 )	0.043 ( 0.027,0.07 )	8.863 ( 5.468,13.386 )	4.379 ( 2.701,6.613 )
1997	Morocco	10 - 54 years	76300.778 ( 59790.876,97953.099 )	800.663 ( 627.416,1027.872 )	57.091 ( 42.068,78.008 )	469.485 ( 349.711,627.832 )	28420.012 ( 21252.875,37551.708 )	298.226 ( 223.017,394.049 )
1997	Mozambique	10 - 54 years	160714.72 ( 129999.212,193248.686 )	3119.894 ( 2523.625,3751.463 )	49.949 ( 35.76,66.178 )	387.524 ( 273.652,512.627 )	25170.005 ( 17948.558,33080.95 )	488.616 ( 348.429,642.188 )
1997	Myanmar	10 - 54 years	91503.252 ( 71583.325,116420.693 )	595.178 ( 465.61,757.252 )	41.037 ( 29.232,56.615 )	433.45 ( 308.342,584.564 )	28196.657 ( 20374.482,37736.792 )	183.404 ( 132.525,245.457 )
1997	Namibia	10 - 54 years	11323.356 ( 9308.557,13778.284 )	2017.145 ( 1658.228,2454.466 )	31.837 ( 20.537,45.322 )	17.549 ( 10.454,25.042 )	1178.551 ( 740.09,1650.532 )	209.947 ( 131.84,294.026 )
1997	Nauru	10 - 54 years	39.316 ( 30.604,49.831 )	1154.271 ( 898.502,1462.982 )	34.459 ( 18.136,58.204 )	0.126 ( 0.067,0.216 )	7.75 ( 4.201,12.971 )	227.525 ( 123.336,380.812 )
1997	Nepal	10 - 54 years	74416.785 ( 59828.078,93558.169 )	1048.278 ( 842.773,1317.914 )	51.024 ( 36.08,71.647 )	411.747 ( 291.945,567.906 )	25928.134 ( 18506.906,35315.483 )	365.239 ( 260.699,497.474 )
1997	Netherlands	10 - 54 years	7018.063 ( 5820.489,8701.276 )	142.137 ( 117.882,176.227 )	2.372 ( 1.973,2.783 )	4.672 ( 3.925,5.436 )	344.757 ( 285.765,408.241 )	6.982 ( 5.788,8.268 )
1997	New Zealand	10 - 54 years	10104.758 ( 8533.592,12252.244 )	826.439 ( 697.938,1002.076 )	0.532 ( 0.421,0.667 )	0.302 ( 0.239,0.373 )	129.664 ( 77.312,205.803 )	10.605 ( 6.323,16.832 )
1997	Nicaragua	10 - 54 years	9451.451 ( 7820.933,11424.915 )	621.24 ( 514.067,750.956 )	18.333 ( 15.144,21.994 )	25.027 ( 21.078,29.999 )	1657.794 ( 1397.984,1944.045 )	108.966 ( 91.889,127.781 )
1997	Niger	10 - 54 years	107435.933 ( 89196.422,131333.361 )	3598.236 ( 2987.36,4398.607 )	59 ( 45.417,77.137 )	334.431 ( 257.646,429.407 )	21944.509 ( 17052.332,28062.116 )	734.964 ( 571.115,939.854 )
1997	Nigeria	10 - 54 years	1156231.541 ( 997310.068,1345594.714 )	3394.608 ( 2928.026,3950.564 )	70.891 ( 45.61,103.444 )	3674.308 ( 2379.066,5341.138 )	244830.44 ( 161398.482,351465.322 )	718.804 ( 473.854,1031.875 )
1997	Niue	10 - 54 years	4.083 ( 3.152,5.243 )	636.84 ( 491.602,817.77 )	10.006 ( 5.144,17.537 )	0.004 ( 0.002,0.006 )	0.257 ( 0.149,0.407 )	40.104 ( 23.259,63.507 )
1997	North Macedonia	10 - 54 years	1632.694 ( 1216.4,2224.969 )	250.859 ( 186.897,341.861 )	3.349 ( 2.354,4.65 )	0.975 ( 0.694,1.358 )	77.999 ( 56.274,106.51 )	11.984 ( 8.646,16.365 )
1997	Northern Mariana Islands	10 - 54 years	236.601 ( 181.405,312.838 )	1115.383 ( 855.178,1474.779 )	5.531 ( 3.184,9.052 )	0.086 ( 0.05,0.139 )	7.576 ( 4.816,11.296 )	35.716 ( 22.706,53.25 )
1997	Norway	10 - 54 years	9465.694 ( 7112.684,12325.853 )	709.662 ( 533.252,924.094 )	1.115 ( 0.906,1.326 )	0.66 ( 0.547,0.79 )	142.764 ( 93.241,221.248 )	10.703 ( 6.991,16.587 )
1997	Oman	10 - 54 years	4589.908 ( 3501.051,6033.283 )	751.539 ( 573.253,987.874 )	8.865 ( 4.836,14.979 )	5.585 ( 3.101,9.441 )	388.049 ( 229.571,615.935 )	63.538 ( 37.589,100.852 )
1997	Pakistan	10 - 54 years	637214.926 ( 525873.381,774852.555 )	1661.743 ( 1371.384,2020.677 )	115.013 ( 74.178,168.991 )	5222.895 ( 3302.826,7624.847 )	331478.95 ( 212214.763,484913.031 )	864.438 ( 553.418,1264.567 )
1997	Palau	10 - 54 years	43.868 ( 33.83,56.96 )	703.095 ( 542.213,912.936 )	11.004 ( 6.296,17.596 )	0.038 ( 0.022,0.062 )	2.73 ( 1.68,4.141 )	43.755 ( 26.923,66.373 )
1997	Palestine	10 - 54 years	7547.21 ( 5801.508,10034.132 )	971.944 ( 747.129,1292.214 )	3.149 ( 1.953,4.717 )	3.412 ( 2.149,5.138 )	290.873 ( 202.183,401.132 )	37.459 ( 26.038,51.659 )
1997	Panama	10 - 54 years	4359.557 ( 3648.533,5274.35 )	480.002 ( 401.716,580.724 )	15.115 ( 12.738,18.047 )	9.78 ( 8.263,11.642 )	637.861 ( 542.164,754.794 )	70.231 ( 59.694,83.105 )
1997	Papua New Guinea	10 - 54 years	13609.863 ( 10643.988,17386.673 )	867.521 ( 678.47,1108.263 )	17.872 ( 10.051,26.282 )	32.069 ( 17.077,46.849 )	2098.899 ( 1159.935,3057.032 )	133.788 ( 73.937,194.862 )
1997	Paraguay	10 - 54 years	11843.355 ( 9528.484,14756.328 )	776.407 ( 624.652,967.37 )	21.024 ( 16.312,26.609 )	27.548 ( 21.467,34.623 )	1796.732 ( 1401.685,2214.151 )	117.787 ( 91.889,145.152 )
1997	Peru	10 - 54 years	32979.298 ( 29182.528,37477.851 )	407.159 ( 360.284,462.697 )	42.351 ( 31.964,53.918 )	276.344 ( 215.272,350.952 )	17422.618 ( 13592.871,22013.631 )	215.098 ( 167.816,271.778 )
1997	Philippines	10 - 54 years	230381.38 ( 180174.505,287960.036 )	956.237 ( 747.845,1195.228 )	22.639 ( 17.366,28.742 )	489.91 ( 373.301,621.019 )	31693.214 ( 24554.895,39672.752 )	131.548 ( 101.919,164.669 )
1997	Poland	10 - 54 years	30750.03 ( 21689.44,45025.332 )	242.965 ( 171.374,355.758 )	0.888 ( 0.715,1.073 )	3.548 ( 2.874,4.297 )	551.228 ( 376.957,848.249 )	4.355 ( 2.978,6.702 )
1997	Portugal	10 - 54 years	5527.91 ( 4576.43,6812.214 )	166.995 ( 138.252,205.794 )	1.796 ( 1.463,2.157 )	2.026 ( 1.679,2.413 )	182.705 ( 146.586,232.794 )	5.519 ( 4.428,7.033 )
1997	Puerto Rico	10 - 54 years	8588.941 ( 6672.041,11551.956 )	673.368 ( 523.084,905.666 )	7.383 ( 5.981,8.937 )	4.55 ( 3.712,5.491 )	361.599 ( 294.687,446.432 )	28.349 ( 23.103,35 )
1997	Qatar	10 - 54 years	958.874 ( 708.13,1235.221 )	748.584 ( 552.83,964.325 )	2.739 ( 1.673,4.343 )	0.341 ( 0.206,0.539 )	30.162 ( 19.844,42.103 )	23.547 ( 15.492,32.869 )
1997	Republic of Korea	10 - 54 years	12873.645 ( 10247.565,15910.841 )	80.777 ( 64.299,99.834 )	2.734 ( 2.102,3.449 )	18.212 ( 13.996,22.844 )	1177.252 ( 920.13,1467.897 )	7.387 ( 5.773,9.21 )
1997	Republic of Moldova	10 - 54 years	5591.389 ( 4057.085,7755.738 )	388.03 ( 281.553,538.232 )	4.293 ( 3.498,5.133 )	2.089 ( 1.701,2.473 )	195.077 ( 151.621,248.409 )	13.538 ( 10.522,17.239 )
1997	Romania	10 - 54 years	23902.406 ( 17274.563,33207.53 )	328.159 ( 237.164,455.91 )	3.487 ( 2.826,4.267 )	8.207 ( 6.628,9.91 )	788.301 ( 598.333,1014.237 )	10.823 ( 8.215,13.925 )
1997	Russian Federation	10 - 54 years	206700.6 ( 153614.866,281307.525 )	419.015 ( 311.402,570.255 )	6.37 ( 5.253,7.68 )	83.403 ( 69.131,100.613 )	7565.552 ( 6021.421,9431.161 )	15.337 ( 12.206,19.118 )
1997	Rwanda	10 - 54 years	71555.487 ( 60694.685,83677.457 )	3178.735 ( 2696.261,3717.233 )	180.957 ( 134.495,234.751 )	549.131 ( 405.068,712.113 )	32542.628 ( 24304.208,41888.466 )	1445.653 ( 1079.674,1860.826 )
1997	Saint Kitts and Nevis	10 - 54 years	99.611 ( 78.912,134.447 )	686.129 ( 543.549,926.08 )	60.643 ( 48.479,74.745 )	0.513 ( 0.406,0.634 )	32.796 ( 26.225,40.169 )	225.903 ( 180.639,276.685 )
1997	Saint Lucia	10 - 54 years	345.881 ( 272.596,443.833 )	686.03 ( 540.674,880.31 )	7.042 ( 5.706,8.534 )	0.212 ( 0.171,0.256 )	16.644 ( 13.393,20.407 )	33.011 ( 26.564,40.476 )
1997	Saint Vincent and the Grenadines	10 - 54 years	234.519 ( 183.606,299.774 )	655.376 ( 513.096,837.735 )	22.835 ( 18.892,27.397 )	0.529 ( 0.439,0.637 )	35.21 ( 29.559,41.985 )	98.395 ( 82.603,117.33 )
1997	Samoa	10 - 54 years	388.41 ( 306.929,496.263 )	746.014 ( 589.515,953.167 )	3.276 ( 1.768,5.393 )	0.181 ( 0.096,0.294 )	15.478 ( 9.483,23.643 )	29.729 ( 18.214,45.411 )
1997	San Marino	10 - 54 years	21.071 ( 15.819,27.453 )	248.875 ( 186.837,324.244 )	0.681 ( 0.37,1.176 )	0.002 ( 0.001,0.003 )	0.338 ( 0.202,0.539 )	3.995 ( 2.386,6.363 )
1997	Sao Tome and Principe	10 - 54 years	1132.369 ( 936.479,1340.519 )	2702.385 ( 2234.895,3199.131 )	35.527 ( 22.584,54.49 )	1.927 ( 1.207,2.937 )	127.46 ( 83.959,188.298 )	304.182 ( 200.368,449.37 )
1997	Saudi Arabia	10 - 54 years	58001.424 ( 43816.901,74450.781 )	1037.309 ( 783.63,1331.493 )	12.67 ( 7.637,19.295 )	64.577 ( 38.885,96.808 )	4434.122 ( 2842.162,6441.729 )	79.301 ( 50.83,115.205 )
1997	Senegal	10 - 54 years	89417.534 ( 75119.854,106329.034 )	3093.449 ( 2598.813,3678.511 )	74.371 ( 57.434,92.623 )	288.164 ( 221.956,360.299 )	18397.68 ( 14577.943,22753.856 )	636.478 ( 504.332,787.182 )
1997	Serbia	10 - 54 years	5143.611 ( 3880.499,6820.514 )	165.308 ( 124.713,219.201 )	4.489 ( 3.11,6.393 )	5.354 ( 3.663,7.584 )	383.215 ( 276.001,532.36 )	12.316 ( 8.87,17.109 )
1997	Seychelles	10 - 54 years	148.46 ( 116.923,191.496 )	569.463 ( 448.496,734.541 )	32.749 ( 22.431,46.614 )	0.488 ( 0.334,0.693 )	30.063 ( 20.713,42.436 )	115.317 ( 79.45,162.775 )
1997	Sierra Leone	10 - 54 years	42185.136 ( 34971.262,49522.867 )	3162.467 ( 2621.669,3712.551 )	26.913 ( 18.863,37.135 )	53.914 ( 37.79,73.974 )	3672.279 ( 2678.815,4953.131 )	275.297 ( 200.821,371.318 )
1997	Singapore	10 - 54 years	2448.668 ( 1833.719,3250.215 )	182.968 ( 137.018,242.86 )	0.676 ( 0.537,0.844 )	0.388 ( 0.309,0.489 )	49.239 ( 32.973,71.326 )	3.679 ( 2.464,5.33 )
1997	Slovakia	10 - 54 years	2806.348 ( 2734.978,2881.185 )	156.94 ( 152.949,161.125 )	1.131 ( 0.788,1.566 )	0.655 ( 0.455,0.899 )	70.588 ( 49.478,94.698 )	3.948 ( 2.767,5.296 )
1997	Slovenia	10 - 54 years	1817.832 ( 1574.16,2136.819 )	285.172 ( 246.946,335.213 )	0.834 ( 0.668,1.022 )	0.151 ( 0.122,0.186 )	29.641 ( 19.782,42.572 )	4.65 ( 3.103,6.678 )
1997	Solomon Islands	10 - 54 years	1447.815 ( 1127.926,1867.151 )	1156.692 ( 901.125,1491.708 )	32.937 ( 17.166,49.402 )	5.482 ( 2.923,8.244 )	356.18 ( 198.454,526.686 )	284.56 ( 158.549,420.781 )
1997	Somalia	10 - 54 years	92204.205 ( 77044.93,109177.391 )	3427.979 ( 2864.386,4059.01 )	60.183 ( 37.39,89.14 )	263.245 ( 168.769,392.217 )	16758.07 ( 11030.257,24341.107 )	623.034 ( 410.084,904.957 )
1997	South Africa	10 - 54 years	245082.041 ( 205900.394,287141.484 )	1639.188 ( 1377.129,1920.495 )	17.028 ( 13.037,21.179 )	175.211 ( 133.627,219.151 )	13120.371 ( 10029.415,16185.942 )	87.753 ( 67.08,108.257 )
1997	South Sudan	10 - 54 years	80125.717 ( 67608.68,94165.961 )	3973.673 ( 3352.916,4669.97 )	87.289 ( 46.198,144.517 )	265.673 ( 144.941,438.279 )	17096.299 ( 9686.34,27639.812 )	847.856 ( 480.374,1370.74 )
1997	Spain	10 - 54 years	35997.549 ( 28275.97,46024.219 )	286.016 ( 224.665,365.682 )	1.009 ( 0.833,1.201 )	3.682 ( 3.068,4.349 )	596.179 ( 411.35,880.045 )	4.737 ( 3.268,6.992 )
1997	Sri Lanka	10 - 54 years	30082.969 ( 22555.295,38946.566 )	468.269 ( 351.093,606.238 )	16.277 ( 12.719,20.222 )	54.238 ( 43.152,66.895 )	3718.405 ( 2962.015,4557.043 )	57.88 ( 46.106,70.934 )
1997	Sudan	10 - 54 years	80120.65 ( 63664.437,103193.154 )	1049.185 ( 833.69,1351.322 )	85.371 ( 53.516,130.536 )	919.883 ( 578.615,1409.999 )	55773.686 ( 34886.747,84954.481 )	730.36 ( 456.844,1112.485 )
1997	Suriname	10 - 54 years	945.092 ( 731.135,1191.476 )	677.177 ( 523.873,853.717 )	24.104 ( 16.222,34.364 )	2.216 ( 1.503,3.137 )	148.634 ( 100.633,206.212 )	106.499 ( 72.105,147.755 )
1997	Sweden	10 - 54 years	5401.848 ( 4358.359,6843.824 )	209.132 ( 168.733,264.957 )	1.058 ( 0.844,1.294 )	0.952 ( 0.761,1.163 )	114.731 ( 84.859,157.941 )	4.442 ( 3.285,6.115 )
1997	Switzerland	10 - 54 years	3094.714 ( 3013.862,3182.65 )	139.539 ( 135.894,143.504 )	1.111 ( 0.909,1.346 )	0.904 ( 0.742,1.088 )	84.344 ( 67.371,106.714 )	3.803 ( 3.038,4.812 )
1997	Syrian Arab Republic	10 - 54 years	37376.053 ( 28880.766,49461.572 )	767.332 ( 592.923,1015.448 )	10.385 ( 6.973,14.777 )	50.29 ( 34.745,72.13 )	3514.828 ( 2484.438,4863.601 )	72.16 ( 51.006,99.85 )
1997	Taiwan (Province of China)	10 - 54 years	9277.005 ( 7384.663,11680.553 )	124.433 ( 99.051,156.672 )	1.885 ( 1.579,2.259 )	5.645 ( 4.746,6.744 )	435.661 ( 355.351,535.361 )	5.844 ( 4.766,7.181 )
1997	Tajikistan	10 - 54 years	5532.659 ( 4390.927,7081.521 )	297.441 ( 236.06,380.709 )	10.349 ( 8.267,12.97 )	20.772 ( 16.677,26.167 )	1320.977 ( 1074.797,1628.02 )	71.017 ( 57.782,87.524 )
1997	Thailand	10 - 54 years	81120.399 ( 62919.169,102370.249 )	368.407 ( 285.747,464.913 )	6.229 ( 3.529,9.84 )	57.811 ( 34.098,92.988 )	4415.27 ( 2807.333,6773.956 )	20.052 ( 12.749,30.764 )
1997	Timor-Leste	10 - 54 years	3434.755 ( 2707.067,4355.508 )	1300.452 ( 1024.938,1649.064 )	49.011 ( 34.633,66.784 )	18.307 ( 12.899,24.844 )	1074.807 ( 770.769,1441.214 )	406.939 ( 291.825,545.666 )
1997	Togo	10 - 54 years	40859.557 ( 34187.941,48141.656 )	2849.797 ( 2384.478,3357.696 )	47.544 ( 32.819,67.455 )	87.235 ( 60.514,122.604 )	5709.134 ( 4069.951,7908.079 )	398.19 ( 283.863,551.558 )
1997	Tokelau	10 - 54 years	3.162 ( 2.394,4.097 )	690.985 ( 523.183,895.309 )	8.971 ( 4.595,16.197 )	0.003 ( 0.001,0.005 )	0.195 ( 0.111,0.321 )	42.505 ( 24.236,70.212 )
1997	Tonga	10 - 54 years	445.775 ( 345.858,580.604 )	1435.383 ( 1113.653,1869.528 )	4.719 ( 3.026,7.088 )	0.151 ( 0.096,0.226 )	13.934 ( 9.346,19.304 )	44.868 ( 30.094,62.158 )
1997	Trinidad and Tobago	10 - 54 years	2381.119 ( 1897.476,3112.816 )	540.592 ( 430.789,706.711 )	23.97 ( 19.704,28.584 )	4.375 ( 3.604,5.23 )	289.456 ( 239.944,343.297 )	65.716 ( 54.475,77.94 )
1997	Tunisia	10 - 54 years	16331.66 ( 12244.452,21457.107 )	511.643 ( 383.598,672.215 )	14.421 ( 9.702,20.594 )	27.899 ( 18.981,40.16 )	1870.148 ( 1311.544,2613.613 )	58.589 ( 41.088,81.88 )
1997	Turkey	10 - 54 years	146428.086 ( 114354.713,189414.505 )	683.615 ( 533.877,884.301 )	22.538 ( 14.143,33.39 )	330.967 ( 212.5,485.411 )	21180.842 ( 13711.435,30891.954 )	98.885 ( 64.013,144.222 )
1997	Turkmenistan	10 - 54 years	4318.648 ( 3355.437,5619.003 )	329.077 ( 255.681,428.163 )	15.261 ( 11.413,19.595 )	17.625 ( 13.301,22.602 )	1111.696 ( 844.199,1408.96 )	84.71 ( 64.327,107.361 )
1997	Tuvalu	10 - 54 years	30.456 ( 23.296,38.742 )	995.976 ( 761.848,1266.959 )	15.557 ( 8.084,28.763 )	0.047 ( 0.025,0.088 )	3.06 ( 1.689,5.389 )	100.062 ( 55.23,176.219 )
1997	Uganda	10 - 54 years	224386.165 ( 180176.827,273725.142 )	3442.114 ( 2763.937,4198.98 )	62.869 ( 44.639,82.587 )	729.109 ( 521.802,959.574 )	45374.449 ( 33142.224,58823.642 )	696.05 ( 508.406,902.363 )
1997	Ukraine	10 - 54 years	67262.686 ( 49258.281,91680.208 )	416.305 ( 304.871,567.431 )	4.833 ( 4.025,5.691 )	20.706 ( 17.046,24.208 )	2112.742 ( 1641.91,2807.215 )	13.076 ( 10.162,17.375 )
1997	United Arab Emirates	10 - 54 years	2806.173 ( 2493.726,3207.548 )	428.471 ( 380.763,489.756 )	3.949 ( 2.147,6.482 )	1.822 ( 1.006,2.976 )	139.841 ( 84.824,209.811 )	21.352 ( 12.952,32.036 )
1997	United Kingdom	10 - 54 years	55872.23 ( 43372.771,70932.238 )	312.049 ( 242.239,396.16 )	1.141 ( 0.945,1.346 )	8.257 ( 6.763,9.801 )	1096.471 ( 791.575,1529.542 )	6.124 ( 4.421,8.543 )
1997	United Republic of Tanzania	10 - 54 years	295196.842 ( 241109.31,355688.87 )	2991.836 ( 2443.656,3604.926 )	54.059 ( 39.221,70.063 )	786.682 ( 567.872,1025.621 )	52050.481 ( 37994.424,67318.587 )	527.534 ( 385.076,682.278 )
1997	United States of America	10 - 54 years	527354.846 ( 412248.909,674800.066 )	599.352 ( 468.531,766.927 )	1.769 ( 1.443,2.157 )	69.183 ( 56.01,83.708 )	9572.95 ( 6824.83,13312.392 )	10.88 ( 7.757,15.13 )
1997	United States Virgin Islands	10 - 54 years	314.719 ( 246.457,411.645 )	843.878 ( 660.843,1103.77 )	16.27 ( 10.45,23.434 )	0.352 ( 0.225,0.506 )	24.388 ( 16.227,33.861 )	65.393 ( 43.51,90.794 )
1997	Uruguay	10 - 54 years	5987.096 ( 4541.499,8067.886 )	593.395 ( 450.118,799.627 )	6.201 ( 5.045,7.462 )	3.499 ( 2.876,4.213 )	277.227 ( 226.636,343.945 )	27.477 ( 22.462,34.089 )
1997	Uzbekistan	10 - 54 years	23747.162 ( 19087.058,29940.292 )	307.219 ( 246.931,387.34 )	5.691 ( 4.449,7.193 )	34.107 ( 26.396,42.903 )	2369.141 ( 1873.618,2920.587 )	30.65 ( 24.239,37.784 )
1997	Vanuatu	10 - 54 years	641.862 ( 501.41,832.805 )	1158.893 ( 905.305,1503.644 )	13.643 ( 7.431,22.385 )	0.944 ( 0.517,1.546 )	61.789 ( 35.13,96.415 )	111.561 ( 63.427,174.08 )
1997	Venezuela (Bolivarian Republic of)	10 - 54 years	43473.862 ( 36880.314,52375.809 )	583.286 ( 494.821,702.723 )	16.509 ( 14.125,19.182 )	86.514 ( 73.463,99.894 )	5664.059 ( 4861.409,6504.447 )	75.994 ( 65.225,87.27 )
1997	Viet Nam	10 - 54 years	131435.003 ( 104764.853,167833.026 )	506.925 ( 404.062,647.307 )	2.052 ( 1.102,3.599 )	33.069 ( 17.65,58.208 )	3341.896 ( 2121.82,5102.948 )	12.889 ( 8.184,19.681 )
1997	Yemen	10 - 54 years	109024.349 ( 84048.042,142234.325 )	2209.556 ( 1703.37,2882.61 )	54.879 ( 35.061,77.932 )	428.2 ( 273.053,601.093 )	28245.779 ( 18447.98,39182.87 )	572.447 ( 373.878,794.105 )
1997	Zambia	10 - 54 years	105869.113 ( 89300.548,125260.112 )	3712.342 ( 3131.359,4392.295 )	45.598 ( 33.877,60.55 )	204.188 ( 152.733,268.495 )	13925.781 ( 10850.863,17871.303 )	488.313 ( 380.49,626.664 )
1997	Zimbabwe	10 - 54 years	83205.738 ( 66694.418,101090.144 )	2152.92 ( 1725.695,2615.672 )	19.072 ( 11.414,30.313 )	79.406 ( 47.052,125.227 )	5723.422 ( 3670.813,8435.792 )	148.092 ( 94.981,218.273 )
1998	Afghanistan	10 - 54 years	43852.583 ( 34028.241,57178.181 )	1047.702 ( 812.984,1366.069 )	66.076 ( 45.497,92.506 )	508.218 ( 354.598,695.771 )	31188.799 ( 21849.516,42331.953 )	745.145 ( 522.017,1011.372 )
1998	Albania	10 - 54 years	3127.41 ( 2335.935,4184.267 )	291.869 ( 218.004,390.501 )	1.541 ( 1.063,2.086 )	0.906 ( 0.615,1.195 )	91.081 ( 64.023,122.212 )	8.5 ( 5.975,11.406 )
1998	Algeria	10 - 54 years	55350.74 ( 42016.554,72584.208 )	550.898 ( 418.185,722.42 )	23.664 ( 17.492,30.984 )	160.542 ( 120.617,212.862 )	10518.298 ( 7925.781,13560.89 )	104.687 ( 78.884,134.97 )
1998	American Samoa	10 - 54 years	265.368 ( 207.587,338.556 )	1457.758 ( 1140.347,1859.804 )	10.637 ( 6.858,15.781 )	0.183 ( 0.115,0.272 )	13.306 ( 8.833,18.637 )	73.093 ( 48.524,102.377 )
1998	Andorra	10 - 54 years	49.728 ( 36.352,64.997 )	230.369 ( 168.405,301.103 )	0.971 ( 0.533,1.712 )	0.007 ( 0.004,0.013 )	0.959 ( 0.588,1.446 )	4.445 ( 2.724,6.701 )
1998	Angola	10 - 54 years	133823.048 ( 109392.97,165278.296 )	3202.928 ( 2618.217,3955.779 )	102.163 ( 67.758,145.266 )	678.402 ( 450.247,970.176 )	42975.7 ( 29216.415,61081.263 )	1028.583 ( 699.267,1461.922 )
1998	Antigua and Barbuda	10 - 54 years	137.876 ( 106.921,177.584 )	524.472 ( 406.723,675.517 )	5.997 ( 4.892,7.251 )	0.084 ( 0.069,0.101 )	6.544 ( 5.385,7.912 )	24.894 ( 20.485,30.098 )
1998	Argentina	10 - 54 years	73537.563 ( 56626.969,97652.289 )	637.927 ( 491.23,847.118 )	10.155 ( 8.323,12.227 )	70.038 ( 57.564,84.05 )	5075.04 ( 4131.846,6168.262 )	44.025 ( 35.843,53.509 )
1998	Armenia	10 - 54 years	1351.886 ( 1092.007,1696.855 )	118.462 ( 95.689,148.69 )	2.941 ( 2.379,3.611 )	1.363 ( 1.105,1.687 )	92.55 ( 76.825,111.305 )	8.11 ( 6.732,9.753 )
1998	Australia	10 - 54 years	18453.216 ( 17695.813,19349.728 )	307.841 ( 295.205,322.796 )	1.148 ( 0.894,1.438 )	2.824 ( 2.187,3.515 )	368.215 ( 261.599,487.983 )	6.143 ( 4.364,8.141 )
1998	Austria	10 - 54 years	3976.57 ( 3930.049,4023.558 )	163.275 ( 161.364,165.204 )	1.076 ( 0.879,1.3 )	0.867 ( 0.714,1.039 )	94.512 ( 70.595,124.942 )	3.881 ( 2.899,5.13 )
1998	Azerbaijan	10 - 54 years	4691.46 ( 3791.732,5863.748 )	169.866 ( 137.289,212.311 )	7.107 ( 5.512,9.263 )	9.949 ( 7.626,12.714 )	650.118 ( 505.78,821.869 )	23.539 ( 18.313,29.758 )
1998	Bahamas	10 - 54 years	547.418 ( 434.521,711.618 )	520.584 ( 413.221,676.735 )	17.022 ( 13.614,20.955 )	0.681 ( 0.545,0.835 )	46.541 ( 37.461,56.323 )	44.26 ( 35.625,53.562 )
1998	Bahrain	10 - 54 years	1362.112 ( 1014.892,1756.055 )	742.592 ( 553.295,957.36 )	8.177 ( 5.732,11.35 )	1.07 ( 0.741,1.492 )	76.782 ( 55.715,102.856 )	41.86 ( 30.374,56.074 )
1998	Bangladesh	10 - 54 years	363033.089 ( 294109.702,456905.468 )	919.145 ( 744.641,1156.816 )	73.065 ( 57.654,90.259 )	2995.114 ( 2409.031,3717.314 )	195797.696 ( 157030.616,242951.45 )	495.73 ( 397.578,615.116 )
1998	Barbados	10 - 54 years	503.504 ( 398.818,656.823 )	589.377 ( 466.837,768.845 )	8.468 ( 6.77,10.381 )	0.321 ( 0.257,0.396 )	24.769 ( 20.271,30.517 )	28.994 ( 23.728,35.721 )
1998	Belarus	10 - 54 years	11003.439 ( 8909.999,13905.698 )	329.183 ( 266.555,416.008 )	3.777 ( 3.11,4.593 )	3.501 ( 2.87,4.273 )	340.276 ( 265.164,436.297 )	10.18 ( 7.933,13.052 )
1998	Belgium	10 - 54 years	10988.594 ( 10051.15,11958.364 )	356.948 ( 326.497,388.45 )	0.999 ( 0.819,1.213 )	1.149 ( 0.953,1.385 )	190.498 ( 132.257,269.384 )	6.188 ( 4.296,8.751 )
1998	Belize	10 - 54 years	731.787 ( 579.863,940.711 )	999.771 ( 792.212,1285.204 )	13.466 ( 10.842,16.073 )	0.855 ( 0.683,1.014 )	60.468 ( 49.553,71.892 )	82.611 ( 67.699,98.219 )
1998	Benin	10 - 54 years	63752.904 ( 53446.152,74955.365 )	3319.015 ( 2782.439,3902.222 )	46.996 ( 33.611,63.809 )	136.813 ( 95.726,184.993 )	9091.856 ( 6577.95,11965.617 )	473.328 ( 342.452,622.937 )
1998	Bermuda	10 - 54 years	122.332 ( 94.182,159.671 )	570.737 ( 439.403,744.941 )	1.568 ( 1.222,1.996 )	0.013 ( 0.01,0.017 )	2.054 ( 1.401,3.036 )	9.584 ( 6.538,14.166 )
1998	Bhutan	10 - 54 years	1815.231 ( 1463.073,2298.494 )	930.934 ( 750.332,1178.775 )	77.073 ( 51.028,115.942 )	13.826 ( 9.197,20.478 )	908.052 ( 606.35,1342.929 )	465.691 ( 310.964,688.716 )
1998	Bolivia (Plurinational State of)	10 - 54 years	16675.494 ( 13443.113,20407.849 )	657.67 ( 530.187,804.871 )	87.714 ( 68.786,110.715 )	208.98 ( 164.542,260.793 )	12758.831 ( 9989.329,15770.667 )	503.199 ( 393.972,621.984 )
1998	Bosnia and Herzegovina	10 - 54 years	2054.003 ( 1552.458,2710.623 )	165.736 ( 125.266,218.718 )	2.227 ( 1.483,3.224 )	0.92 ( 0.613,1.331 )	78.614 ( 55.487,108.55 )	6.343 ( 4.477,8.759 )
1998	Botswana	10 - 54 years	9986.951 ( 8071.042,12089.886 )	1780.864 ( 1439.22,2155.857 )	10.289 ( 5.13,21.16 )	4.981 ( 2.422,9.868 )	420.81 ( 242.787,740.475 )	75.038 ( 43.294,132.041 )
1998	Brazil	10 - 54 years	363309.788 ( 305867.335,445844.165 )	616.201 ( 518.775,756.186 )	17.649 ( 15.61,19.765 )	623.381 ( 551.524,697.582 )	41571.947 ( 36755.35,46274.125 )	70.509 ( 62.34,78.484 )
1998	Brunei Darussalam	10 - 54 years	339.604 ( 268.21,434.848 )	309.606 ( 244.518,396.438 )	7.496 ( 4.942,11.059 )	0.558 ( 0.364,0.821 )	35.427 ( 23.929,50.989 )	32.298 ( 21.816,46.485 )
1998	Bulgaria	10 - 54 years	3497.85 ( 2613.556,4718.905 )	139.721 ( 104.398,188.495 )	3.572 ( 2.869,4.345 )	2.463 ( 1.984,2.974 )	190.926 ( 152.762,235.389 )	7.627 ( 6.102,9.403 )
1998	Burkina Faso	10 - 54 years	124501.824 ( 104951.68,146870.278 )	3485.314 ( 2938.025,4111.498 )	45.298 ( 34.54,57.977 )	254.256 ( 197.87,324.522 )	16921.042 ( 13307.94,21350.274 )	473.689 ( 372.543,597.681 )
1998	Burundi	10 - 54 years	58614.434 ( 48987.866,68903.603 )	3107.907 ( 2597.478,3653.468 )	109.326 ( 80.495,141.586 )	282.905 ( 212.805,367.26 )	17371.546 ( 13186.088,22330.109 )	921.09 ( 699.165,1184.007 )
1998	Cabo Verde	10 - 54 years	2969.138 ( 2506.105,3472.241 )	2183.076 ( 1842.628,2552.985 )	16.366 ( 9.499,25.828 )	2.097 ( 1.269,3.265 )	158.442 ( 102.336,233.135 )	116.495 ( 75.243,171.414 )
1998	Cambodia	10 - 54 years	34145.072 ( 27196.126,43633.211 )	848.635 ( 675.927,1084.451 )	59.634 ( 45.013,78.318 )	221.793 ( 168.986,295.033 )	13572.665 ( 10384.402,17962.297 )	337.332 ( 258.092,446.431 )
1998	Cameroon	10 - 54 years	141097.286 ( 119287.532,164447.872 )	3245.382 ( 2743.736,3782.47 )	60.899 ( 45.86,77.696 )	357.56 ( 270.887,455.991 )	24319.009 ( 18621.21,30871.899 )	559.362 ( 428.307,710.085 )
1998	Canada	10 - 54 years	20565.129 ( 19017.079,22250.736 )	210.103 ( 194.287,227.324 )	0.911 ( 0.723,1.138 )	3.108 ( 2.453,3.849 )	405.275 ( 292.093,560.389 )	4.14 ( 2.984,5.725 )
1998	Central African Republic	10 - 54 years	31254.03 ( 25285.407,37622.678 )	2964.19 ( 2398.115,3568.204 )	131.548 ( 86.401,195.917 )	200.867 ( 132.197,294.55 )	12450.758 ( 8318.508,18162.179 )	1180.853 ( 788.943,1722.534 )
1998	Chad	10 - 54 years	85230.623 ( 70958.62,101376.933 )	3719.148 ( 3096.371,4423.713 )	71.397 ( 55.924,88.643 )	293.155 ( 225.907,359.324 )	19598.455 ( 15353.961,24166.453 )	855.204 ( 669.99,1054.534 )
1998	Chile	10 - 54 years	26547.086 ( 26271.677,26834.996 )	532.906 ( 527.377,538.685 )	5.83 ( 4.875,6.76 )	15.462 ( 13.183,17.728 )	1215.649 ( 1010.245,1454.043 )	24.403 ( 20.28,29.188 )
1998	China	10 - 54 years	637121.488 ( 481406.407,860912.353 )	147.654 ( 111.567,199.518 )	5.71 ( 4.616,7.001 )	924.893 ( 748.963,1128.056 )	62782.395 ( 50645.483,76208.083 )	14.55 ( 11.737,17.661 )
1998	Colombia	10 - 54 years	72312.709 ( 60654.941,89130.877 )	553.395 ( 464.18,682.101 )	18.514 ( 14.554,22.792 )	171.598 ( 135.529,210.889 )	11114.149 ( 8888.991,13537.017 )	85.054 ( 68.026,103.596 )
1998	Comoros	10 - 54 years	4804.659 ( 4012.316,5541.272 )	2854.672 ( 2383.904,3292.328 )	60.217 ( 36.325,87.646 )	12.315 ( 7.531,17.889 )	776.235 ( 498.045,1108.135 )	461.197 ( 295.911,658.395 )
1998	Congo	10 - 54 years	23863.929 ( 19701.128,28599.22 )	2448.37 ( 2021.279,2934.197 )	137.785 ( 103.068,184.115 )	155.505 ( 117.001,206.82 )	9656.168 ( 7349.175,12658.093 )	990.695 ( 754.004,1298.684 )
1998	Cook Islands	10 - 54 years	48.676 ( 38.652,64.139 )	819.613 ( 650.829,1079.969 )	0.221 ( 0.124,0.374 )	0.001 ( 0,0.001 )	0.574 ( 0.326,0.962 )	9.662 ( 5.484,16.2 )
1998	Costa Rica	10 - 54 years	7069.362 ( 5872.603,8511.242 )	553.788 ( 460.038,666.739 )	6.16 ( 5.039,7.286 )	4.773 ( 3.926,5.666 )	341.763 ( 284.009,403.776 )	26.772 ( 22.248,31.63 )
1998	Côte d'Ivoire	10 - 54 years	151361.521 ( 127122.276,179546.518 )	3036.167 ( 2549.951,3601.531 )	64.811 ( 39.365,97.894 )	427.191 ( 257.901,633.667 )	27744.251 ( 17319.739,40248.347 )	556.523 ( 347.417,807.343 )
1998	Croatia	10 - 54 years	1610.028 ( 1566.115,1653.531 )	112.433 ( 109.367,115.471 )	1.349 ( 1.056,1.702 )	0.632 ( 0.502,0.8 )	54.689 ( 43.139,68.176 )	3.819 ( 3.013,4.761 )
1998	Cuba	10 - 54 years	16521.597 ( 12888.035,21392.746 )	432.985 ( 337.759,560.644 )	5.691 ( 4.735,6.766 )	8.744 ( 7.247,10.322 )	696.453 ( 562.332,850.675 )	18.252 ( 14.737,22.294 )
1998	Cyprus	10 - 54 years	381.016 ( 339.848,429.818 )	131.728 ( 117.495,148.6 )	2.604 ( 1.517,4.193 )	0.303 ( 0.177,0.492 )	21.741 ( 13.681,33.48 )	7.516 ( 4.73,11.575 )
1998	Czechia	10 - 54 years	7603.95 ( 5385.689,10700.863 )	229.327 ( 162.426,322.726 )	0.731 ( 0.582,0.91 )	0.653 ( 0.523,0.817 )	125.957 ( 80.979,193.914 )	3.799 ( 2.442,5.848 )
1998	Democratic People's Republic of Korea	10 - 54 years	18086.687 ( 13447.083,24661.211 )	239.078 ( 177.749,325.983 )	16.936 ( 9.506,28.838 )	93.059 ( 52.723,159.223 )	5741.299 ( 3289.52,9672.728 )	75.891 ( 43.482,127.858 )
1998	Democratic Republic of the Congo	10 - 54 years	460417.005 ( 380138.931,546414.849 )	3235.899 ( 2671.69,3840.309 )	66.826 ( 50.423,87.022 )	1437.423 ( 1089.558,1860.263 )	91123.772 ( 69459.907,116121.335 )	640.435 ( 488.178,816.123 )
1998	Denmark	10 - 54 years	1316.718 ( 1268.985,1370.779 )	81.756 ( 78.792,85.112 )	1.413 ( 0.896,1.95 )	0.94 ( 0.599,1.289 )	65.696 ( 42.644,85.339 )	4.079 ( 2.648,5.299 )
1998	Djibouti	10 - 54 years	5467.206 ( 4532.922,6473.537 )	3060.289 ( 2537.32,3623.587 )	157.991 ( 98.006,228.965 )	27.318 ( 17.607,39.577 )	1776.896 ( 1161.017,2545.237 )	994.624 ( 649.884,1424.706 )
1998	Dominica	10 - 54 years	194.243 ( 153.751,249.806 )	898.902 ( 711.52,1156.033 )	1.37 ( 0.938,1.915 )	0.018 ( 0.012,0.025 )	3.033 ( 2.037,4.573 )	14.038 ( 9.425,21.164 )
1998	Dominican Republic	10 - 54 years	22439.75 ( 17607.483,29416.857 )	803.751 ( 630.668,1053.658 )	29.101 ( 22.993,36.128 )	66.83 ( 53.366,81.848 )	4371.037 ( 3503.003,5334.618 )	156.563 ( 125.471,191.076 )
1998	Ecuador	10 - 54 years	31353.01 ( 31046.071,31673.308 )	797.671 ( 789.862,805.82 )	36.026 ( 30.006,41.989 )	120.912 ( 102.196,140.946 )	7697.689 ( 6479.991,8937.124 )	195.842 ( 164.861,227.375 )
1998	Egypt	10 - 54 years	195262.282 ( 155229.251,252094.121 )	920.29 ( 731.611,1188.144 )	15.895 ( 11.287,22.702 )	296.877 ( 210.951,416.88 )	20107.725 ( 14825.152,27492.608 )	94.77 ( 69.872,129.575 )
1998	El Salvador	10 - 54 years	12152.153 ( 10179.467,14750.172 )	645.068 ( 540.353,782.978 )	12.204 ( 8.69,16.397 )	20.787 ( 14.801,27.872 )	1393.509 ( 1005.709,1854.334 )	73.971 ( 53.386,98.433 )
1998	Equatorial Guinea	10 - 54 years	5659.96 ( 4663.412,6817.362 )	3008.451 ( 2478.753,3623.647 )	89.569 ( 50.513,142.846 )	23.601 ( 13.221,37.236 )	1497.818 ( 870.38,2332.383 )	796.139 ( 462.635,1239.736 )
1998	Eritrea	10 - 54 years	32343.424 ( 26688.169,38236.184 )	2732.389 ( 2254.63,3230.212 )	77.351 ( 51.555,108.598 )	113.56 ( 74.892,159.562 )	7510.129 ( 5049.837,10420.637 )	634.459 ( 426.613,880.341 )
1998	Estonia	10 - 54 years	1708.464 ( 1272.259,2336.3 )	387.694 ( 288.708,530.166 )	2.145 ( 1.719,2.593 )	0.267 ( 0.21,0.321 )	36.483 ( 25.195,51.919 )	8.279 ( 5.717,11.782 )
1998	Eswatini	10 - 54 years	8412.704 ( 7092.616,9884.659 )	2518.735 ( 2123.505,2959.433 )	14.821 ( 8.201,24.691 )	5.321 ( 2.915,8.862 )	405.355 ( 257.822,598.788 )	121.362 ( 77.191,179.275 )
1998	Ethiopia	10 - 54 years	650833.303 ( 540468.713,789910.455 )	3289.225 ( 2731.457,3992.102 )	85.739 ( 70.345,103.166 )	2547.036 ( 2096.036,3071.449 )	160176.295 ( 134473.743,192140.488 )	809.51 ( 679.612,971.052 )
1998	Fiji	10 - 54 years	1851.975 ( 1412.359,2392.589 )	680.832 ( 519.218,879.575 )	17.864 ( 11.777,25.948 )	3.232 ( 2.158,4.692 )	208.298 ( 144.987,296.43 )	76.575 ( 53.301,108.975 )
1998	Finland	10 - 54 years	4957.913 ( 4886.19,5035.103 )	312.3 ( 307.782,317.162 )	0.575 ( 0.447,0.734 )	0.324 ( 0.258,0.412 )	73.819 ( 47.044,105.954 )	4.65 ( 2.963,6.674 )
1998	France	10 - 54 years	59689.388 ( 42941.888,79687.766 )	322.607 ( 232.091,430.694 )	1.823 ( 1.445,2.244 )	13.579 ( 10.828,16.545 )	1459.119 ( 1052.731,2001.196 )	7.886 ( 5.69,10.816 )
1998	Gabon	10 - 54 years	9168.961 ( 7686.812,10898.526 )	2520.491 ( 2113.057,2995.938 )	71.088 ( 50.842,98.344 )	29.313 ( 21.054,40.242 )	1895.957 ( 1383.284,2581.385 )	521.187 ( 380.256,709.607 )
1998	Gambia	10 - 54 years	12637.027 ( 10397.224,14898.586 )	3154.967 ( 2595.777,3719.589 )	74.201 ( 49.768,106.152 )	43.829 ( 28.979,61.519 )	2830.471 ( 1919.363,3908.675 )	706.657 ( 479.189,975.842 )
1998	Georgia	10 - 54 years	1339.001 ( 1108.478,1648.947 )	84.2 ( 69.704,103.691 )	6.536 ( 4.922,8.49 )	3.392 ( 2.573,4.415 )	213.762 ( 163.024,275.304 )	13.442 ( 10.251,17.312 )
1998	Germany	10 - 54 years	90010.747 ( 66943.715,119880.825 )	371.078 ( 275.982,494.221 )	1.601 ( 1.346,1.885 )	12.639 ( 10.656,14.762 )	1714.223 ( 1222.62,2460.036 )	7.067 ( 5.04,10.142 )
1998	Ghana	10 - 54 years	150610.658 ( 127098,178932.408 )	2617.361 ( 2208.751,3109.546 )	32.649 ( 22.402,44.486 )	212.996 ( 143.174,282.752 )	14775.677 ( 10287.017,19258.881 )	256.777 ( 178.771,334.687 )
1998	Global	10 - 54 years	16268606.423 ( 13571621.311,19837104.544 )	837.613 ( 698.755,1021.342 )	40.45 ( 36.326,44.955 )	52337.042 ( 47097.476,58233.447 )	3379695.449 ( 3024321.691,3765788.162 )	174.009 ( 155.712,193.887 )
1998	Greece	10 - 54 years	6861.71 ( 5146.647,8948.351 )	201.658 ( 151.254,262.982 )	1.289 ( 1.052,1.569 )	1.298 ( 1.053,1.582 )	150.803 ( 111.332,212.538 )	4.432 ( 3.272,6.246 )
1998	Greenland	10 - 54 years	31.448 ( 23.719,40.743 )	178.323 ( 134.497,231.031 )	1.224 ( 0.794,1.79 )	0.012 ( 0.008,0.018 )	1.058 ( 0.704,1.493 )	6.001 ( 3.993,8.464 )
1998	Grenada	10 - 54 years	240.713 ( 190.114,316.993 )	737.315 ( 582.327,970.963 )	15.381 ( 12.734,18.646 )	0.355 ( 0.296,0.428 )	24.541 ( 20.755,29.505 )	75.171 ( 63.573,90.375 )
1998	Guam	10 - 54 years	483.413 ( 377.212,623.267 )	962.723 ( 751.222,1241.242 )	2.89 ( 2.063,3.986 )	0.118 ( 0.084,0.159 )	12.01 ( 8.648,16.704 )	23.918 ( 17.223,33.266 )
1998	Guatemala	10 - 54 years	15260.243 ( 13214.786,17669.335 )	466.332 ( 403.826,539.951 )	35.675 ( 29.775,42.384 )	132.594 ( 110.629,156.214 )	8329.553 ( 6952.037,9800.877 )	254.54 ( 212.445,299.501 )
1998	Guinea	10 - 54 years	72442.011 ( 60566.039,86107.177 )	3147.407 ( 2631.428,3741.121 )	86.991 ( 63.643,111.069 )	298.794 ( 217.261,381.316 )	19221.355 ( 14160.149,24364.701 )	835.115 ( 615.22,1058.58 )
1998	Guinea-Bissau	10 - 54 years	11338.843 ( 9434.172,13401.777 )	3002.646 ( 2498.269,3548.933 )	73.165 ( 47.205,111.022 )	38.078 ( 24.586,58.224 )	2520.169 ( 1648.071,3778.291 )	667.368 ( 436.427,1000.532 )
1998	Guyana	10 - 54 years	2084.409 ( 1642.074,2695.039 )	810.896 ( 638.815,1048.449 )	24.409 ( 16.685,32.175 )	5.377 ( 3.653,7.026 )	354.504 ( 246.075,457.725 )	137.912 ( 95.731,178.068 )
1998	Haiti	10 - 54 years	23783.234 ( 19025.05,29925.97 )	915.951 ( 732.701,1152.522 )	93.199 ( 65.034,133.838 )	250.177 ( 175.236,359.007 )	14863.681 ( 10446.266,21370.444 )	572.437 ( 402.311,823.028 )
1998	High-middle SDI	10 - 54 years	1141941.744 ( 908141.094,1467951.702 )	296.804 ( 236.037,381.538 )	9.945 ( 8.204,11.81 )	1437.212 ( 1190.823,1702.382 )	99132.995 ( 81506.943,118064.351 )	25.766 ( 21.185,30.686 )
1998	High SDI	10 - 54 years	1207960.335 ( 970748.321,1520897.632 )	408.904 ( 328.606,514.836 )	2.116 ( 1.812,2.453 )	241.632 ( 208.839,278.568 )	26816.964 ( 20852.65,36101.889 )	9.078 ( 7.059,12.221 )
1998	Honduras	10 - 54 years	13776.031 ( 11628.835,16718.729 )	741.769 ( 626.154,900.219 )	43.867 ( 29.45,62.705 )	84.296 ( 57.325,121.638 )	5293.095 ( 3630.345,7496.007 )	285.006 ( 195.476,403.622 )
1998	Hungary	10 - 54 years	3373.438 ( 2820.438,4040.029 )	104.037 ( 86.982,124.594 )	1.065 ( 0.856,1.288 )	1.028 ( 0.835,1.254 )	95.798 ( 72.774,122.051 )	2.954 ( 2.244,3.764 )
1998	Iceland	10 - 54 years	177.182 ( 156.651,198.976 )	204.239 ( 180.573,229.361 )	1.23 ( 1.027,1.453 )	0.051 ( 0.043,0.06 )	4.861 ( 3.856,6.102 )	5.603 ( 4.445,7.034 )
1998	India	10 - 54 years	3736866.384 ( 3035018.202,4776058.197 )	1191.318 ( 967.568,1522.613 )	51.085 ( 45.247,57.949 )	12977.807 ( 11525.844,14577.323 )	833449.806 ( 740600.642,945590.529 )	265.705 ( 236.104,301.455 )
1998	Indonesia	10 - 54 years	525768.68 ( 410202.883,687371.321 )	740.997 ( 578.123,968.753 )	89.552 ( 71.677,108.481 )	4168.174 ( 3331.081,5017.525 )	258309.32 ( 207542.093,310236.18 )	364.051 ( 292.501,437.234 )
1998	Iran (Islamic Republic of)	10 - 54 years	109028.091 ( 84786.156,141295.481 )	494.883 ( 384.847,641.345 )	8.32 ( 6.189,11.025 )	94.846 ( 69.148,121.976 )	6955.136 ( 5412.031,8964.187 )	31.57 ( 24.565,40.689 )
1998	Iraq	10 - 54 years	80367.717 ( 62758.489,104440.341 )	1119.417 ( 874.143,1454.717 )	8.433 ( 4.901,13.48 )	75.243 ( 44.407,120.733 )	5290.112 ( 3365.17,8086.184 )	73.684 ( 46.872,112.63 )
1998	Ireland	10 - 54 years	2229.153 ( 1945.628,2586.985 )	179.601 ( 156.757,208.431 )	1.177 ( 0.935,1.449 )	0.646 ( 0.516,0.795 )	60.721 ( 46.282,78.752 )	4.892 ( 3.729,6.345 )
1998	Israel	10 - 54 years	7959.599 ( 7308.506,8654.446 )	406.642 ( 373.379,442.141 )	0.783 ( 0.642,0.933 )	1.013 ( 0.827,1.211 )	146.974 ( 106.322,201.701 )	7.509 ( 5.432,10.305 )
1998	Italy	10 - 54 years	39338.218 ( 31108.507,49547.242 )	230.263 ( 182.091,290.02 )	0.919 ( 0.777,1.069 )	4.931 ( 4.167,5.741 )	704.137 ( 499.176,990.152 )	4.122 ( 2.922,5.796 )
1998	Jamaica	10 - 54 years	6017.805 ( 4807.506,7740.634 )	702.764 ( 561.424,903.957 )	21.99 ( 16.8,27.909 )	11.507 ( 8.852,14.542 )	759.342 ( 590.786,941.677 )	88.677 ( 68.992,109.97 )
1998	Japan	10 - 54 years	185645.02 ( 147044.475,237101.745 )	475.886 ( 376.936,607.791 )	1.016 ( 0.804,1.259 )	12.069 ( 9.609,14.884 )	2463.977 ( 1578.861,3790.617 )	6.316 ( 4.047,9.717 )
1998	Jordan	10 - 54 years	5465.366 ( 4287.762,7195.19 )	377.066 ( 295.821,496.41 )	18.48 ( 12.595,25.683 )	27.23 ( 18.794,37.23 )	1663.338 ( 1151.408,2261.124 )	114.757 ( 79.438,155.999 )
1998	Kazakhstan	10 - 54 years	14484.956 ( 11472.318,18497.377 )	282.331 ( 223.61,360.538 )	11.675 ( 9.441,14.295 )	26.682 ( 21.438,32.265 )	1770.994 ( 1435.338,2138.124 )	34.519 ( 27.977,41.675 )
1998	Kenya	10 - 54 years	251411.953 ( 207673.014,299199.951 )	2697.288 ( 2228.032,3209.984 )	46.499 ( 32.188,65.004 )	539.936 ( 374.56,749.946 )	34811.121 ( 24703.324,47576.426 )	373.473 ( 265.031,510.426 )
1998	Kiribati	10 - 54 years	255.79 ( 199.335,326.036 )	933.323 ( 727.331,1189.635 )	17.051 ( 11.395,25.582 )	0.446 ( 0.296,0.664 )	28.996 ( 19.423,41.584 )	105.8 ( 70.871,151.731 )
1998	Kuwait	10 - 54 years	4505.533 ( 3411.586,5827.515 )	873.033 ( 661.06,1129.192 )	1.717 ( 1.368,2.083 )	0.709 ( 0.565,0.863 )	92.147 ( 65.035,130.62 )	17.855 ( 12.602,25.31 )
1998	Kyrgyzstan	10 - 54 years	3688.942 ( 2940.052,4718.859 )	230.772 ( 183.923,295.201 )	14.344 ( 11.546,17.441 )	15.591 ( 12.413,18.911 )	978.254 ( 786.53,1181.106 )	61.197 ( 49.204,73.887 )
1998	Lao People's Democratic Republic	10 - 54 years	16087.9 ( 13011.498,20274.795 )	1003.627 ( 811.709,1264.822 )	39.265 ( 27.25,57.169 )	76.359 ( 52.378,109.428 )	4839.738 ( 3340.654,6880.655 )	301.922 ( 208.403,429.243 )
1998	Latvia	10 - 54 years	2670.997 ( 2476.852,2892.739 )	346.829 ( 321.619,375.622 )	2.129 ( 1.717,2.575 )	0.413 ( 0.338,0.497 )	56.166 ( 40.222,77.072 )	7.293 ( 5.223,10.008 )
1998	Lebanon	10 - 54 years	7747.891 ( 6015.064,10297.962 )	696.786 ( 540.948,926.119 )	3.477 ( 2.099,5.436 )	3.168 ( 1.907,4.942 )	278.068 ( 184.007,397.987 )	25.007 ( 16.548,35.792 )
1998	Lesotho	10 - 54 years	10880.194 ( 8780.26,13221.053 )	1887.91 ( 1523.534,2294.092 )	27.495 ( 18.57,39.841 )	14.285 ( 9.656,20.78 )	971.911 ( 699.541,1372.571 )	168.644 ( 121.383,238.166 )
1998	Liberia	10 - 54 years	23866.007 ( 19946.64,28441.72 )	3057.104 ( 2555.055,3643.227 )	72.608 ( 54.168,96.587 )	82.393 ( 61.172,108.873 )	5328.313 ( 3983.398,6929.733 )	682.527 ( 510.251,887.661 )
1998	Libya	10 - 54 years	11982.385 ( 9086.577,15866.533 )	745.558 ( 565.377,987.234 )	10.212 ( 6.217,16.102 )	12.726 ( 7.712,20.188 )	860.815 ( 545.536,1298.953 )	53.561 ( 33.944,80.822 )
1998	Lithuania	10 - 54 years	5960.653 ( 5889.613,6026.983 )	518.778 ( 512.595,524.551 )	2.152 ( 1.741,2.569 )	0.79 ( 0.634,0.942 )	117.998 ( 85.547,158.012 )	10.27 ( 7.445,13.752 )
1998	Low-middle SDI	10 - 54 years	5337583.604 ( 4435509.228,6585718.769 )	1249.317 ( 1038.177,1541.456 )	56.369 ( 50.132,64.075 )	22523.114 ( 20082.077,25463.675 )	1444104.347 ( 1286455.634,1628814.945 )	338.008 ( 301.108,381.241 )
1998	Low SDI	10 - 54 years	4920569.087 ( 4132346.281,5873327.135 )	2645.315 ( 2221.563,3157.521 )	72.298 ( 63.389,81.318 )	19182.831 ( 16849.852,21578.913 )	1226834.857 ( 1072394.106,1368044.781 )	659.551 ( 576.523,735.466 )
1998	Luxembourg	10 - 54 years	107.577 ( 99.309,116.014 )	82.141 ( 75.828,88.583 )	1.528 ( 1.241,1.841 )	0.087 ( 0.071,0.105 )	6.045 ( 4.966,7.287 )	4.616 ( 3.792,5.564 )
1998	Madagascar	10 - 54 years	135907.367 ( 110418.374,163836.643 )	2963.882 ( 2408.015,3572.966 )	73.608 ( 53.16,95.808 )	483.257 ( 354.479,630.801 )	31276.698 ( 23480.094,40666.409 )	682.085 ( 512.056,886.857 )
1998	Malawi	10 - 54 years	113345.775 ( 93658.376,136219.35 )	3454.895 ( 2854.803,4152.105 )	73.787 ( 55.99,93.978 )	396.654 ( 304.526,514.714 )	24224.062 ( 18905.644,31041.715 )	738.374 ( 576.263,946.183 )
1998	Malaysia	10 - 54 years	57259.461 ( 43534.217,73312.819 )	759.886 ( 577.739,972.928 )	8.402 ( 6.269,10.982 )	44.746 ( 33.268,58.77 )	3231.587 ( 2456.353,4154.539 )	42.886 ( 32.598,55.135 )
1998	Maldives	10 - 54 years	569.549 ( 443.687,727.807 )	659.682 ( 513.902,842.985 )	13.603 ( 9.389,18.666 )	0.877 ( 0.599,1.203 )	59.473 ( 42.465,78.926 )	68.884 ( 49.186,91.417 )
1998	Mali	10 - 54 years	104615.219 ( 86735.739,124157.806 )	3394.222 ( 2814.125,4028.278 )	47.438 ( 37.149,57.848 )	249.814 ( 197.001,305.643 )	16967.54 ( 13430.691,20881.591 )	550.509 ( 435.756,677.499 )
1998	Malta	10 - 54 years	376.378 ( 333.921,431.491 )	294.598 ( 261.366,337.736 )	1.872 ( 1.505,2.239 )	0.085 ( 0.07,0.102 )	9.332 ( 7.037,12.312 )	7.305 ( 5.508,9.637 )
1998	Marshall Islands	10 - 54 years	116.298 ( 89.646,153.202 )	697.951 ( 538.001,919.427 )	11.988 ( 6.45,21.474 )	0.194 ( 0.104,0.35 )	13.346 ( 7.497,23.054 )	80.097 ( 44.991,138.355 )
1998	Mauritania	10 - 54 years	24577.007 ( 21164.74,28383.561 )	3169.555 ( 2729.495,3660.465 )	137.686 ( 101.906,182.657 )	137.391 ( 99.779,181.402 )	8619.553 ( 6294.448,11286.9 )	1111.614 ( 811.759,1455.607 )
1998	Mauritius	10 - 54 years	1900.266 ( 1454.696,2442.463 )	457.523 ( 350.244,588.067 )	12.779 ( 10.339,15.139 )	2.605 ( 2.139,3.083 )	172.027 ( 141.631,203.114 )	41.418 ( 34.1,48.903 )
1998	Mexico	10 - 54 years	359238.59 ( 318866.299,408941.648 )	1064.284 ( 944.677,1211.535 )	15.854 ( 13.501,18.747 )	402.238 ( 343.799,471.862 )	27958.989 ( 23940.232,33038.29 )	82.832 ( 70.926,97.88 )
1998	Micronesia (Federated States of)	10 - 54 years	318.223 ( 247.899,400.962 )	902.771 ( 703.267,1137.494 )	10.389 ( 6.063,16.801 )	0.296 ( 0.17,0.475 )	21.77 ( 13.418,33.037 )	61.761 ( 38.065,93.724 )
1998	Middle SDI	10 - 54 years	3649916.995 ( 3033291.558,4504857.118 )	564.09 ( 468.791,696.22 )	24.142 ( 21.637,26.857 )	8919.212 ( 7996.293,9911.359 )	580708.711 ( 518645.678,646235.725 )	89.748 ( 80.156,99.875 )
1998	Monaco	10 - 54 years	23.665 ( 17.527,31.269 )	269.086 ( 199.292,355.556 )	1.262 ( 0.52,2.198 )	0.004 ( 0.001,0.007 )	0.479 ( 0.279,0.753 )	5.447 ( 3.175,8.562 )
1998	Mongolia	10 - 54 years	1851.677 ( 1492.474,2319.506 )	226.358 ( 182.448,283.548 )	20.278 ( 15.051,26.774 )	11.189 ( 8.401,14.744 )	703.768 ( 533.054,920.272 )	86.032 ( 65.163,112.499 )
1998	Montenegro	10 - 54 years	562.567 ( 421.917,745.803 )	276.964 ( 207.718,367.174 )	0.532 ( 0.322,0.854 )	0.048 ( 0.029,0.076 )	9.126 ( 5.651,13.821 )	4.493 ( 2.782,6.804 )
1998	Morocco	10 - 54 years	75993.557 ( 58683.121,98373.297 )	782.081 ( 603.933,1012.401 )	52.392 ( 38.225,73.764 )	432.484 ( 322.507,590.361 )	26211.227 ( 19603.901,35412.958 )	269.751 ( 201.752,364.45 )
1998	Mozambique	10 - 54 years	165046.736 ( 133270.221,197335.203 )	3135.411 ( 2531.749,3748.798 )	48.721 ( 34.623,65.222 )	385.782 ( 273.388,515.141 )	25109.553 ( 17921.554,32953.389 )	477.009 ( 340.458,626.019 )
1998	Myanmar	10 - 54 years	91833.896 ( 72003.343,116235.357 )	588.245 ( 461.22,744.55 )	41.584 ( 30.266,57.009 )	438.975 ( 323.213,601.891 )	28522.77 ( 21220.66,38633.698 )	182.704 ( 135.93,247.47 )
1998	Namibia	10 - 54 years	11444.747 ( 9413.051,13971.682 )	1983.336 ( 1631.25,2421.246 )	32.401 ( 20.406,47.006 )	18.079 ( 10.736,26.393 )	1209.421 ( 768.976,1706.39 )	209.589 ( 133.261,295.712 )
1998	Nauru	10 - 54 years	38.866 ( 30.602,49.191 )	1129.83 ( 889.581,1429.978 )	35.718 ( 18.977,60.33 )	0.131 ( 0.07,0.228 )	7.994 ( 4.423,13.613 )	232.391 ( 128.576,395.716 )
1998	Nepal	10 - 54 years	72654.782 ( 58499.465,91417.156 )	998.809 ( 804.211,1256.741 )	47.347 ( 33.244,66.03 )	379.07 ( 276.544,519.908 )	23919.118 ( 17582.672,32540.309 )	328.824 ( 241.715,447.342 )
1998	Netherlands	10 - 54 years	6675.743 ( 5753,7891.93 )	134.607 ( 116.001,159.13 )	2.551 ( 2.121,3.003 )	5.133 ( 4.296,5.962 )	366.994 ( 303.643,429.895 )	7.4 ( 6.123,8.668 )
1998	New Zealand	10 - 54 years	9817.734 ( 8323.742,11845.401 )	793.003 ( 672.329,956.782 )	0.617 ( 0.483,0.766 )	0.351 ( 0.277,0.436 )	128.882 ( 79.149,199.682 )	10.41 ( 6.393,16.129 )
1998	Nicaragua	10 - 54 years	9523.083 ( 7908.754,11518.253 )	609.736 ( 506.375,737.481 )	18.084 ( 15.035,21.58 )	24.311 ( 19.941,29.06 )	1610.042 ( 1323.863,1896.117 )	103.086 ( 84.763,121.403 )
1998	Niger	10 - 54 years	111514.122 ( 92878.237,135555.952 )	3615.672 ( 3011.432,4395.191 )	58.576 ( 45.675,75.454 )	343.685 ( 267.994,447.744 )	22532.224 ( 17705.183,29148.509 )	730.572 ( 574.063,945.095 )
1998	Nigeria	10 - 54 years	1098952.713 ( 945745.503,1282681.333 )	3126.494 ( 2690.623,3649.198 )	70.82 ( 46.296,102.249 )	3794.986 ( 2516.516,5472.789 )	251086.823 ( 166624.231,357250.25 )	714.336 ( 474.042,1016.368 )
1998	Niue	10 - 54 years	3.927 ( 3.034,5.026 )	629.199 ( 486.23,805.427 )	9.612 ( 5.042,16.86 )	0.003 ( 0.002,0.006 )	0.235 ( 0.137,0.38 )	37.736 ( 21.897,60.837 )
1998	North Macedonia	10 - 54 years	1601.226 ( 1199.006,2159.952 )	243.99 ( 182.701,329.127 )	3.473 ( 2.472,4.932 )	0.986 ( 0.712,1.397 )	78.302 ( 57.984,106.698 )	11.931 ( 8.835,16.258 )
1998	Northern Mariana Islands	10 - 54 years	282.196 ( 214.418,374.125 )	1145.643 ( 870.482,1518.85 )	5.093 ( 2.97,8.187 )	0.096 ( 0.056,0.153 )	8.663 ( 5.572,13.052 )	35.169 ( 22.622,52.987 )
1998	Norway	10 - 54 years	9393.761 ( 7082.297,12285.589 )	700.399 ( 528.057,916.014 )	2.142 ( 1.748,2.537 )	1.264 ( 1.041,1.488 )	177.452 ( 126.468,258.149 )	13.231 ( 9.429,19.248 )
1998	Oman	10 - 54 years	4699.769 ( 3587.33,6179.705 )	742.982 ( 567.117,976.943 )	8.577 ( 4.782,14.412 )	5.172 ( 2.927,8.682 )	364.691 ( 220.951,569.431 )	57.654 ( 34.93,90.021 )
1998	Pakistan	10 - 54 years	649414.538 ( 536998.568,792154.558 )	1647.488 ( 1362.302,2009.602 )	113.585 ( 73.277,165.372 )	5171.934 ( 3380.885,7491.491 )	328305.746 ( 214163.66,471280.846 )	832.873 ( 543.308,1195.584 )
1998	Palau	10 - 54 years	43.849 ( 33.877,57.163 )	700.431 ( 541.145,913.106 )	10.802 ( 6.473,17.407 )	0.037 ( 0.022,0.06 )	2.648 ( 1.661,4.008 )	42.29 ( 26.527,64.03 )
1998	Palestine	10 - 54 years	7771.029 ( 5945.22,10258.317 )	958.765 ( 733.502,1265.638 )	3.089 ( 1.934,4.542 )	3.439 ( 2.192,4.967 )	295.432 ( 204.073,403.646 )	36.449 ( 25.178,49.801 )
1998	Panama	10 - 54 years	4431.788 ( 3677.272,5340.047 )	478.765 ( 397.255,576.884 )	15.861 ( 13.319,18.913 )	10.204 ( 8.655,12.145 )	663.298 ( 564.745,786.707 )	71.656 ( 61.009,84.988 )
1998	Papua New Guinea	10 - 54 years	13901.253 ( 10892.614,17686.764 )	857.841 ( 672.179,1091.443 )	18.168 ( 10.61,26.333 )	33.468 ( 19.337,48.008 )	2188.666 ( 1294.108,3108 )	135.062 ( 79.859,191.793 )
1998	Paraguay	10 - 54 years	11966.077 ( 9593.409,14910.969 )	764.056 ( 612.557,952.093 )	21.021 ( 16.062,26.885 )	27.555 ( 21.427,34.869 )	1799.65 ( 1435.265,2258.499 )	114.911 ( 91.644,144.209 )
1998	Peru	10 - 54 years	32639.485 ( 29001.188,36996.78 )	396.375 ( 352.191,449.29 )	38.354 ( 30.101,48.916 )	248.307 ( 194.759,314.934 )	15682.031 ( 12333.603,19841.471 )	190.443 ( 149.78,240.955 )
1998	Philippines	10 - 54 years	233905.136 ( 183792.83,292228.104 )	948.336 ( 745.162,1184.798 )	22.84 ( 17.769,29.43 )	498.784 ( 390.331,645.846 )	32243.621 ( 25344.061,40723.307 )	130.727 ( 102.754,165.107 )
1998	Poland	10 - 54 years	31208.707 ( 21738.042,45772.066 )	245.054 ( 170.689,359.406 )	0.915 ( 0.734,1.119 )	3.536 ( 2.851,4.323 )	557.282 ( 374.392,848.001 )	4.376 ( 2.94,6.659 )
1998	Portugal	10 - 54 years	4896.914 ( 4225.432,5730.718 )	147.488 ( 127.264,172.601 )	1.879 ( 1.536,2.257 )	2.158 ( 1.791,2.575 )	183.653 ( 146.981,228.163 )	5.531 ( 4.427,6.872 )
1998	Puerto Rico	10 - 54 years	8388.324 ( 6541.105,11146.823 )	655.546 ( 511.186,871.122 )	7.079 ( 5.76,8.527 )	4.286 ( 3.51,5.127 )	342.999 ( 275.309,420.36 )	26.805 ( 21.515,32.851 )
1998	Qatar	10 - 54 years	982.55 ( 722.608,1267.983 )	738.331 ( 542.999,952.818 )	2.475 ( 1.544,3.934 )	0.313 ( 0.192,0.489 )	28.843 ( 19.262,40.225 )	21.674 ( 14.475,30.227 )
1998	Republic of Korea	10 - 54 years	12576.169 ( 10076.289,15442.662 )	78.827 ( 63.158,96.794 )	2.586 ( 1.999,3.303 )	16.6 ( 12.767,21.185 )	1075.869 ( 841.833,1362.645 )	6.744 ( 5.277,8.541 )
1998	Republic of Moldova	10 - 54 years	5195.623 ( 3746.739,7214.018 )	360.606 ( 260.045,500.694 )	3.749 ( 3.053,4.487 )	1.709 ( 1.388,2.034 )	167.344 ( 128.134,213.966 )	11.615 ( 8.893,14.85 )
1998	Romania	10 - 54 years	23854.869 ( 17334.614,33272.715 )	326.647 ( 237.365,455.607 )	3.286 ( 2.669,4.016 )	7.63 ( 6.234,9.243 )	748.547 ( 576.579,1001.103 )	10.25 ( 7.895,13.708 )
1998	Russian Federation	10 - 54 years	205477.089 ( 152989.848,279055.293 )	410.531 ( 305.664,557.535 )	5.842 ( 4.838,7.029 )	75.474 ( 63.082,91.645 )	7045.622 ( 5566.112,8814.094 )	14.077 ( 11.121,17.61 )
1998	Rwanda	10 - 54 years	77620.665 ( 65732.653,90835.596 )	3117.15 ( 2639.743,3647.846 )	180.744 ( 134.543,233.962 )	598.216 ( 445.676,772.922 )	35579.423 ( 26849.072,45501.684 )	1428.826 ( 1078.226,1827.292 )
1998	Saint Kitts and Nevis	10 - 54 years	99.718 ( 79.101,134.121 )	669.267 ( 530.896,900.165 )	57.901 ( 46.532,70.651 )	0.489 ( 0.393,0.596 )	31.389 ( 25.312,38.027 )	210.667 ( 169.887,255.224 )
1998	Saint Lucia	10 - 54 years	335.065 ( 264.483,431.876 )	653.975 ( 516.215,842.928 )	7.345 ( 6.008,8.873 )	0.215 ( 0.175,0.259 )	16.605 ( 13.814,20.124 )	32.41 ( 26.962,39.277 )
1998	Saint Vincent and the Grenadines	10 - 54 years	226.433 ( 178.088,289.611 )	632.076 ( 497.124,808.435 )	22.218 ( 18.222,26.789 )	0.499 ( 0.418,0.601 )	33.251 ( 28.085,39.562 )	92.819 ( 78.399,110.434 )
1998	Samoa	10 - 54 years	392.865 ( 310.341,500.958 )	748.513 ( 591.283,954.459 )	3.107 ( 1.693,5.146 )	0.173 ( 0.092,0.281 )	14.981 ( 9.124,22.931 )	28.543 ( 17.384,43.69 )
1998	San Marino	10 - 54 years	21.598 ( 16.221,28.41 )	251.988 ( 189.249,331.464 )	0.668 ( 0.362,1.183 )	0.002 ( 0.001,0.003 )	0.347 ( 0.208,0.557 )	4.044 ( 2.432,6.495 )
1998	Sao Tome and Principe	10 - 54 years	1148.421 ( 956.389,1357.753 )	2683.069 ( 2234.423,3172.134 )	34.648 ( 22.042,52.278 )	1.912 ( 1.224,2.839 )	126.641 ( 84.17,179.795 )	295.872 ( 196.648,420.056 )
1998	Saudi Arabia	10 - 54 years	57670.833 ( 44274.694,74217.902 )	1000.085 ( 767.779,1287.033 )	12.065 ( 7.357,18.371 )	60.839 ( 37.384,91.47 )	4198.297 ( 2739.046,6016.47 )	72.804 ( 47.499,104.333 )
1998	Senegal	10 - 54 years	90065.663 ( 75182.003,106393.014 )	3021.645 ( 2522.308,3569.417 )	71.61 ( 55.876,89.283 )	283.01 ( 223.928,351.03 )	18080.518 ( 14348.481,22501.471 )	606.59 ( 481.382,754.91 )
1998	Serbia	10 - 54 years	4886.752 ( 3694.893,6509.234 )	158.352 ( 119.731,210.928 )	3.643 ( 2.598,5.078 )	4.03 ( 2.848,5.588 )	300.023 ( 216.888,403.655 )	9.722 ( 7.028,13.08 )
1998	Seychelles	10 - 54 years	148.179 ( 115.687,191.289 )	558.17 ( 435.777,720.56 )	33.68 ( 23.116,48.55 )	0.492 ( 0.336,0.703 )	30.223 ( 20.842,42.662 )	113.845 ( 78.51,160.702 )
1998	Sierra Leone	10 - 54 years	42899.389 ( 35566.876,50438.532 )	3136.76 ( 2600.614,3688.014 )	28.369 ( 19.809,39.245 )	57.943 ( 41.134,79.78 )	3929.032 ( 2942.541,5221.24 )	287.287 ( 215.156,381.772 )
1998	Singapore	10 - 54 years	2495.593 ( 1878.466,3287.601 )	181.271 ( 136.445,238.8 )	0.675 ( 0.533,0.839 )	0.39 ( 0.308,0.484 )	50.206 ( 34.756,74.537 )	3.647 ( 2.525,5.414 )
1998	Slovakia	10 - 54 years	2754.368 ( 2696.854,2818.305 )	153.164 ( 149.965,156.719 )	0.969 ( 0.685,1.338 )	0.548 ( 0.388,0.745 )	63.208 ( 44.787,86.083 )	3.515 ( 2.49,4.787 )
1998	Slovenia	10 - 54 years	1870.476 ( 1709.959,2059.28 )	293.579 ( 268.385,323.213 )	0.78 ( 0.632,0.957 )	0.139 ( 0.114,0.171 )	29.562 ( 19.517,43.149 )	4.64 ( 3.063,6.772 )
1998	Solomon Islands	10 - 54 years	1495.459 ( 1162.353,1916.62 )	1161.726 ( 902.957,1488.899 )	33.339 ( 18.827,49.842 )	5.659 ( 3.169,8.638 )	367.209 ( 212.722,551.502 )	285.261 ( 165.25,428.427 )
1998	Somalia	10 - 54 years	96267.603 ( 80159.677,114267.709 )	3448.303 ( 2871.317,4093.066 )	57.558 ( 35.898,85.687 )	263.556 ( 167.61,396.024 )	16838.172 ( 10867.47,24581.027 )	603.143 ( 389.272,880.492 )
1998	South Africa	10 - 54 years	247880.498 ( 208673.88,290041.583 )	1615.311 ( 1359.822,1890.054 )	17.501 ( 13.885,21.611 )	179.59 ( 142.541,222.514 )	13466.477 ( 10605.404,16499.135 )	87.754 ( 69.11,107.516 )
1998	South Sudan	10 - 54 years	82345 ( 69396.916,96606.679 )	3988.165 ( 3361.058,4678.892 )	86.918 ( 45.331,145.596 )	271.148 ( 148.198,451.265 )	17438.901 ( 9966.116,28379.036 )	844.608 ( 482.683,1374.464 )
1998	Spain	10 - 54 years	37571.933 ( 29460.268,48252.433 )	296.544 ( 232.521,380.842 )	1.018 ( 0.83,1.219 )	3.778 ( 3.123,4.487 )	616.169 ( 409.345,920.534 )	4.863 ( 3.231,7.266 )
1998	Sri Lanka	10 - 54 years	30222.19 ( 22809.279,38853.703 )	466.019 ( 351.714,599.115 )	14.083 ( 11.263,17.477 )	46.935 ( 37.78,58.106 )	3254.17 ( 2639.612,4007.151 )	50.179 ( 40.702,61.789 )
1998	Sudan	10 - 54 years	81395.684 ( 64446.991,104885.69 )	1036.506 ( 820.679,1335.632 )	82.315 ( 49.685,126.127 )	904.507 ( 541.352,1391.148 )	54881.98 ( 33009.624,83644.927 )	698.876 ( 420.35,1065.149 )
1998	Suriname	10 - 54 years	944.405 ( 731.126,1205.717 )	660.238 ( 511.134,842.922 )	22.075 ( 14.985,31.489 )	2.049 ( 1.407,2.869 )	137.144 ( 95.146,189.519 )	95.878 ( 66.517,132.493 )
1998	Sweden	10 - 54 years	5183.185 ( 4164.472,6544.003 )	200.57 ( 161.15,253.229 )	1.269 ( 1.016,1.545 )	1.128 ( 0.903,1.387 )	122.916 ( 91.972,163.91 )	4.756 ( 3.559,6.343 )
1998	Switzerland	10 - 54 years	3136.159 ( 3065.571,3210.847 )	140.717 ( 137.549,144.068 )	1.118 ( 0.905,1.352 )	0.896 ( 0.73,1.08 )	84.656 ( 65.388,106.722 )	3.798 ( 2.934,4.789 )
1998	Syrian Arab Republic	10 - 54 years	37734.193 ( 29217.884,50107.599 )	751.388 ( 581.806,997.775 )	9.462 ( 6.6,13.319 )	46.102 ( 32.353,64.619 )	3258.289 ( 2362.882,4431.526 )	64.881 ( 47.051,88.243 )
1998	Taiwan (Province of China)	10 - 54 years	8381.799 ( 6879.235,10127.921 )	111.39 ( 91.422,134.595 )	1.677 ( 1.39,2.024 )	4.849 ( 4.026,5.803 )	377.529 ( 304.385,460.706 )	5.017 ( 4.045,6.123 )
1998	Tajikistan	10 - 54 years	5506.59 ( 4351.785,7052.315 )	287.419 ( 227.143,368.099 )	8.712 ( 6.906,10.893 )	17.33 ( 13.882,21.608 )	1106.977 ( 894.425,1375.964 )	57.779 ( 46.685,71.819 )
1998	Thailand	10 - 54 years	80318.925 ( 62488.574,101746.166 )	362.064 ( 281.688,458.655 )	6.721 ( 3.729,11.098 )	60.871 ( 33.849,100.272 )	4561.203 ( 2791.942,7054.952 )	20.561 ( 12.586,31.803 )
1998	Timor-Leste	10 - 54 years	3451.628 ( 2735.068,4387.48 )	1288.729 ( 1021.188,1638.146 )	47.66 ( 34.232,64.831 )	17.782 ( 12.677,24.296 )	1042.356 ( 750.073,1412.543 )	389.183 ( 280.053,527.399 )
1998	Togo	10 - 54 years	42022.923 ( 35268.912,49495.566 )	2840.452 ( 2383.928,3345.549 )	47.574 ( 33.383,66.833 )	89.505 ( 62.685,126.236 )	5857.277 ( 4189.218,8095.488 )	395.91 ( 283.161,547.198 )
1998	Tokelau	10 - 54 years	3.195 ( 2.441,4.135 )	688.589 ( 526.1,891.139 )	8.927 ( 4.558,15.918 )	0.003 ( 0.001,0.005 )	0.191 ( 0.11,0.321 )	41.231 ( 23.611,69.212 )
1998	Tonga	10 - 54 years	449.702 ( 351.808,588.738 )	1441.777 ( 1127.922,1887.538 )	4.397 ( 2.864,6.58 )	0.141 ( 0.091,0.211 )	13.349 ( 9.241,18.572 )	42.799 ( 29.626,59.542 )
1998	Trinidad and Tobago	10 - 54 years	2340.384 ( 1865.799,3050.745 )	524.343 ( 418.016,683.493 )	24.957 ( 20.705,29.768 )	4.497 ( 3.782,5.318 )	297.564 ( 247.952,351.609 )	66.667 ( 55.551,78.775 )
1998	Tunisia	10 - 54 years	16199.239 ( 12070.059,21524.799 )	496.373 ( 369.848,659.558 )	13.819 ( 9.399,19.727 )	26.291 ( 17.84,38.049 )	1770.365 ( 1229.39,2488.758 )	54.247 ( 37.671,76.26 )
1998	Turkey	10 - 54 years	144625.099 ( 111966.185,188226.134 )	664.079 ( 514.118,864.283 )	21.809 ( 14.023,32.617 )	319.23 ( 204.553,474.692 )	20490.52 ( 13365.67,30029.839 )	94.087 ( 61.371,137.889 )
1998	Turkmenistan	10 - 54 years	4248.312 ( 3296.334,5509.894 )	317.828 ( 246.608,412.211 )	14.743 ( 10.99,19.113 )	16.739 ( 12.601,21.451 )	1056.658 ( 805.002,1343.068 )	79.052 ( 60.224,100.479 )
1998	Tuvalu	10 - 54 years	29.565 ( 22.714,37.448 )	964.652 ( 741.1,1221.863 )	15.088 ( 8.011,27.739 )	0.044 ( 0.024,0.082 )	2.89 ( 1.617,5.016 )	94.297 ( 52.771,163.674 )
1998	Uganda	10 - 54 years	231484.471 ( 186398.454,282445.874 )	3421.465 ( 2755.069,4174.702 )	63.798 ( 46.537,82.854 )	761.059 ( 552.452,991.375 )	47410.635 ( 35395.079,60567.982 )	700.755 ( 523.158,895.227 )
1998	Ukraine	10 - 54 years	63560.361 ( 46766.851,86954.902 )	391.582 ( 288.12,535.71 )	4.246 ( 3.544,4.997 )	17.207 ( 14.088,20.244 )	1847.832 ( 1417.774,2515.982 )	11.384 ( 8.735,15.5 )
1998	United Arab Emirates	10 - 54 years	2863.868 ( 2565.883,3260.702 )	412.039 ( 369.167,469.134 )	3.924 ( 2.187,6.421 )	1.831 ( 1.042,2.948 )	140.707 ( 86.837,211.603 )	20.244 ( 12.494,30.444 )
1998	United Kingdom	10 - 54 years	55413.23 ( 42970.186,70285.41 )	308.217 ( 239.007,390.938 )	1.169 ( 0.957,1.383 )	8.305 ( 6.816,9.832 )	1093.273 ( 788.594,1514.548 )	6.081 ( 4.386,8.424 )
1998	United Republic of Tanzania	10 - 54 years	300285.2 ( 244530.039,360141.051 )	2959.818 ( 2410.257,3549.798 )	55.066 ( 40.341,71.039 )	818.324 ( 608.305,1057.761 )	54070.478 ( 40540.704,69484.403 )	532.956 ( 399.597,684.886 )
1998	United States of America	10 - 54 years	553012.804 ( 433532.048,699115.615 )	622.712 ( 488.172,787.229 )	1.745 ( 1.402,2.133 )	68.977 ( 55.511,83.882 )	9828.086 ( 7048.665,13679.147 )	11.067 ( 7.937,15.403 )
1998	United States Virgin Islands	10 - 54 years	310.519 ( 244.059,404.378 )	831.75 ( 653.732,1083.157 )	15.575 ( 10.321,22.132 )	0.331 ( 0.221,0.477 )	23.123 ( 15.906,32.278 )	61.936 ( 42.605,86.459 )
1998	Uruguay	10 - 54 years	5961.309 ( 4557.267,7991.516 )	587.97 ( 449.488,788.211 )	5.829 ( 4.753,7.016 )	3.202 ( 2.634,3.84 )	258.126 ( 207.528,321.218 )	25.459 ( 20.469,31.682 )
1998	Uzbekistan	10 - 54 years	23656.161 ( 18838.059,30000.59 )	297.325 ( 236.768,377.066 )	5.214 ( 4.074,6.63 )	30.21 ( 23.571,38.268 )	2115.487 ( 1656.213,2626.041 )	26.589 ( 20.816,33.006 )
1998	Vanuatu	10 - 54 years	658.584 ( 513.237,856.425 )	1156.861 ( 901.546,1504.388 )	13.578 ( 7.526,22.005 )	0.955 ( 0.533,1.541 )	62.544 ( 36.785,97.575 )	109.865 ( 64.615,171.4 )
1998	Venezuela (Bolivarian Republic of)	10 - 54 years	43699.707 ( 37134.593,52694.305 )	572.77 ( 486.721,690.661 )	15.601 ( 13.361,18.268 )	81.152 ( 68.266,94.154 )	5331.666 ( 4522.717,6153.756 )	69.882 ( 59.279,80.657 )
1998	Viet Nam	10 - 54 years	128747.035 ( 102868.782,164590.652 )	485.008 ( 387.521,620.036 )	1.914 ( 1.033,3.28 )	30.049 ( 16.236,51.439 )	3133.9 ( 2028.363,4874.202 )	11.806 ( 7.641,18.362 )
1998	Yemen	10 - 54 years	111170.127 ( 86081.394,143806.684 )	2170.655 ( 1680.784,2807.9 )	53.62 ( 34.314,76.236 )	430.763 ( 277.755,599.022 )	28470.81 ( 18869.335,39174.696 )	555.907 ( 368.434,764.906 )
1998	Zambia	10 - 54 years	107701.368 ( 91528.202,127771.052 )	3700.356 ( 3144.685,4389.901 )	44.608 ( 32.703,59.159 )	203.174 ( 150.244,268.979 )	13880.358 ( 10708.525,18133.402 )	476.895 ( 367.919,623.019 )
1998	Zimbabwe	10 - 54 years	84197.869 ( 67318.727,102525.321 )	2148.014 ( 1717.402,2615.575 )	22.199 ( 13.094,35.685 )	93.295 ( 55.727,150.374 )	6579.981 ( 4293.656,10121.712 )	167.865 ( 109.538,258.22 )
1999	Afghanistan	10 - 54 years	44873.544 ( 34885.396,58936.831 )	1044.92 ( 812.337,1372.396 )	62.845 ( 43.58,87.928 )	493.014 ( 341.538,689.001 )	30300.874 ( 21194.755,41599.701 )	705.582 ( 493.538,968.685 )
1999	Albania	10 - 54 years	2981.355 ( 2231.29,4002.611 )	278.885 ( 208.721,374.416 )	1.506 ( 1.055,2.042 )	0.836 ( 0.589,1.105 )	84.616 ( 60.409,114.751 )	7.915 ( 5.651,10.734 )
1999	Algeria	10 - 54 years	55047.41 ( 41771.337,71885.108 )	533.245 ( 404.639,696.352 )	23.604 ( 17.324,31.187 )	156.636 ( 116.211,206.155 )	10274.771 ( 7762.459,13341.373 )	99.532 ( 75.195,129.238 )
1999	American Samoa	10 - 54 years	262.12 ( 205.772,339.889 )	1423.668 ( 1117.621,1846.057 )	11.764 ( 7.702,17.455 )	0.2 ( 0.131,0.299 )	14.29 ( 9.794,20.21 )	77.615 ( 53.196,109.766 )
1999	Andorra	10 - 54 years	49.117 ( 35.924,65.107 )	228.398 ( 167.051,302.753 )	0.954 ( 0.525,1.687 )	0.007 ( 0.004,0.012 )	0.937 ( 0.585,1.419 )	4.359 ( 2.719,6.599 )
1999	Angola	10 - 54 years	138220.926 ( 112275.88,170854.145 )	3177.335 ( 2580.927,3927.487 )	99.791 ( 69.678,138.452 )	685.854 ( 483.704,959.938 )	43452.518 ( 31030.572,60135.499 )	998.859 ( 713.311,1382.357 )
1999	Antigua and Barbuda	10 - 54 years	137.853 ( 106.763,177.374 )	506.964 ( 392.626,652.303 )	5.905 ( 4.861,7.069 )	0.083 ( 0.069,0.1 )	6.524 ( 5.414,7.956 )	23.993 ( 19.909,29.26 )
1999	Argentina	10 - 54 years	74760.358 ( 56995.703,99376.23 )	641.229 ( 488.859,852.362 )	9.065 ( 7.4,10.923 )	62.702 ( 50.948,75.121 )	4631.812 ( 3770.528,5641.831 )	39.728 ( 32.34,48.391 )
1999	Armenia	10 - 54 years	1295.944 ( 1041.406,1640.149 )	112.268 ( 90.218,142.087 )	3.031 ( 2.435,3.741 )	1.339 ( 1.072,1.648 )	90.789 ( 74.13,110.094 )	7.865 ( 6.422,9.537 )
1999	Australia	10 - 54 years	18132.099 ( 17391.053,18933.292 )	299.718 ( 287.469,312.961 )	1.551 ( 1.217,1.965 )	3.805 ( 2.957,4.778 )	423.093 ( 313.176,552.577 )	6.994 ( 5.177,9.134 )
1999	Austria	10 - 54 years	3934.144 ( 3885.651,3980.744 )	161.052 ( 159.067,162.96 )	0.99 ( 0.809,1.185 )	0.779 ( 0.641,0.928 )	89.015 ( 63.812,120.353 )	3.644 ( 2.612,4.927 )
1999	Azerbaijan	10 - 54 years	4587.313 ( 3716.886,5752.236 )	161.714 ( 131.029,202.78 )	6.503 ( 4.911,8.57 )	8.857 ( 6.705,11.623 )	581.195 ( 444.158,745.084 )	20.489 ( 15.658,26.266 )
1999	Bahamas	10 - 54 years	555.584 ( 440.424,710.699 )	519.337 ( 411.69,664.333 )	15.851 ( 12.818,19.551 )	0.657 ( 0.534,0.804 )	45.39 ( 36.474,54.62 )	42.429 ( 34.094,51.056 )
1999	Bahrain	10 - 54 years	1348.323 ( 994.098,1737.387 )	711.979 ( 524.931,917.423 )	8.75 ( 6.142,12.081 )	1.12 ( 0.775,1.535 )	79.349 ( 57.271,105.596 )	41.9 ( 30.242,55.76 )
1999	Bangladesh	10 - 54 years	360081.974 ( 291597.717,453410.493 )	892.906 ( 723.084,1124.336 )	68.234 ( 54.106,83.623 )	2786.432 ( 2242.03,3428.661 )	181781.633 ( 146684.778,223174.338 )	450.769 ( 363.739,553.412 )
1999	Barbados	10 - 54 years	508.6 ( 401.222,660.699 )	592.849 ( 467.684,770.142 )	7.543 ( 6.04,9.209 )	0.291 ( 0.234,0.354 )	22.952 ( 18.731,28.37 )	26.754 ( 21.833,33.07 )
1999	Belarus	10 - 54 years	11038.939 ( 9163.162,13431.213 )	327.329 ( 271.708,398.266 )	3.546 ( 2.913,4.308 )	3.282 ( 2.687,4.035 )	329.34 ( 255.885,421.682 )	9.766 ( 7.588,12.504 )
1999	Belgium	10 - 54 years	10693.806 ( 10279.466,11104.172 )	346.147 ( 332.735,359.43 )	0.835 ( 0.684,1.014 )	0.969 ( 0.802,1.172 )	175.603 ( 120.213,248.344 )	5.684 ( 3.891,8.039 )
1999	Belize	10 - 54 years	753.402 ( 595.087,975.309 )	993.855 ( 785.014,1286.585 )	12.693 ( 10.316,15.208 )	0.829 ( 0.673,0.993 )	59.127 ( 48.69,70.455 )	77.997 ( 64.23,92.941 )
1999	Benin	10 - 54 years	65738.463 ( 54896.312,77575.4 )	3306.223 ( 2760.933,3901.545 )	45.55 ( 32.909,61.994 )	136.496 ( 96.784,183.873 )	9111.863 ( 6609.777,11941.796 )	458.268 ( 332.429,600.596 )
1999	Bermuda	10 - 54 years	120.907 ( 93.303,156.89 )	562.174 ( 433.824,729.483 )	1.314 ( 1.022,1.671 )	0.011 ( 0.009,0.014 )	1.896 ( 1.259,2.872 )	8.817 ( 5.853,13.354 )
1999	Bhutan	10 - 54 years	1807.452 ( 1426.309,2320.039 )	908.661 ( 717.049,1166.353 )	72.92 ( 47.609,108.739 )	13.064 ( 8.528,19.098 )	858.731 ( 565.7,1247.195 )	431.71 ( 284.394,627.003 )
1999	Bolivia (Plurinational State of)	10 - 54 years	16830.225 ( 13490.359,20615.047 )	644.831 ( 516.868,789.842 )	85.077 ( 66.869,108.344 )	203.346 ( 158.74,254.687 )	12425.531 ( 9737.481,15444.276 )	476.07 ( 373.081,591.73 )
1999	Bosnia and Herzegovina	10 - 54 years	2096.176 ( 1571.679,2780.791 )	164.322 ( 123.206,217.99 )	2.376 ( 1.598,3.433 )	0.971 ( 0.646,1.385 )	82.44 ( 58.601,115.21 )	6.463 ( 4.594,9.031 )
1999	Botswana	10 - 54 years	10041.287 ( 8125.776,12162.59 )	1747.105 ( 1413.821,2116.195 )	10.83 ( 5.433,22.406 )	5.225 ( 2.591,10.755 )	436.565 ( 253.523,776.355 )	75.959 ( 44.111,135.08 )
1999	Brazil	10 - 54 years	346938.569 ( 297324.866,418573.737 )	578.943 ( 496.151,698.481 )	16.77 ( 14.75,18.871 )	595.924 ( 526.707,675.354 )	39777.578 ( 35013.65,44618.125 )	66.378 ( 58.428,74.455 )
1999	Brunei Darussalam	10 - 54 years	342.023 ( 267.127,436.816 )	301.903 ( 235.792,385.576 )	7.328 ( 4.924,10.705 )	0.539 ( 0.361,0.786 )	34.405 ( 23.512,48.766 )	30.369 ( 20.754,43.046 )
1999	Bulgaria	10 - 54 years	3479.982 ( 2603.524,4661.191 )	139.728 ( 104.537,187.156 )	3.67 ( 2.934,4.436 )	2.608 ( 2.104,3.148 )	197.232 ( 159.259,241.982 )	7.919 ( 6.395,9.716 )
1999	Burkina Faso	10 - 54 years	128386.072 ( 107707.946,151898.04 )	3483.708 ( 2922.615,4121.697 )	44.366 ( 33.645,56.2 )	256.251 ( 194.682,323.439 )	17111.684 ( 13278.837,21564.301 )	464.319 ( 360.316,585.139 )
1999	Burundi	10 - 54 years	59354.605 ( 49566.49,69537.254 )	3057.906 ( 2553.63,3582.509 )	105.143 ( 78.444,136.377 )	277.432 ( 211.575,360.319 )	17081.368 ( 13172.645,21902.443 )	880.02 ( 678.645,1128.398 )
1999	Cabo Verde	10 - 54 years	3021.905 ( 2550.114,3531.439 )	2150.785 ( 1814.996,2513.436 )	16.63 ( 9.569,26.35 )	2.124 ( 1.276,3.328 )	160.661 ( 104.325,239.721 )	114.347 ( 74.251,170.617 )
1999	Cambodia	10 - 54 years	33716.179 ( 26927.456,42728.627 )	817.095 ( 652.574,1035.507 )	58.541 ( 43.466,78.031 )	215.353 ( 162.748,288.293 )	13186.35 ( 9946.776,17446.66 )	319.565 ( 241.055,422.811 )
1999	Cameroon	10 - 54 years	146305.776 ( 123944.353,170942.036 )	3228.392 ( 2734.963,3772.017 )	59.738 ( 44.982,76.21 )	364.228 ( 273.451,467.407 )	24767.348 ( 18901.967,31554.672 )	546.518 ( 417.092,696.287 )
1999	Canada	10 - 54 years	20452.635 ( 18934.843,22161.469 )	207.373 ( 191.984,224.699 )	0.835 ( 0.667,1.034 )	2.796 ( 2.24,3.453 )	384.462 ( 270.078,540.621 )	3.898 ( 2.738,5.481 )
1999	Central African Republic	10 - 54 years	31939.967 ( 25854.329,38646.678 )	2937.906 ( 2378.136,3554.803 )	132.563 ( 85.949,200.335 )	207.344 ( 134.112,310.915 )	12848.848 ( 8346.96,18856.586 )	1181.864 ( 767.771,1734.469 )
1999	Chad	10 - 54 years	88142.931 ( 73224.461,105264.266 )	3724.391 ( 3094.026,4447.835 )	71.779 ( 56.599,88.023 )	304.434 ( 240.885,376.414 )	20362.667 ( 16108.353,25070.343 )	860.404 ( 680.642,1059.322 )
1999	Chile	10 - 54 years	26270.22 ( 25990.88,26571.821 )	519.067 ( 513.548,525.026 )	5.805 ( 4.791,6.752 )	14.932 ( 12.583,17.239 )	1182.126 ( 973.095,1396.139 )	23.357 ( 19.227,27.586 )
1999	China	10 - 54 years	537303.816 ( 407743.167,719817.001 )	122.832 ( 93.213,164.556 )	5.695 ( 4.64,6.875 )	892.656 ( 735.505,1070.854 )	59504.133 ( 48422.96,70921.044 )	13.603 ( 11.07,16.213 )
1999	Colombia	10 - 54 years	73151.703 ( 61280.994,89496.139 )	549.37 ( 460.221,672.117 )	18.005 ( 14.26,21.861 )	164.453 ( 130.535,199.793 )	10697.249 ( 8613.316,12908.176 )	80.336 ( 64.686,96.94 )
1999	Comoros	10 - 54 years	4780.917 ( 4002.584,5510.884 )	2788.7 ( 2334.7,3214.488 )	59.276 ( 29.801,88.023 )	12.067 ( 6.112,17.616 )	759.372 ( 402.304,1094.358 )	442.94 ( 234.663,638.337 )
1999	Congo	10 - 54 years	24608.764 ( 20258.307,29500.043 )	2450.867 ( 2017.591,2938.005 )	136.826 ( 106.392,178.164 )	158.782 ( 123.642,205.551 )	9847.97 ( 7770.384,12762.294 )	980.791 ( 773.878,1271.038 )
1999	Cook Islands	10 - 54 years	46.87 ( 37.141,61.688 )	794.24 ( 629.367,1045.328 )	0.208 ( 0.117,0.344 )	0.001 ( 0,0.001 )	0.547 ( 0.302,0.958 )	9.27 ( 5.124,16.232 )
1999	Costa Rica	10 - 54 years	7099.265 ( 5877.714,8549.541 )	541.479 ( 448.308,652.095 )	6.502 ( 5.272,7.74 )	5.018 ( 4.066,5.994 )	356.428 ( 293.823,425.092 )	27.186 ( 22.411,32.423 )
1999	Côte d'Ivoire	10 - 54 years	154874.609 ( 130059.234,183551.184 )	3008.244 ( 2526.237,3565.251 )	67.819 ( 41.416,100.45 )	456.917 ( 274.075,672.649 )	29615.803 ( 18281.956,42763.997 )	575.25 ( 355.104,830.637 )
1999	Croatia	10 - 54 years	1634.85 ( 1592.566,1672.067 )	115.107 ( 112.13,117.727 )	1.321 ( 1.026,1.642 )	0.59 ( 0.471,0.735 )	52.702 ( 40.891,66.211 )	3.711 ( 2.879,4.662 )
1999	Cuba	10 - 54 years	16477.857 ( 12857.621,21287.063 )	430.098 ( 335.604,555.626 )	5.67 ( 4.677,6.735 )	8.604 ( 7.077,10.15 )	688.022 ( 558.571,843.001 )	17.958 ( 14.58,22.004 )
1999	Cyprus	10 - 54 years	340.692 ( 317.224,366.364 )	115.591 ( 107.629,124.301 )	2.589 ( 1.531,4.16 )	0.294 ( 0.173,0.471 )	20.908 ( 13.255,32.003 )	7.094 ( 4.497,10.858 )
1999	Czechia	10 - 54 years	7694.468 ( 5436.495,10768.661 )	232.575 ( 164.325,325.497 )	0.749 ( 0.586,0.928 )	0.671 ( 0.534,0.829 )	128.67 ( 83.091,197.891 )	3.889 ( 2.512,5.982 )
1999	Democratic People's Republic of Korea	10 - 54 years	17871.665 ( 13280.517,24180.029 )	234.576 ( 174.314,317.377 )	16.265 ( 9.256,28.116 )	87.254 ( 49.872,153.243 )	5392.037 ( 3133.412,9288.4 )	70.774 ( 41.128,121.915 )
1999	Democratic Republic of the Congo	10 - 54 years	466032.513 ( 385252.068,553240.746 )	3182.125 ( 2630.547,3777.593 )	64.164 ( 48.608,83.602 )	1413.259 ( 1083.955,1835.567 )	89830.798 ( 69396.664,115755.844 )	613.375 ( 473.849,790.395 )
1999	Denmark	10 - 54 years	1453.154 ( 1409.563,1501.266 )	90.401 ( 87.689,93.394 )	1.302 ( 0.794,1.828 )	0.868 ( 0.525,1.218 )	63.336 ( 41.958,82.178 )	3.94 ( 2.61,5.112 )
1999	Djibouti	10 - 54 years	5754.881 ( 4780.831,6848.446 )	3054.804 ( 2537.76,3635.29 )	159.244 ( 98.614,234.266 )	28.774 ( 18.371,42.164 )	1871.061 ( 1203.484,2703.726 )	993.196 ( 638.833,1435.191 )
1999	Dominica	10 - 54 years	186.038 ( 147.232,240.525 )	859.485 ( 680.204,1111.209 )	1.398 ( 0.944,1.967 )	0.017 ( 0.012,0.024 )	2.931 ( 1.946,4.362 )	13.54 ( 8.992,20.153 )
1999	Dominican Republic	10 - 54 years	22132.744 ( 17354.546,28918.803 )	781.109 ( 612.477,1020.602 )	25.949 ( 20.668,32.092 )	58.602 ( 47.199,72.279 )	3849.329 ( 3112.709,4738.072 )	135.85 ( 109.854,167.216 )
1999	Ecuador	10 - 54 years	32587.967 ( 32279.476,32876.659 )	811.624 ( 803.941,818.814 )	41.445 ( 34.507,48.087 )	140.204 ( 116.987,162.097 )	8847.423 ( 7405.602,10224.045 )	220.351 ( 184.441,254.636 )
1999	Egypt	10 - 54 years	196611.436 ( 156110.725,254225.169 )	902.066 ( 716.246,1166.402 )	14.16 ( 10.304,19.634 )	271.616 ( 196.791,375.228 )	18606.252 ( 13855.795,25031.141 )	85.367 ( 63.571,114.845 )
1999	El Salvador	10 - 54 years	11862.75 ( 9930.327,14457.368 )	623.892 ( 522.261,760.349 )	9.208 ( 6.573,12.397 )	14.908 ( 10.657,19.959 )	1023.351 ( 752.653,1360.305 )	53.821 ( 39.584,71.542 )
1999	Equatorial Guinea	10 - 54 years	5875.766 ( 4845.098,7114.057 )	2984.196 ( 2460.738,3613.101 )	86.02 ( 48.949,138.632 )	23.39 ( 13.482,37.654 )	1485.04 ( 875.35,2361.973 )	754.225 ( 444.575,1199.604 )
1999	Eritrea	10 - 54 years	32472.847 ( 26825.646,38480.526 )	2670.851 ( 2206.376,3164.975 )	89.254 ( 60.561,125.653 )	132.176 ( 89.631,183.189 )	8692.57 ( 6019.989,11896.694 )	714.953 ( 495.137,978.488 )
1999	Estonia	10 - 54 years	1733.585 ( 1290.708,2347.494 )	392.02 ( 291.871,530.845 )	1.893 ( 1.529,2.292 )	0.239 ( 0.189,0.291 )	35.05 ( 24.265,51.166 )	7.926 ( 5.487,11.57 )
1999	Eswatini	10 - 54 years	8484.236 ( 7143.88,10015.518 )	2487.276 ( 2094.331,2936.193 )	15.908 ( 8.807,25.887 )	5.735 ( 3.167,9.206 )	430.074 ( 269.91,627.126 )	126.082 ( 79.128,183.851 )
1999	Ethiopia	10 - 54 years	658545.515 ( 544616.65,798810.123 )	3250.54 ( 2688.194,3942.878 )	86.081 ( 70.926,104.181 )	2589.996 ( 2129.356,3134.365 )	163018.384 ( 135560.388,194973.987 )	804.649 ( 669.118,962.38 )
1999	Fiji	10 - 54 years	1865.513 ( 1437.138,2413.491 )	679.597 ( 523.542,879.223 )	18.514 ( 12.593,26.857 )	3.324 ( 2.291,4.815 )	214.054 ( 149.255,300.632 )	77.979 ( 54.373,109.519 )
1999	Finland	10 - 54 years	4853.02 ( 4778.49,4935.037 )	305.649 ( 300.955,310.814 )	0.528 ( 0.414,0.672 )	0.296 ( 0.235,0.377 )	71.105 ( 45.901,101.725 )	4.478 ( 2.891,6.407 )
1999	France	10 - 54 years	60476.79 ( 43594.724,80387.267 )	324.94 ( 234.233,431.918 )	1.564 ( 1.241,1.929 )	11.906 ( 9.496,14.527 )	1364.374 ( 976.369,1913.604 )	7.331 ( 5.246,10.282 )
1999	Gabon	10 - 54 years	9353.858 ( 7833.082,11118.124 )	2507.354 ( 2099.702,2980.276 )	69.331 ( 49.169,97.047 )	29.006 ( 20.492,40.126 )	1872.595 ( 1353.417,2551.972 )	501.96 ( 362.791,684.071 )
1999	Gambia	10 - 54 years	12950.054 ( 10655.629,15261.465 )	3134.966 ( 2579.528,3694.515 )	74.647 ( 50.878,105.532 )	44.957 ( 30.742,62.923 )	2899.363 ( 1982.016,3970.263 )	701.881 ( 479.809,961.126 )
1999	Georgia	10 - 54 years	1312.848 ( 1083.253,1624.423 )	83.328 ( 68.755,103.104 )	5.773 ( 4.332,7.393 )	2.924 ( 2.211,3.738 )	185.993 ( 144.073,233.544 )	11.805 ( 9.144,14.823 )
1999	Germany	10 - 54 years	89834.743 ( 67716.334,117667.169 )	369.93 ( 278.849,484.541 )	1.494 ( 1.252,1.75 )	11.577 ( 9.717,13.562 )	1647.306 ( 1164.095,2431.75 )	6.783 ( 4.794,10.014 )
1999	Ghana	10 - 54 years	154440.545 ( 130405.43,183736.018 )	2607.053 ( 2201.325,3101.578 )	32.448 ( 22.332,43.402 )	214.518 ( 147.809,283.813 )	14928.149 ( 10634.654,19473.58 )	251.996 ( 179.52,328.726 )
1999	Global	10 - 54 years	16514480.941 ( 13767482.08,20165672.395 )	836.046 ( 696.979,1020.887 )	40.44 ( 36.713,44.921 )	52349.161 ( 47711.423,57989.523 )	3382061.888 ( 3065849.917,3720308.813 )	171.217 ( 155.209,188.341 )
1999	Greece	10 - 54 years	6976.63 ( 5220.508,9149.381 )	204.277 ( 152.858,267.896 )	1.145 ( 0.939,1.39 )	1.162 ( 0.944,1.409 )	143.547 ( 103.02,207.119 )	4.203 ( 3.016,6.064 )
1999	Greenland	10 - 54 years	30.439 ( 22.886,39.451 )	171.999 ( 129.32,222.922 )	1.054 ( 0.698,1.532 )	0.01 ( 0.007,0.015 )	0.921 ( 0.615,1.317 )	5.203 ( 3.476,7.441 )
1999	Grenada	10 - 54 years	243.59 ( 190.844,319.895 )	722.343 ( 565.928,948.618 )	16.422 ( 13.593,19.796 )	0.379 ( 0.313,0.458 )	26.185 ( 21.846,31.367 )	77.648 ( 64.783,93.017 )
1999	Guam	10 - 54 years	475.182 ( 372.888,611.606 )	931.035 ( 730.609,1198.334 )	3.282 ( 2.338,4.528 )	0.128 ( 0.09,0.174 )	12.487 ( 8.868,17.346 )	24.466 ( 17.376,33.987 )
1999	Guatemala	10 - 54 years	15443.068 ( 13416.414,17933.882 )	457.543 ( 397.498,531.34 )	31.819 ( 26.386,37.936 )	119.656 ( 99.789,141.374 )	7518.828 ( 6257.617,8907.194 )	222.766 ( 185.399,263.9 )
1999	Guinea	10 - 54 years	73202.058 ( 61186.649,86802.029 )	3094.47 ( 2586.543,3669.381 )	86.977 ( 64.469,110.347 )	302.868 ( 223.903,383.068 )	19487.176 ( 14433.863,24493.635 )	823.781 ( 610.163,1035.419 )
1999	Guinea-Bissau	10 - 54 years	11546.152 ( 9566.785,13632.468 )	2982.861 ( 2471.506,3521.844 )	74.427 ( 48.061,112.407 )	39.476 ( 25.848,60.719 )	2610.695 ( 1717.769,3952.815 )	674.453 ( 443.773,1021.18 )
1999	Guyana	10 - 54 years	2010.466 ( 1582.702,2604.246 )	783.751 ( 616.993,1015.227 )	23.018 ( 16.218,29.928 )	4.855 ( 3.458,6.254 )	320.943 ( 231.87,410.173 )	125.115 ( 90.391,159.9 )
1999	Haiti	10 - 54 years	23792.549 ( 19122.834,29998.852 )	887.619 ( 713.408,1119.155 )	103.265 ( 72.718,144.81 )	280.653 ( 198.058,394.195 )	16703.107 ( 11840.771,23350.62 )	623.136 ( 441.739,871.132 )
1999	High-middle SDI	10 - 54 years	1109739.963 ( 885162.367,1415179.857 )	284.182 ( 226.673,362.4 )	9.984 ( 8.34,11.802 )	1425.529 ( 1183.936,1684.985 )	98108.975 ( 81422.5,117248.163 )	25.124 ( 20.851,30.025 )
1999	High SDI	10 - 54 years	1231437.487 ( 994186.47,1538491.233 )	414.19 ( 334.392,517.467 )	2.059 ( 1.756,2.377 )	234.763 ( 201.075,269.565 )	26623.966 ( 20581.638,36106.426 )	8.955 ( 6.923,12.144 )
1999	Honduras	10 - 54 years	13879.929 ( 11651.131,16915.345 )	724.284 ( 607.98,882.678 )	40.752 ( 27.168,59.901 )	78.672 ( 54.124,115.681 )	4925.945 ( 3392.736,7170.554 )	257.046 ( 177.04,374.175 )
1999	Hungary	10 - 54 years	3263.662 ( 2771.77,3808.471 )	100.932 ( 85.72,117.781 )	0.985 ( 0.8,1.192 )	0.944 ( 0.769,1.143 )	89.61 ( 68.581,113.061 )	2.771 ( 2.121,3.497 )
1999	Iceland	10 - 54 years	164.03 ( 150.518,177.657 )	186.679 ( 171.3,202.187 )	1.022 ( 0.851,1.2 )	0.042 ( 0.035,0.05 )	4.199 ( 3.297,5.378 )	4.779 ( 3.752,6.12 )
1999	India	10 - 54 years	4004536.778 ( 3216354.594,5141946.868 )	1248.027 ( 1002.387,1602.505 )	51.989 ( 45.647,59.169 )	13193.39 ( 11613.424,14982.401 )	850284.114 ( 746213.594,967347.463 )	264.994 ( 232.56,301.477 )
1999	Indonesia	10 - 54 years	523965.395 ( 407457.978,686352.263 )	728.467 ( 566.487,954.233 )	87.9 ( 70.708,104.862 )	4103.721 ( 3268.523,4884.35 )	253952.219 ( 202214.076,305038.506 )	353.069 ( 281.137,424.094 )
1999	Iran (Islamic Republic of)	10 - 54 years	113818.297 ( 88690.794,148117.808 )	501.115 ( 390.484,652.127 )	7.962 ( 5.896,10.638 )	89.242 ( 65.474,116.294 )	6678.824 ( 5171.761,8606.015 )	29.405 ( 22.77,37.89 )
1999	Iraq	10 - 54 years	81334.814 ( 63269.796,105956.821 )	1095.273 ( 852.006,1426.839 )	8.109 ( 4.7,12.98 )	73.905 ( 43.595,118.993 )	5215.749 ( 3311.012,7901.605 )	70.236 ( 44.587,106.405 )
1999	Ireland	10 - 54 years	2283.171 ( 2041.098,2577.029 )	181.604 ( 162.349,204.978 )	1.065 ( 0.853,1.298 )	0.595 ( 0.474,0.732 )	58.546 ( 44.3,76.544 )	4.657 ( 3.524,6.088 )
1999	Israel	10 - 54 years	8167.089 ( 7496.583,8898.257 )	407.26 ( 373.824,443.72 )	0.719 ( 0.586,0.86 )	0.955 ( 0.778,1.14 )	145.412 ( 103.089,201.44 )	7.251 ( 5.141,10.045 )
1999	Italy	10 - 54 years	37945.029 ( 30678.455,47276.087 )	222.575 ( 179.951,277.308 )	0.818 ( 0.691,0.953 )	4.421 ( 3.746,5.136 )	661.897 ( 469.817,944.298 )	3.883 ( 2.756,5.539 )
1999	Jamaica	10 - 54 years	5836.342 ( 4647.557,7486.582 )	671.891 ( 535.035,861.869 )	23.35 ( 18.555,29.169 )	11.887 ( 9.461,14.865 )	779.399 ( 624.049,958.361 )	89.726 ( 71.842,110.328 )
1999	Japan	10 - 54 years	192166.785 ( 151357.562,245712.994 )	497.142 ( 391.567,635.668 )	0.942 ( 0.748,1.155 )	11.139 ( 8.838,13.632 )	2478.651 ( 1585.925,3866.923 )	6.412 ( 4.103,10.004 )
1999	Jordan	10 - 54 years	5554.372 ( 4328.202,7374.045 )	374.247 ( 291.629,496.854 )	16.693 ( 11.271,23.377 )	24.764 ( 17.204,34.159 )	1521.973 ( 1066.963,2071.221 )	102.549 ( 71.891,139.556 )
1999	Kazakhstan	10 - 54 years	14278.162 ( 11287.716,18197.836 )	275.691 ( 217.949,351.374 )	11.068 ( 8.919,13.61 )	24.58 ( 19.709,29.843 )	1635.425 ( 1323.495,1957.357 )	31.578 ( 25.555,37.794 )
1999	Kenya	10 - 54 years	255964.788 ( 211359.899,304922.168 )	2660.364 ( 2196.764,3169.201 )	46.461 ( 32.38,65.436 )	551.137 ( 380.267,775.912 )	35515.806 ( 25231.397,49308.928 )	369.133 ( 262.242,512.491 )
1999	Kiribati	10 - 54 years	258.705 ( 199.483,329.858 )	921.004 ( 710.172,1174.316 )	16.634 ( 11.062,25.599 )	0.434 ( 0.286,0.656 )	28.273 ( 18.998,41.263 )	100.653 ( 67.634,146.899 )
1999	Kuwait	10 - 54 years	4692.097 ( 3549.809,6136.955 )	875.064 ( 662.03,1144.526 )	2.283 ( 1.836,2.744 )	0.941 ( 0.757,1.137 )	107.286 ( 78.174,149.284 )	20.009 ( 14.579,27.841 )
1999	Kyrgyzstan	10 - 54 years	3671.059 ( 2917.258,4665.046 )	223.904 ( 177.929,284.529 )	14.651 ( 11.695,17.796 )	15.804 ( 12.611,19.32 )	996.357 ( 800.231,1229.334 )	60.77 ( 48.808,74.979 )
1999	Lao People's Democratic Republic	10 - 54 years	16400.439 ( 13107.762,20903.232 )	995.022 ( 795.254,1268.208 )	38.497 ( 26.497,57.078 )	74.81 ( 51.036,108.611 )	4751.117 ( 3274.069,6764.408 )	288.252 ( 198.639,410.4 )
1999	Latvia	10 - 54 years	2673.643 ( 2565.746,2790.71 )	349.688 ( 335.576,364.999 )	1.757 ( 1.426,2.132 )	0.348 ( 0.285,0.42 )	52.15 ( 37.065,73.463 )	6.821 ( 4.848,9.608 )
1999	Lebanon	10 - 54 years	7763.82 ( 6013.275,10260.217 )	684.758 ( 530.362,904.936 )	3.092 ( 1.899,4.861 )	2.826 ( 1.75,4.322 )	257.938 ( 169.581,369.252 )	22.75 ( 14.957,32.567 )
1999	Lesotho	10 - 54 years	10888.409 ( 8719.237,13213.915 )	1868.488 ( 1496.251,2267.552 )	30.404 ( 20.441,44.377 )	15.749 ( 10.607,23.006 )	1059.158 ( 747.566,1489.446 )	181.755 ( 128.285,255.594 )
1999	Liberia	10 - 54 years	25935.697 ( 21549.696,31026.72 )	3077.286 ( 2556.884,3681.339 )	70.666 ( 52.669,93.333 )	87.982 ( 65.871,113.886 )	5708.776 ( 4291.108,7338.182 )	677.35 ( 509.143,870.68 )
1999	Libya	10 - 54 years	11977.643 ( 8974.775,15980.756 )	722.908 ( 541.671,964.515 )	9.529 ( 5.913,15.071 )	11.834 ( 7.239,18.634 )	807.976 ( 520.52,1205.371 )	48.765 ( 31.416,72.75 )
1999	Lithuania	10 - 54 years	5283.296 ( 5212.353,5347.598 )	462.746 ( 456.532,468.377 )	1.967 ( 1.579,2.37 )	0.693 ( 0.554,0.831 )	104.021 ( 77.131,139.656 )	9.111 ( 6.756,12.232 )
1999	Low-middle SDI	10 - 54 years	5496090.94 ( 4564418.861,6825770.77 )	1259.641 ( 1046.112,1564.388 )	55.97 ( 49.898,63.572 )	22427.341 ( 19883.986,25384.927 )	1439676.844 ( 1278903.572,1626958.043 )	329.957 ( 293.11,372.88 )
[truncated: 4,722 more rows]
