# Supplementary material for: Tackling global inequalities in maternal hypertensive disorders: trends and the impact of public health emergencies, 1990–2021
Source: Front Public Health. 2025 Oct 13;13:1696754. doi: 10.3389/fpubh.2025.1696754 (PMC12554675; doi:10.3389/fpubh.2025.1696754)
Supplement: Supplementary file 5 [file Table_4.xlsx]

## Sheet: Better
				Supplementary Table 4 Top five countries or regions in frontier performance
				Incidence			Maternal Mortality			DALYs
				Location	Rate	Efficiency Gap	Location	Rate	Efficiency Gap	Location	Rate	Efficiency Gap
				High SDI
				Canada	62.9412	1.33937	Slovenia	0.137659	0.00280459	Austria	2.00776	0
				Luxembourg	94.3476	32.8494	Poland	0.202754	0.0584465	Singapore	2.10697	0.0595262
				Austria	120.902	59.0921	Singapore	0.194552	0.0589471	Poland	2.28343	0.0706305
				Denmark	136.538	75.0287	Estonia	0.218425	0.0811207	Italy	2.37875	0.164352
				Italy	157.322	90.8981	Israel	0.245648	0.0819708	Luxembourg	2.15673	0.28777
				High-Middle SDI
				Georgia	120.8	37.933	Montenegro	0.189496	0	Croatia	2.33714	0.116285
				Hungary	138.001	55.1064	Cook Islands	0.211544	0.0161932	Bosnia and Herzegovina	3.3245	0.275843
				Croatia	153.556	70.6517	Croatia	0.393169	0.197262	Hungary	2.66671	0.456887
				China	165.16	82.2565	Slovakia	0.464373	0.273037	Armenia	3.80767	0.932275
				Portugal	170.297	87.446	Spain	0.570937	0.379889	Portugal	3.27887	1.06298
				Middle SDI
				Azerbaijan	164.461	81.5599	Albania	0.548042	0.353657	Albania	3.99622	0.543254
				Peru	188.921	106.032	Palestine	1.41256	1.14246	Azerbaijan	6.18931	2.7435
				Kyrgyzstan	260.852	169.33	Azerbaijan	1.87562	1.67985	Cuba	8.98739	5.38035
				Uzbekistan	261.961	170.01	Cuba	2.88061	2.68576	Palestine	11.0246	6.06966
				Albania	257.282	174.381	Iraq	3.05848	2.79842	Thailand	13.5328	9.90617
				Low-Middle SDI
				Tajikistan	222.241	64.7433	Tajikistan	4.06672	2.51401	El Salvador	17.9841	12.3411
				Guatemala	261.996	106.72	Samoa	2.92141	2.57596	Tajikistan	23.7941	17.0455
				Bangladesh	456.812	212.554	El Salvador	4.73069	4.38365	Nicaragua	28.7972	21.2886
				Honduras	454.286	215.817	Nicaragua	7.53576	5.49881	Samoa	27.1558	21.4918
				Nicaragua	440.848	247.677	Federated States of Micronesia	6.57652	6.15928	Federated States of Micronesia	29.2364	22.8524
				Low SDI
				Afghanistan	752.587	225.094	Somalia	30.8394	7.1534	Somalia	306.014	47.3977
				Papua New Guinea	747.182	381.348	Mali	32.7951	9.09748	Burkina Faso	311.945	68.8621
				Yemen	1164.26	812.852	Burkina Faso	34.5829	10.8662	Papua New Guinea	124.026	80.2181
				Central African Republic	1910.59	974.867	Niger	46.1101	12.1994	Mozambique	282.453	86.2646
				Madagascar	1763.17	1280.01	Papua New Guinea	18.3119	14.6402	Mali	337.003	90.1164

## Sheet: Worse
		Supplementary Table 4 Bottom five countries or regions in frontier performance
		Incidence			Maternal Mortality			DALYs
		Location	Rate	Efficiency Gap	Location	Rate	Efficiency Gap	Location	Rate	Efficiency Gap
		High SDI
		Germany	494.041	432.142	Canada	0.867479	0.727642	Lithuania	7.94724	5.78312
		Latvia	554.084	492.687	Malta	0.991889	0.801118	Estonia	7.95323	5.79945
		Qatar	570.256	508.46	United Arab Emirates	2.60653	2.46754	United Arab Emirates	10.281	8.22096
		Lithuania	615.461	553.559	Saudi Arabia	4.88127	4.6906	Puerto Rico	11.3883	9.17483
		Estonia	652.227	590.267	Puerto Rico	6.91629	6.77719	Saudi Arabia	15.9452	13.7283
		High-Middle SDI
		Oman	646.663	563.643	Tokelau	10.9435	10.7475	Tokelau	34.6447	32.4069
		Malaysia	661.647	578.528	Trinidad and Tobago	20.2933	20.0981	Trinidad and Tobago	46.3065	44.0887
		Chile	681.418	598.447	American Samoa	20.6934	20.4986	American Samoa	65.9	63.5864
		American Samoa	807.132	724.193	Seychelles	29.1217	28.926	Seychelles	89.7922	87.5705
		Guam	918.893	835.913	Saint Kitts and Nevis	60.1415	59.9469	Saint Kitts and Nevis	112.43	110.218
		Middle SDI
		Botswana	1185.84	1102.89	Philippines	24.3152	24.0963	Grenada	83.8554	80.1126
		South Africa	1237.55	1154.55	Gabon	30.738	30.4449	Philippines	91.6804	87.6943
		Namibia	1466.28	1374.28	Grenada	31.1521	30.9454	Indonesia	130.182	126.172
		Gabon	1610.31	1518.17	Indonesia	46.0541	45.8141	Gabon	145.538	140.386
		Equatorial Guinea	1887.11	1794.93	Equatorial Guinea	58.3306	58.06	Equatorial Guinea	290.877	286.174
		Low-Middle SDI
		Djibouti	2151.94	1898.74	Mauritania	46.4667	43.3646	Angola	335.334	312.024
		Ghana	2176.82	2070.26	Nigeria	66.3042	63.2093	Pakistan	435.042	414.377
		Zambia	2425.03	2177.7	Pakistan	88.4005	85.306	Nigeria	464.26	441.212
		Cameroon	2551.19	2297.88	Haiti	125.613	122.437	Djibouti	497.109	473.384
		Nigeria	2579.75	2334.72	Djibouti	125.746	122.652	Haiti	574.972	539.506
		Low SDI
		Niger	3129.26	2150.96	Eritrea	66.1899	55.3158	Central African Republic	630.289	383.54
		Chad	3202.82	2249.87	Guinea	79.2421	58.4591	Rwanda	444.291	401.802
		Burkina Faso	3086.12	2264.74	South Sudan	81.0841	70.0478	Guinea	575.348	413.062
		Benin	3146.38	2683.73	Central African Republic	96.6608	72.9386	Chad	741.808	486.498
		South Sudan	3394.86	2917.16	Rwanda	89.0851	85.5926	South Sudan	631.194	532.567
